# Supplementary material for: Physiology of Highly Radioresistant Escherichia coli After Experimental Evolution for 100 Cycles of Selection
Source: Front Microbiol. 2020 Sep 22;11:582590. doi: 10.3389/fmicb.2020.582590 (PMC7536353; doi:10.3389/fmicb.2020.582590)
Supplement: TABLE S1 — Strains used in this study. Citations: (Blattner et al., 1997; Harris et al., 2009). [file Table_1.xlsx]

## Sheet: Sheet1
Strain	Relevant Genotype	Source
MG1655	YbhJ L54I + MntP G25D + RIP321 A 4296380* ACG + GlpR C 3560455* CG + GatC ACC 2173360* A	Blattner, 1997
EAW7704 (Founder Δe14)	MG1655 Δe14 + RbsR L92R + CytR Q110 stop + fabI/ycjD int (G 1351174* A) + yifN/ppiC int (T 3959934* C)	Harris, 2009
IR9-100	MG1655 exposed to 100 iterative rounds of IR; mixed population	This study
IR10-100	MG1655 exposed to 100 iterative rounds of IR; mixed population	This study
IR11-100	MG1655 exposed to 100 iterative rounds of IR; mixed population	This study
IR12-100	MG1655 exposed to 100 iterative rounds of IR; mixed population	This study
IR9-100-1	Isolate from IR9-100	This study
IR9-100-2	Isolate from IR9-100	This study
IR9-100-3	Isolate from IR9-100	This study
IR9-100-4	Isolate from IR9-100	This study
IR9-100-5	Isolate from IR9-100	This study
IR10-100-1	Isolate from IR10-100	This study
IR10-100-2	Isolate from IR10-101	This study
IR10-100-3	Isolate from IR10-102	This study
IR10-100-4	Isolate from IR10-103	This study
IR10-100-5	Isolate from IR10-104	This study
IR11-100-1	Isolate from IR11-100	This study
IR11-100-2	Isolate from IR11-100	This study
IR11-100-3	Isolate from IR11-100	This study
IR11-100-4	Isolate from IR11-100	This study
IR11-100-5	Isolate from IR11-100	This study
IR12-100-1	Isolate from IR12-100	This study
IR12-100-2	Isolate from IR12-100	This study
IR12-100-3	Isolate from IR12-100	This study
IR12-100-4	Isolate from IR12-100	This study
IR12-100-5	Isolate from IR12-100	This study
EAW781	Founder Δe14 + RecD A90E + RecN K428H + RpoB S72N/RpoC K1172I	Bruckbauer, 2019b
EAW1191	IR9-100-2 + RecJ *578 wt	This study
EAW1156	IR9-100-2 + AtpA F19 wt	This study
EAW1112	IR9-100-2 + SufD V94 wt	This study
EAW1117	IR9-100-2 + CadA P18 wt	This study
EAW1215	IR9-100-2 + RecJ *578 wt + AtpA F19 wt + SufD V94 wt + CadA P18 wt	This study
EAW1294	Founder Δe14 + RecD A90E + RecN K428H + RpoB S72N/RpoC K1172I + RecJ *578L + SufD A94V + AtpA F19L + CadA P18F	This study
EAW1170	Founder Δe14 + PrecN-gfp (inserted upstream of yjeM)	This study
STB181	IR9-100-2 + PrecN-gfp (inserted upstream of yjeM)	This study
STB182	IR10-100-1 + PrecN-gfp (inserted upstream of yjeM)	This study
STB159	Founder Δe14 ΔlacIZYA + PsodA-lacZ	Bruckbauer, 2019a
STB176	IR9-100-2 ΔlacIZYA + PsodA-lacZ	This study
STB177	IR10-100-1 ΔlacIZYA + PsodA-lacZ	This study
* nucleotide position compared to NCBI GenBank U00096.3 reference sequence
