# Supplementary material for: Physiology of Highly Radioresistant Escherichia coli After Experimental Evolution for 100 Cycles of Selection
Source: Front Microbiol. 2020 Sep 22;11:582590. doi: 10.3389/fmicb.2020.582590 (PMC7536353; doi:10.3389/fmicb.2020.582590)
Supplement: TABLE S3 — Number of polymorphisms in sequenced isolates from each population at round 100. Isolates designated with a ‘-‘ symbol have not yet produced whole genome sequencing data. [file Table_3.xlsx]

## Sheet: Sheet1
		Isolate	Number of SNPs
		IR9-100-1	761
		IR9-100-2	800
		IR9-100-3	730
		IR9-100-4	744
		IR9-100-5	794
		IR10-100-1	487
		IR10-100-2	502
		IR10-100-3	584
		IR10-100-4	516
		IR10-100-5	531
		IR11-100-1	444
		IR11-100-2	446
		IR11-100-3	446
		IR11-100-4	444
		IR11-100-5	437
		IR12-100-1	547
		IR12-100-2	552
		IR12-100-3	613
		IR12-100-4	566
		IR12-100-5	565
