# Supplementary material for: Physiology of Highly Radioresistant Escherichia coli After Experimental Evolution for 100 Cycles of Selection
Source: Front Microbiol. 2020 Sep 22;11:582590. doi: 10.3389/fmicb.2020.582590 (PMC7536353; doi:10.3389/fmicb.2020.582590)
Supplement: Supplementary file 9 [file Data_Sheet_1.xlsx]

## Sheet: All data
#CHROM	POS	Gene	Allele			REF	ALT	Mut	Type	gene_name	gene_id	QUAL	FILTER	INFO	FORMAT	founder	IR-9-2	IR-9-4	IR-9-6	IR-9-8	IR-9-10	IR-9-12	IR-9-14	IR-9-16	IR-9-18	IR-9-20	IR-9-22	IR-9-24	IR-9-26	IR-9-28	IR-9-30	IR-9-32	IR-9-34	IR-9-36	IR-9-38	IR-9-40	IR-9-42	IR-9-44	IR-9-46	IR-9-48	IR-9-50	IR-9-52	IR-9-54	IR-9-56	IR-9-58	IR-9-60	IR-9-62	IR-9-64	IR-9-66
NC_000913.3	1932934	edd	LV556L	L	L	TACC	T	ctggta/cta	CODON_CHANGE_PLUS_CODON_DELETION	edd	NP_416365.1	34.95	PASS	SN=0;STA=1932934;STO=1932937;TYP=DEL;R1P=6;R1M=7;R2P=5;R2M=13;AD=31;DP=34546;MCOV=-201;PPC=30;AF=0.0009;RAF=0.0000;LS=2821;MQS=1860;MQM=60;BQS=1128;BQM=38;EDS=996;EDM=50;IDS=30615;IDM=989;CED=601;HMP=0;SB=0.9991;EFF=CODON_CHANGE_PLUS_CODON_DELETION(MODERATE||ctggta/cta|LV556L|603|edd|protein_coding|CODING|NP_416365.1|1|1)	GT:DP:AD:AF:RAF:SB:SC:PF	0	0	0	0	0	0	0	0	0	0	0	0	0	0	0	0	0	0	0	0	0	0	0	0	0	0	0	0	0	0	0	0	0	0
NC_000913.3	2491118	oxc	VG277G	V	G	CCAA	C	gttggt/ggt	CODON_CHANGE_PLUS_CODON_DELETION	oxc	NP_416874.1	37.75	PASS	SN=0;STA=2491118;STO=2491121;TYP=DEL;R1P=11;R1M=11;R2P=6;R2M=8;AD=36;DP=45291;MCOV=-201;PPC=36;AF=0.0008;RAF=0.0000;LS=3276;MQS=2160;MQM=60;BQS=1344;BQM=38;EDS=1098;EDM=50;IDS=35538;IDM=989;CED=601;HMP=0;SB=0.9998;EFF=CODON_CHANGE_PLUS_CODON_DELETION(MODERATE||gttggt/ggt|VG277G|564|oxc|protein_coding|CODING|NP_416874.1|1|1)	GT:DP:AD:AF:RAF:SB:SC:PF	0	0	0	0	0	0	0	0	0	0	0	0	0	0	0	0	0	0	0	0	0	0	0	0	0	0	0	0	0	0	0	0	0	0
NC_000913.3	68750	araB	AA432A	A	A	GGCA	G	gctgcc/gcc	CODON_CHANGE_PLUS_CODON_DELETION	araB	NP_414605.1	35.72	PASS	SN=0;STA=68750;STO=68753;TYP=DEL;R1P=5;R1M=8;R2P=4;R2M=9;AD=26;DP=39078;MCOV=-201;PPC=26;AF=0.0007;RAF=0.0000;LS=2366;MQS=1560;MQM=60;BQS=930;BQM=38;EDS=737;EDM=47;IDS=25605;IDM=989;CED=601;HMP=0;SB=0.9991;EFF=CODON_CHANGE_PLUS_CODON_DELETION(MODERATE||gctgcc/gcc|AA432A|566|araB|protein_coding|CODING|NP_414605.1|1|1)	GT:DP:AD:AF:RAF:SB:SC:PF	0	0	0	0	0	0	0	0	0	0	0	0	0	0	0	0	0	0	0	0	0	0	0	0	0	0	0	0	0	0	0	0	0	0
NC_000913.3	4096102	rhaB	D449EDD	D	D	A	ATCATCC	gat/gaGGATGAt	CODON_CHANGE_PLUS_CODON_INSERTION	rhaB	NP_418340.1	53.42	PASS	SN=0;STA=4096102;STO=4096102;TYP=INS;R1P=267;R1M=287;R2P=250;R2M=307;AD=1111;DP=38161;MCOV=-201;PPC=1105;AF=0.0291;RAF=0.0000;LS=100993;MQS=66660;MQM=60;BQS=40504;BQM=38;EDS=31870;EDM=47;IDS=1035976;IDM=934;CED=601;HMP=0;SB=0.9997;EFF=CODON_CHANGE_PLUS_CODON_INSERTION(MODERATE||gat/gaGGATGAt|D449EDD|489|rhaB|protein_coding|CODING|NP_418340.1|1|1)	GT:DP:AD:AF:RAF:SB:SC:PF	0	0	0	0	0	0	0	0	0	0	0	0	0	0	0	0	0	0	0	0	0	0	0	0	0	0	0	0	0	0	0	0	0	0
NC_000913.3	1782199	ydiS	SG269S	S	S	AGCG	A	agcggc/agc	CODON_DELETION	ydiS	NP_416214.1	50.09	PASS	SN=0;STA=1782199;STO=1782202;TYP=DEL;R1P=1699;R1M=1057;R2P=1628;R2M=1223;AD=5607;DP=43816;MCOV=-201;PPC=5578;AF=0.1280;RAF=0.0000;LS=509746;MQS=336420;MQM=60;BQS=206302;BQM=38;EDS=167873;EDM=50;IDS=5537680;IDM=989;CED=601;HMP=2;SB=0.9994;EFF=CODON_DELETION(MODERATE||agcggc/agc|SG269S|429|ydiS|protein_coding|CODING|NP_416214.1|1|1)	GT:DP:AD:AF:RAF:SB:SC:PF	0	0	0	0	0	0	0	0	0	0	0	0	0	0	0	0.004	0.0152	0.0986	0.2166	0.1894	0.1031	0.161	0.2791	0.749	0.8967	0.8738	0.8462	0.8854	0.9337	0.9167	0.9631	0.8836	0.88	0.8802
NC_000913.3	4024338	rfaH	EIKHSVKNTEFRK149	E	9	GTTTGCGGAACTCGGTATTCTTCACACTGTGCTTAATCTC	G	gagattaagcacagtgtgaagaataccgagttccgcaaa/	CODON_DELETION	rfaH	NP_418284.1	51.94	PASS	SN=0;STA=4024338;STO=4024377;TYP=DEL;R1P=129;R1M=96;R2P=113;R2M=93;AD=431;DP=43103;MCOV=-201;PPC=426;AF=0.0100;RAF=0.0000;LS=39221;MQS=25780;MQM=60;BQS=15645;BQM=38;EDS=20003;EDM=50;IDS=425863;IDM=989;CED=601;HMP=0;SB=0.9996;EFF=CODON_DELETION(MODERATE||gagattaagcacagtgtgaagaataccgagttccgcaaa/|EIKHSVKNTEFRK149|162|rfaH|protein_coding|CODING|NP_418284.1|1|1)	GT:DP:AD:AF:RAF:SB:SC:PF	0	0	0	0	0	0	0	0	0	0	0	0	0	0	0	0	0	0	0	0	0	0	0	0	0	0	0	0	0	0	0	0	0	0
NC_000913.3	310167	ecpA	NGTT165	N	5	CGGTGGTACCATT	C	aatggtaccacc/	CODON_DELETION	ecpA	NP_414827.1	55.09	PASS	SN=0;STA=310167;STO=310179;TYP=DEL;R1P=128;R1M=92;R2P=114;R2M=95;AD=429;DP=40470;MCOV=-201;PPC=428;AF=0.0106;RAF=0.0000;LS=39027;MQS=25740;MQM=60;BQS=15909;BQM=38;EDS=14537;EDM=50;IDS=423868;IDM=989;CED=601;HMP=0;SB=0.9995;EFF=CODON_DELETION(MODERATE||aatggtaccacc/|NGTT165|195|ecpA|protein_coding|CODING|NP_414827.1|1|1)	GT:DP:AD:AF:RAF:SB:SC:PF	0	0	0	0	0	0	0	0	0	0	0	0	0	0	0	0.0132	0.0279	0.0789	0.1471	0.487	0.3784	0.4732	0.307	0.0918	0.0112	0.0056	0	0	0	0	0	0	0	0
NC_000913.3	3786282	gpmM	F342	F	2	TTTC	T	ttc/	CODON_DELETION	gpmM	NP_418069.1	41.32	PASS	SN=0;STA=3786282;STO=3786285;TYP=DEL;R1P=33;R1M=37;R2P=47;R2M=45;AD=162;DP=46291;MCOV=-201;PPC=161;AF=0.0035;RAF=0.0000;LS=14723;MQS=9720;MQM=60;BQS=5991;BQM=38;EDS=4995;EDM=50;IDS=160021;IDM=989;CED=601;HMP=0;SB=1.0000;EFF=CODON_DELETION(MODERATE||ttc/|F342|514|gpmM|protein_coding|CODING|NP_418069.1|1|1)	GT:DP:AD:AF:RAF:SB:SC:PF	0	0	0	0	0	0	0	0	0	0	0	0	0	0	0	0	0	0	0	0	0	0	0	0	0	0	0	0	0	0	0	0	0	0
NC_000913.3	2612101	hyfR	HD68H	H	H	CATG	C	catgat/cat	CODON_DELETION	hyfR	NP_416986.4	40.49	PASS	SN=0;STA=2612101;STO=2612104;TYP=DEL;R1P=42;R1M=52;R2P=53;R2M=42;AD=189;DP=44547;MCOV=-201;PPC=189;AF=0.0042;RAF=0.0000;LS=18449;MQS=11340;MQM=60;BQS=7065;BQM=39;EDS=5955;EDM=69;IDS=186715;IDM=992;CED=601;HMP=0;SB=1.0000;EFF=CODON_DELETION(MODERATE||catgat/cat|HD68H|670|hyfR|protein_coding|CODING|NP_416986.4|1|1)	GT:DP:AD:AF:RAF:SB:SC:PF	0	0	0	0	0	0	0	0	0	0	0	0	0	0	0	0	0	0	0	0	0	0	0	0	0	0	0	0	0	0	0	0	0	0
NC_000913.3	516631	fetB	LV17L	L	L	CTGG	C	ctggtg/ctg	CODON_DELETION	fetB	NP_415024.4	38.15	PASS	SN=0;STA=516631;STO=516634;TYP=DEL;R1P=19;R1M=24;R2P=22;R2M=19;AD=84;DP=53972;MCOV=-201;PPC=84;AF=0.0016;RAF=0.0000;LS=7650;MQS=5034;MQM=60;BQS=3054;BQM=39;EDS=2798;EDM=55;IDS=82186;IDM=989;CED=601;HMP=0;SB=0.9999;EFF=CODON_DELETION(MODERATE||ctggtg/ctg|LV17L|259|fetB|protein_coding|CODING|NP_415024.4|1|1)	GT:DP:AD:AF:RAF:SB:SC:PF	0	0	0	0	0	0	0	0	0	0	0.0034	0	0	0	0	0	0	0	0	0	0	0.0033	0	0.0036	0	0	0	0	0	0	0	0	0	0
NC_000913.3	490571	priC	A81EHLAA	A	A	G	GCCGCCAGATGTT	gca/gAACATCTGGCGGca	CODON_INSERTION	priC	NP_415000.1	51.3	PASS	SN=0;STA=490571;STO=490571;TYP=INS;R1P=599;R1M=512;R2P=531;R2M=553;AD=2195;DP=35915;MCOV=-201;PPC=2183;AF=0.0611;RAF=0.0000;LS=199520;MQS=131700;MQM=60;BQS=80525;BQM=38;EDS=69513;EDM=44;IDS=1903477;IDM=868;CED=601;HMP=0;SB=0.9999;EFF=CODON_INSERTION(MODERATE||gca/gAACATCTGGCGGca|A81EHLAA|175|priC|protein_coding|CODING|NP_415000.1|1|1|WARNING_TRANSCRIPT_NO_START_CODON)	GT:DP:AD:AF:RAF:SB:SC:PF	0	0	0	0	0	0	0	0	0	0	0	0	0	0	0	0	0	0	0	0	0	0	0	0	0	0	0	0	0	0	0	0	0	0
NC_000913.3	2166261	yegQ	W199WEYNVQEGKW	W	W	C	CTGGGAGTACAACGTCCAGGAAGGGAAA	tgg/TGGGAGTACAACGTCCAGGAAGGGAAAtgg	CODON_INSERTION	yegQ	NP_416585.1	37.67	PASS	SN=0;STA=2166261;STO=2166261;TYP=INS;R1P=5;R1M=4;R2P=3;R2M=4;AD=16;DP=40191;MCOV=-201;PPC=16;AF=0.0004;RAF=0.0000;LS=2206;MQS=960;MQM=60;BQS=582;BQM=38;EDS=776;EDM=62;IDS=12784;IDM=808;CED=601;HMP=0;SB=1.0000;EFF=CODON_INSERTION(MODERATE||tgg/TGGGAGTACAACGTCCAGGAAGGGAAAtgg|W199WEYNVQEGKW|453|yegQ|protein_coding|CODING|NP_416585.1|1|1)	GT:DP:AD:AF:RAF:SB:SC:PF	0	0	0	0	0	0	0	0	0	0	0	0	0	0	0	0	0	0	0	0	0	0	0	0	0	0	0	0	0	0	0	0	0	0
NC_000913.3	1911011	yebQ	I246	I	6	AT	A	att/	FRAME_SHIFT	yebQ	NP_416342.4	44.7	PASS	SN=0;STA=1911011;STO=1911012;TYP=DEL;R1P=767;R1M=744;R2P=668;R2M=852;AD=3031;DP=40125;MCOV=-201;PPC=3016;AF=0.0755;RAF=0.0000;LS=287832;MQS=181860;MQM=60;BQS=111078;BQM=39;EDS=85481;EDM=75;IDS=2993245;IDM=992;CED=601;HMP=5;SB=0.9998;EFF=FRAME_SHIFT(HIGH||att/|I246|457|yebQ|protein_coding|CODING|NP_416342.4|1|1);LOF=(yebQ|b1828|1|1.00)	GT:DP:AD:AF:RAF:SB:SC:PF	0	0	0	0.0043	0	0	0	0	0	0	0	0	0	0	0	0	0	0	0	0	0	0	0	0	0	0	0	0	0	0.0048	0	0	0	0
NC_000913.3	1365632	puuE	S28	S	8	CG	C	tcg/	FRAME_SHIFT	puuE	NP_415818.1	48.71	PASS	SN=0;STA=1365632;STO=1365633;TYP=DEL;R1P=782;R1M=692;R2P=757;R2M=790;AD=3021;DP=40400;MCOV=-201;PPC=3003;AF=0.0748;RAF=0.0000;LS=291045;MQS=181260;MQM=60;BQS=110095;BQM=39;EDS=90471;EDM=75;IDS=2984343;IDM=992;CED=601;HMP=3;SB=0.9999;EFF=FRAME_SHIFT(HIGH||tcg/|S28|421|puuE|protein_coding|CODING|NP_415818.1|1|1);LOF=(puuE|b1302|1|1.00)	GT:DP:AD:AF:RAF:SB:SC:PF	0	0	0	0	0	0	0	0	0	0	0	0	0	0	0	0	0	0	0	0	0	0	0	0	0	0	0	0	0	0	0	0	0	0
NC_000913.3	3404024	acuI	E181	E	1	GA	G	gaa/	FRAME_SHIFT	acuI	NP_417719.1	46.24	PASS	SN=0;STA=3404024;STO=3404025;TYP=DEL;R1P=650;R1M=710;R2P=557;R2M=700;AD=2617;DP=37708;MCOV=-201;PPC=2600;AF=0.0694;RAF=0.0000;LS=250363;MQS=157020;MQM=60;BQS=94862;BQM=39;EDS=75323;EDM=75;IDS=2584285;IDM=992;CED=601;HMP=4;SB=0.9997;EFF=FRAME_SHIFT(HIGH||gaa/|E181|324|acuI|protein_coding|CODING|NP_417719.1|1|1);LOF=(acuI|b3253|1|1.00)	GT:DP:AD:AF:RAF:SB:SC:PF	0	0	0	0	0	0	0	0	0	0	0	0	0	0	0	0	0	0	0	0	0	0	0	0	0	0	0	0	0	0	0	0	0	0
NC_000913.3	1166128	ndh	A15	A	5	CT	C	gct/	FRAME_SHIFT	ndh	NP_415627.1	57.96	PASS	SN=0;STA=1166128;STO=1166129;TYP=DEL;R1P=1998;R1M=2185;R2P=2020;R2M=2161;AD=8364;DP=45639;MCOV=-201;PPC=8338;AF=0.1833;RAF=0.0000;LS=775317;MQS=501840;MQM=60;BQS=304661;BQM=38;EDS=247148;EDM=75;IDS=8260920;IDM=992;CED=601;HMP=1;SB=0.9998;EFF=FRAME_SHIFT(HIGH||gct/|A15|434|ndh|protein_coding|CODING|NP_415627.1|1|1)	GT:DP:AD:AF:RAF:SB:SC:PF	0	0	0	0	0	0	0	0	0	0	0	0	0	0	0	0	0	0	0	0	0	0	0	0	0	0	0	0	0	0	0	0	0	0
NC_000913.3	2312024	ompC	Y242	Y	2	GT	G	tac/	FRAME_SHIFT	ompC	NP_416719.1	57.7	PASS	SN=0;STA=2312024;STO=2312025;TYP=DEL;R1P=800;R1M=812;R2P=808;R2M=778;AD=3198;DP=39452;MCOV=-201;PPC=3173;AF=0.0811;RAF=0.0000;LS=304401;MQS=191880;MQM=60;BQS=117669;BQM=39;EDS=90297;EDM=74;IDS=3159241;IDM=992;CED=601;HMP=1;SB=1.0000;EFF=FRAME_SHIFT(HIGH||tac/|Y242|367|ompC|protein_coding|CODING|NP_416719.1|1|1);LOF=(ompC|b2215|1|1.00)	GT:DP:AD:AF:RAF:SB:SC:PF	0	0	0	0	0	0	0	0	0	0	0	0	0	0	0	0	0	0	0	0	0	0	0	0	0	0	0	0	0	0	0	0	0	0
NC_000913.3	873060	yliE	F28	F	8	TTC	T	ttc/	FRAME_SHIFT	yliE	NP_415354.1	58.35	PASS	SN=0;STA=873060;STO=873062;TYP=DEL;R1P=1334;R1M=1023;R2P=1508;R2M=924;AD=4789;DP=56296;MCOV=-201;PPC=4773;AF=0.0851;RAF=0.0000;LS=450115;MQS=287332;MQM=60;BQS=176347;BQM=39;EDS=140247;EDM=75;IDS=4731107;IDM=992;CED=601;HMP=0;SB=0.9994;EFF=FRAME_SHIFT(HIGH||ttc/|F28|782|yliE|protein_coding|CODING|NP_415354.1|1|1)	GT:DP:AD:AF:RAF:SB:SC:PF	0	0	0	0	0	0	0	0	0	0	0	0	0	0	0	0	0	0	0	0	0	0	0	0	0	0	0	0	0	0	0	0	0	0
NC_000913.3	1167262	ndh	A393	A	3	CG	C	gcg/	FRAME_SHIFT	ndh	NP_415627.1	56.17	PASS	SN=0;STA=1167262;STO=1167263;TYP=DEL;R1P=1885;R1M=1612;R2P=1731;R2M=1909;AD=7137;DP=42027;MCOV=-201;PPC=7114;AF=0.1698;RAF=0.0000;LS=648884;MQS=428164;MQM=60;BQS=261285;BQM=38;EDS=190407;EDM=50;IDS=7048593;IDM=989;CED=601;HMP=1;SB=0.9999;EFF=FRAME_SHIFT(HIGH||gcg/|A393|434|ndh|protein_coding|CODING|NP_415627.1|1|1);LOF=(ndh|b1109|1|1.00)	GT:DP:AD:AF:RAF:SB:SC:PF	0	0	0	0	0	0	0	0	0.0048	0	0	0	0	0	0	0	0	0	0	0	0	0	0	0	0	0	0	0	0	0	0	0	0	0
NC_000913.3	723543	kdpD	L291	L	1	AG	A	ctg/	FRAME_SHIFT	kdpD	NP_415223.1	46.44	PASS	SN=0;STA=723543;STO=723544;TYP=DEL;R1P=678;R1M=540;R2P=667;R2M=488;AD=2373;DP=32739;MCOV=-201;PPC=2351;AF=0.0725;RAF=0.0000;LS=229399;MQS=142367;MQM=60;BQS=86743;BQM=39;EDS=67569;EDM=75;IDS=2343491;IDM=992;CED=601;HMP=4;SB=0.9995;EFF=FRAME_SHIFT(HIGH||ctg/|L291|894|kdpD|protein_coding|CODING|NP_415223.1|1|1);LOF=(kdpD|b0695|1|1.00)	GT:DP:AD:AF:RAF:SB:SC:PF	0	0	0	0	0	0	0	0	0	0	0	0	0.0058	0	0	0	0	0	0	0	0	0	0	0	0	0	0	0	0	0	0	0	0	0
NC_000913.3	2072778	flu	A414	A	4	GC	G	gcc/	FRAME_SHIFT	flu	YP_026164.1	45.98	PASS	SN=0;STA=2072778;STO=2072779;TYP=DEL;R1P=1255;R1M=1340;R2P=1364;R2M=1213;AD=5172;DP=31969;MCOV=-201;PPC=5140;AF=0.1618;RAF=0.0000;LS=469851;MQS=310286;MQM=60;BQS=189260;BQM=38;EDS=143294;EDM=50;IDS=5106991;IDM=989;CED=601;HMP=4;SB=0.9999;EFF=FRAME_SHIFT(HIGH||gcc/|A414|1039|flu|protein_coding|CODING|YP_026164.1|1|1);LOF=(flu|b2000|1|1.00)	GT:DP:AD:AF:RAF:SB:SC:PF	0	0	0	0	0	0	0	0	0	0	0	0	0	0	0	0	0	0	0	0	0	0	0	0	0	0	0.0055	0	0	0	0	0	0	0
NC_000913.3	1162587	ycfL	L114	L	4	TG	T	ctg/	FRAME_SHIFT	ycfL	NP_415622.1	43.12	PASS	SN=0;STA=1162587;STO=1162588;TYP=DEL;R1P=1232;R1M=2200;R2P=1278;R2M=2172;AD=6882;DP=41889;MCOV=-201;PPC=6858;AF=0.1643;RAF=0.0000;LS=632718;MQS=412874;MQM=60;BQS=250812;BQM=39;EDS=203198;EDM=75;IDS=6722604;IDM=989;CED=601;HMP=6;SB=0.9991;EFF=FRAME_SHIFT(HIGH||ctg/|L114|125|ycfL|protein_coding|CODING|NP_415622.1|1|1);LOF=(ycfL|b1104|1|1.00)	GT:DP:AD:AF:RAF:SB:SC:PF	0	0	0	0	0	0	0.0048	0	0	0	0	0	0.0047	0.0049	0	0	0	0	0	0.0043	0	0	0	0	0.0046	0.0049	0	0	0.0048	0	0	0	0	0
NC_000913.3	2361317	rhmD	A33	A	3	GC	G	gcg/	FRAME_SHIFT	rhmD	NP_416750.2	42.85	PASS	SN=0;STA=2361317;STO=2361318;TYP=DEL;R1P=264;R1M=1383;R2P=1447;R2M=1306;AD=4400;DP=32942;MCOV=-201;PPC=4372;AF=0.1336;RAF=0.0051;LS=399613;MQS=263988;MQM=60;BQS=158484;BQM=38;EDS=120915;EDM=50;IDS=4344102;IDM=989;CED=601;HMP=6;SB=0.9993;EFF=FRAME_SHIFT(HIGH||gcg/|A33|401|rhmD|protein_coding|CODING|NP_416750.2|1|1);LOF=(rhmD|b2247|1|1.00)	GT:DP:AD:AF:RAF:SB:SC:PF	0.0051	0	0	0	0	0	0	0	0	0	0	0	0	0	0	0	0	0	0	0	0.0058	0.0161	0.1781	0.7636	0.8808	0.8535	0.9045	0.9086	0.9438	0.9783	0.9315	0.9241	0.9018	0.9422
NC_000913.3	395615	ampH	P224	P	4	AG	A	ccc/	FRAME_SHIFT	ampH	NP_414910.1	42.89	PASS	SN=0;STA=395615;STO=395616;TYP=DEL;R1P=1336;R1M=1507;R2P=1248;R2M=1635;AD=5726;DP=34312;MCOV=-201;PPC=5704;AF=0.1669;RAF=0.0000;LS=520617;MQS=343560;MQM=60;BQS=209289;BQM=38;EDS=162806;EDM=50;IDS=5653608;IDM=989;CED=601;HMP=6;SB=0.9996;EFF=FRAME_SHIFT(HIGH||ccc/|P224|385|ampH|protein_coding|CODING|NP_414910.1|1|1);LOF=(ampH|b0376|1|1.00)	GT:DP:AD:AF:RAF:SB:SC:PF	0	0.0129	0	0	0	0	0	0	0	0	0	0	0	0	0.0117	0.1377	0.3519	0.6201	0.9123	0.9532	0.954	0.9509	0.9444	0.9893	0.9839	0.9701	0.9842	0.9727	0.9939	0.989	0.9787	0.9762	0.9794	0.9825
NC_000913.3	21285	yaaY	P36	P	6	TC	T	ccc/	FRAME_SHIFT	yaaY	NP_414565.1	46.39	PASS	SN=0;STA=21285;STO=21286;TYP=DEL;R1P=742;R1M=966;R2P=736;R2M=934;AD=3378;DP=46033;MCOV=-201;PPC=3356;AF=0.0734;RAF=0.0000;LS=321550;MQS=202680;MQM=60;BQS=124063;BQM=39;EDS=97140;EDM=75;IDS=3337314;IDM=992;CED=601;HMP=4;SB=0.9996;EFF=FRAME_SHIFT(HIGH||ccc/|P36|72|yaaY|protein_coding|CODING|NP_414565.1|1|1);LOF=(yaaY|b0024|1|1.00)	GT:DP:AD:AF:RAF:SB:SC:PF	0	0	0	0	0	0	0	0	0	0	0	0	0	0	0	0	0	0.0049	0	0	0	0	0	0	0	0	0	0	0	0	0	0	0	0
NC_000913.3	60696	rapA	V856	V	6	CT	C	gta/	FRAME_SHIFT	rapA	NP_414601.1	56.25	PASS	SN=0;STA=60696;STO=60697;TYP=DEL;R1P=1922;R1M=1938;R2P=1884;R2M=1887;AD=7631;DP=39262;MCOV=-201;PPC=7601;AF=0.1944;RAF=0.0000;LS=707668;MQS=457837;MQM=60;BQS=278606;BQM=39;EDS=211737;EDM=75;IDS=7536416;IDM=992;CED=601;HMP=1;SB=1.0000;EFF=FRAME_SHIFT(HIGH||gta/|V856|968|rapA|protein_coding|CODING|NP_414601.1|1|1);LOF=(rapA|b0059|1|1.00)	GT:DP:AD:AF:RAF:SB:SC:PF	0	0	0	0	0	0	0	0	0	0	0	0	0	0	0	0	0	0	0	0	0	0	0	0	0	0	0	0	0	0	0	0	0	0
NC_000913.3	472282	mdlB	G550	G	0	TG	T	ggg/	FRAME_SHIFT	mdlB	NP_414983.1	45.76	PASS	SN=0;STA=472282;STO=472283;TYP=DEL;R1P=700;R1M=563;R2P=706;R2M=535;AD=2504;DP=37615;MCOV=-201;PPC=2490;AF=0.0666;RAF=0.0000;LS=227635;MQS=150240;MQM=60;BQS=91326;BQM=38;EDS=69760;EDM=50;IDS=2472236;IDM=989;CED=601;HMP=4;SB=0.9996;EFF=FRAME_SHIFT(HIGH||ggg/|G550|593|mdlB|protein_coding|CODING|NP_414983.1|1|1);LOF=(mdlB|b0449|1|1.00)	GT:DP:AD:AF:RAF:SB:SC:PF	0	0	0	0.0055	0	0	0	0	0	0	0	0	0	0	0	0	0	0	0	0	0	0	0	0	0	0	0	0	0	0	0.0428	0.0534	0.1561	0.3224
NC_000913.3	888285	ybjL	A512	A	2	GC	G	gca/	FRAME_SHIFT	ybjL	NP_415368.1	56.34	PASS	SN=0;STA=888285;STO=888286;TYP=DEL;R1P=1157;R1M=1327;R2P=1200;R2M=1218;AD=4902;DP=38321;MCOV=-201;PPC=4890;AF=0.1279;RAF=0.0000;LS=445218;MQS=294120;MQM=60;BQS=176507;BQM=38;EDS=140138;EDM=50;IDS=4840515;IDM=989;CED=601;HMP=1;SB=0.9999;EFF=FRAME_SHIFT(HIGH||gca/|A512|561|ybjL|protein_coding|CODING|NP_415368.1|1|1|WARNING_TRANSCRIPT_NO_START_CODON);LOF=(ybjL|b0847|1|1.00)	GT:DP:AD:AF:RAF:SB:SC:PF	0	0	0	0	0	0	0	0	0	0	0	0	0	0	0	0	0	0	0	0	0	0	0.1611	0.7045	0.9227	0.9405	0.8973	0.9553	0.9593	0.9784	0.9787	0.9457	0.9494	0.962
NC_000913.3	2180707	yegU	Q205	Q	5	CA	C	caa/	FRAME_SHIFT	yegU	NP_416602.1	42.76	PASS	SN=0;STA=2180707;STO=2180708;TYP=DEL;R1P=549;R1M=652;R2P=552;R2M=690;AD=2443;DP=38385;MCOV=-201;PPC=2435;AF=0.0636;RAF=0.0000;LS=222048;MQS=146580;MQM=60;BQS=90200;BQM=38;EDS=68744;EDM=50;IDS=2413089;IDM=989;CED=601;HMP=6;SB=0.9996;EFF=FRAME_SHIFT(HIGH||caa/|Q205|334|yegU|protein_coding|CODING|NP_416602.1|1|1);LOF=(yegU|b2099|1|1.00)	GT:DP:AD:AF:RAF:SB:SC:PF	0	0	0	0	0	0	0	0	0	0	0	0	0	0	0	0	0	0	0	0	0	0	0	0	0	0	0	0	0	0	0	0	0	0
NC_000913.3	293650	yagL	V90G?	V	?	A	AC	gtt/gGtt	FRAME_SHIFT	yagL	NP_414812.1	57.53	PASS	SN=0;STA=293650;STO=293650;TYP=INS;R1P=1669;R1M=1992;R2P=1632;R2M=2049;AD=7342;DP=68813;MCOV=-201;PPC=7309;AF=0.1067;RAF=0.0000;LS=682063;MQS=440520;MQM=60;BQS=271707;BQM=39;EDS=210742;EDM=74;IDS=7254782;IDM=992;CED=601;HMP=0;SB=0.9996;EFF=FRAME_SHIFT(HIGH||gtt/gGtt|V90G?|232|yagL|protein_coding|CODING|NP_414812.1|1|1);LOF=(yagL|b0278|1|1.00)	GT:DP:AD:AF:RAF:SB:SC:PF	0	0	0	0	0	0	0	0	0	0	0	0	0	0	0	0	0	0	0	0	0	0	0	0	0	0	0	0	0	0	0	0	0	0
NC_000913.3	260734	proB	N116	N	6	AC	A	aac/	FRAME_SHIFT	proB	NP_414777.1	56.13	PASS	SN=0;STA=260734;STO=260735;TYP=DEL;R1P=739;R1M=800;R2P=700;R2M=687;AD=2926;DP=42471;MCOV=-201;PPC=2905;AF=0.0689;RAF=0.0000;LS=265837;MQS=175560;MQM=60;BQS=106269;BQM=38;EDS=83034;EDM=50;IDS=2889225;IDM=989;CED=601;HMP=1;SB=0.9999;EFF=FRAME_SHIFT(HIGH||aac/|N116|367|proB|protein_coding|CODING|NP_414777.1|1|1);LOF=(proB|b0242|1|1.00)	GT:DP:AD:AF:RAF:SB:SC:PF	0	0	0	0	0	0	0	0	0	0	0	0	0	0	0	0	0	0	0	0	0	0	0	0	0	0	0	0.0041	0.0045	0	0.0321	0.0413	0.177	0.2551
NC_000913.3	805291	ybhJ	R597	R	7	CG	C	cgt/	FRAME_SHIFT	ybhJ	NP_415292.2	56.46	PASS	SN=0;STA=805291;STO=805292;TYP=DEL;R1P=2341;R1M=2317;R2P=2441;R2M=2458;AD=9557;DP=46126;MCOV=-201;PPC=9513;AF=0.2072;RAF=0.0000;LS=868606;MQS=573420;MQM=60;BQS=349768;BQM=38;EDS=268936;EDM=50;IDS=9439988;IDM=989;CED=601;HMP=1;SB=1.0000;EFF=FRAME_SHIFT(HIGH||cgt/|R597|753|ybhJ|protein_coding|CODING|NP_415292.2|1|1);LOF=(ybhJ|b0771|1|1.00)	GT:DP:AD:AF:RAF:SB:SC:PF	0	0.0051	0.0093	0	0.0131	0.0221	0.2	0.2817	0.2857	0.3755	0.8908	0.9717	0.9951	0.9958	1	1	1	0.995	0.9899	0.9955	0.9953	0.9961	0.9958	0.9962	1	0.9956	0.9955	1	0.9959	1	0.9877	1	1	1
NC_000913.3	728337	kdpA	G132	G	2	GC	G	ggc/	FRAME_SHIFT	kdpA	NP_415226.1	46.05	PASS	SN=0;STA=728337;STO=728338;TYP=DEL;R1P=1881;R1M=2058;R2P=1816;R2M=1820;AD=7575;DP=44986;MCOV=-201;PPC=7554;AF=0.1684;RAF=0.0000;LS=688369;MQS=454500;MQM=60;BQS=277589;BQM=38;EDS=211015;EDM=50;IDS=7481190;IDM=989;CED=601;HMP=4;SB=0.9999;EFF=FRAME_SHIFT(HIGH||ggc/|G132|557|kdpA|protein_coding|CODING|NP_415226.1|1|1);LOF=(kdpA|b0698|1|1.00)	GT:DP:AD:AF:RAF:SB:SC:PF	0	0	0	0	0	0	0	0	0	0	0	0	0.0169	0.0113	0.0759	0.3035	0.5333	0.7886	0.9754	0.9733	0.9715	0.9959	0.9957	0.9961	0.9924	1	0.9939	0.9959	0.9865	0.9894	1	1	1	1
NC_000913.3	3418064	acrF	V1011	V	1	TC	T	gtc/	FRAME_SHIFT	acrF	NP_417732.1	58.12	PASS	SN=0;STA=3418064;STO=3418065;TYP=DEL;R1P=950;R1M=763;R2P=818;R2M=882;AD=3413;DP=42261;MCOV=-201;PPC=3394;AF=0.0808;RAF=0.0000;LS=324206;MQS=204780;MQM=60;BQS=125308;BQM=39;EDS=97486;EDM=75;IDS=3370567;IDM=992;CED=601;HMP=1;SB=0.9999;EFF=FRAME_SHIFT(HIGH||gtc/|V1011|1034|acrF|protein_coding|CODING|NP_417732.1|1|1)	GT:DP:AD:AF:RAF:SB:SC:PF	0	0	0	0	0	0	0	0	0	0	0	0	0	0	0	0	0	0	0	0	0	0	0	0	0	0	0	0	0	0	0	0	0	0
NC_000913.3	801732	ybhH	G325	G	5	GT	G	ggt/	FRAME_SHIFT	ybhH	NP_415290.1	56.53	PASS	SN=0;STA=801732;STO=801733;TYP=DEL;R1P=1563;R1M=1885;R2P=1567;R2M=1944;AD=6959;DP=46926;MCOV=-201;PPC=6929;AF=0.1483;RAF=0.0000;LS=632830;MQS=417540;MQM=60;BQS=255678;BQM=38;EDS=196019;EDM=50;IDS=6873965;IDM=989;CED=601;HMP=1;SB=0.9996;EFF=FRAME_SHIFT(HIGH||ggt/|G325|350|ybhH|protein_coding|CODING|NP_415290.1|1|1);LOF=(ybhH|b0769|1|1.00)	GT:DP:AD:AF:RAF:SB:SC:PF	0	0	0	0	0	0	0	0	0	0	0	0	0	0	0.0051	0.0159	0.0511	0.1897	0.3884	0.2683	0.2325	0.2764	0.4593	0.822	0.9573	0.9535	0.8862	0.9657	0.9866	0.9693	0.9847	0.976	0.9572	0.9187
NC_000913.3	1494190	ydcI	C294	C	4	GC	G	tgc/	FRAME_SHIFT	ydcI	NP_415939.2	56.77	PASS	SN=0;STA=1494190;STO=1494191;TYP=DEL;R1P=408;R1M=314;R2P=417;R2M=317;AD=1456;DP=29776;MCOV=-201;PPC=1453;AF=0.0489;RAF=0.0000;LS=132363;MQS=87360;MQM=60;BQS=54017;BQM=38;EDS=40570;EDM=50;IDS=1438667;IDM=989;CED=601;HMP=1;SB=0.9995;EFF=FRAME_SHIFT(HIGH||tgc/|C294|307|ydcI|protein_coding|CODING|NP_415939.2|1|1)	GT:DP:AD:AF:RAF:SB:SC:PF	0	0	0	0	0	0	0	0.0179	0.0349	0.1416	0.8353	0.974	0.9928	0.996	0.9912	1	1	1	1	1	0	0	1	0	0	0	0	0	0	0	0	0	0	0
NC_000913.3	1121411	dinI	S26	S	6	GA	G	tcc/	FRAME_SHIFT	dinI	NP_415579.1	45.91	PASS	SN=0;STA=1121411;STO=1121412;TYP=DEL;R1P=665;R1M=1123;R2P=702;R2M=1017;AD=3507;DP=49538;MCOV=-201;PPC=3496;AF=0.0708;RAF=0.0000;LS=318969;MQS=210420;MQM=60;BQS=127113;BQM=38;EDS=99021;EDM=50;IDS=3462013;IDM=989;CED=601;HMP=4;SB=0.9993;EFF=FRAME_SHIFT(HIGH||tcc/|S26|81|dinI|protein_coding|CODING|NP_415579.1|1|1);LOF=(dinI|b1061|1|1.00)	GT:DP:AD:AF:RAF:SB:SC:PF	0	0	0	0	0	0	0	0	0	0	0	0	0	0	0	0.0035	0	0	0	0	0	0	0	0	0	0	0	0	0	0	0	0	0	0
NC_000913.3	2120943	wcaJ	K204	K	4	CT	C	aag/	FRAME_SHIFT	wcaJ	NP_416551.1	47.52	PASS	SN=0;STA=2120943;STO=2120944;TYP=DEL;R1P=1150;R1M=1124;R2P=1332;R2M=1056;AD=4662;DP=34154;MCOV=-201;PPC=4641;AF=0.1365;RAF=0.0000;LS=423763;MQS=279720;MQM=60;BQS=168223;BQM=38;EDS=129174;EDM=50;IDS=4602866;IDM=989;CED=601;HMP=3;SB=0.9998;EFF=FRAME_SHIFT(HIGH||aag/|K204|464|wcaJ|protein_coding|CODING|NP_416551.1|1|1);LOF=(wcaJ|b2047|1|1.00)	GT:DP:AD:AF:RAF:SB:SC:PF	0	0	0	0	0	0.0064	0	0	0	0	0	0	0	0	0	0	0	0	0	0	0.0058	0.0307	0.2365	0.7448	0.9015	0.9006	0.8876	0.9676	0.9617	0.9778	0.975	0.9596	0.9394	0.9762
NC_000913.3	2342281	yfaL	R630	R	0	CG	C	cgc/	FRAME_SHIFT	yfaL	NP_416736.1	55.95	PASS	SN=0;STA=2342281;STO=2342282;TYP=DEL;R1P=1141;R1M=1339;R2P=1142;R2M=1433;AD=5055;DP=36551;MCOV=-201;PPC=5025;AF=0.1383;RAF=0.0000;LS=459395;MQS=303300;MQM=60;BQS=182624;BQM=38;EDS=137534;EDM=50;IDS=4990563;IDM=989;CED=601;HMP=1;SB=0.9996;EFF=FRAME_SHIFT(HIGH||cgc/|R630|1250|yfaL|protein_coding|CODING|NP_416736.1|1|1);LOF=(yfaL|b2233|1|1.00)	GT:DP:AD:AF:RAF:SB:SC:PF	0	0	0	0	0	0	0	0	0	0	0	0	0	0	0	0	0	0	0	0	0	0.0266	0.153	0.7558	0.9158	0.9101	0.8944	0.9519	0.9595	0.9674	0.9904	0.9727	0.9645	0.9665
NC_000913.3	722247	kdpD	D723	D	3	TC	T	gat/	FRAME_SHIFT	kdpD	NP_415223.1	47.77	PASS	SN=0;STA=722247;STO=722248;TYP=DEL;R1P=1177;R1M=1276;R2P=1185;R2M=1208;AD=4846;DP=43764;MCOV=-201;PPC=4825;AF=0.1107;RAF=0.0000;LS=440566;MQS=290739;MQM=60;BQS=177651;BQM=38;EDS=134827;EDM=50;IDS=4785100;IDM=989;CED=601;HMP=3;SB=0.9999;EFF=FRAME_SHIFT(HIGH||gat/|D723|894|kdpD|protein_coding|CODING|NP_415223.1|1|1);LOF=(kdpD|b0695|1|1.00)	GT:DP:AD:AF:RAF:SB:SC:PF	0	0	0	0	0	0	0	0	0	0	0.0048	0	0	0	0	0	0	0	0	0	0	0	0.0145	0.0676	0.0649	0.0568	0.1931	0.5652	0.6963	0.7778	0.8651	0.9258	0.9189	0.9461
NC_000913.3	2116192	wcaL	G312	G	2	AC	A	ggt/	FRAME_SHIFT	wcaL	NP_416548.1	47.74	PASS	SN=0;STA=2116192;STO=2116193;TYP=DEL;R1P=1401;R1M=1304;R2P=1416;R2M=1321;AD=5442;DP=39267;MCOV=-201;PPC=5415;AF=0.1386;RAF=0.0000;LS=494460;MQS=326510;MQM=60;BQS=196654;BQM=38;EDS=152780;EDM=50;IDS=5374418;IDM=989;CED=601;HMP=3;SB=0.9999;EFF=FRAME_SHIFT(HIGH||ggt/|G312|406|wcaL|protein_coding|CODING|NP_416548.1|1|1);LOF=(wcaL|b2044|1|1.00)	GT:DP:AD:AF:RAF:SB:SC:PF	0	0	0	0	0	0	0	0	0	0	0	0	0	0	0	0	0	0	0	0	0.0087	0.0062	0.1928	0.7964	0.9144	0.9158	0.902	0.9577	0.9317	0.9806	0.977	0.9267	0.9381	0.9298
NC_000913.3	2439515	yfcJ	P202	P	2	CG	C	ccg/	FRAME_SHIFT	yfcJ	NP_416825.1	47.75	PASS	SN=0;STA=2439515;STO=2439516;TYP=DEL;R1P=283;R1M=294;R2P=270;R2M=250;AD=1097;DP=37284;MCOV=-201;PPC=1094;AF=0.0294;RAF=0.0000;LS=99500;MQS=65820;MQM=60;BQS=40431;BQM=38;EDS=31156;EDM=50;IDS=1083225;IDM=989;CED=601;HMP=3;SB=1.0000;EFF=FRAME_SHIFT(HIGH||ccg/|P202|392|yfcJ|protein_coding|CODING|NP_416825.1|1|1);LOF=(yfcJ|b2322|1|1.00)	GT:DP:AD:AF:RAF:SB:SC:PF	0	0	0	0	0	0	0.0056	0.0163	0.0565	0.1221	0.8256	0.9529	1	0.9835	0.9034	0.6087	0.4167	0.2552	0.0296	0.0053	0.0053	0	0.0093	0	0	0	0	0	0	0	0	0	0	0
NC_000913.3	3040556	cptA	W89	W	9	TC	T	tgg/	FRAME_SHIFT	cptA	NP_417372.1	47.53	PASS	SN=0;STA=3040556;STO=3040557;TYP=DEL;R1P=785;R1M=659;R2P=767;R2M=646;AD=2857;DP=41808;MCOV=-201;PPC=2840;AF=0.0683;RAF=0.0000;LS=259443;MQS=171420;MQM=60;BQS=104083;BQM=38;EDS=77398;EDM=50;IDS=2821547;IDM=989;CED=601;HMP=3;SB=0.9997;EFF=FRAME_SHIFT(HIGH||tgg/|W89|135|cptA|protein_coding|CODING|NP_417372.1|1|1|WARNING_TRANSCRIPT_NO_START_CODON);LOF=(cptA|b2896|1|1.00)	GT:DP:AD:AF:RAF:SB:SC:PF	0	0	0	0	0	0	0	0	0	0	0	0	0	0	0	0	0	0	0	0	0	0	0	0	0	0	0	0	0	0.0049	0.0509	0.0329	0.1565	0.2965
NC_000913.3	3142384	hybC	N202	N	2	GT	G	aac/	FRAME_SHIFT	hybC	NP_417468.1	47.74	PASS	SN=0;STA=3142384;STO=3142385;TYP=DEL;R1P=1209;R1M=1207;R2P=1457;R2M=1215;AD=5088;DP=37547;MCOV=-201;PPC=5064;AF=0.1355;RAF=0.0000;LS=462175;MQS=305277;MQM=60;BQS=185807;BQM=38;EDS=142110;EDM=50;IDS=5025172;IDM=989;CED=601;HMP=3;SB=0.9998;EFF=FRAME_SHIFT(HIGH||aac/|N202|567|hybC|protein_coding|CODING|NP_417468.1|1|1);LOF=(hybC|b2994|1|1.00)	GT:DP:AD:AF:RAF:SB:SC:PF	0	0	0	0	0	0	0	0	0	0	0	0	0	0	0	0	0	0	0	0	0	0.0105	0.1768	0.7642	0.8782	0.904	0.8859	0.9503	0.9734	0.9785	0.973	0.9628	0.9398	0.9539
NC_000913.3	472053	mdlB	Q473	Q	3	AG	A	cag/	FRAME_SHIFT	mdlB	NP_414983.1	43.97	PASS	SN=0;STA=472053;STO=472054;TYP=DEL;R1P=636;R1M=619;R2P=635;R2M=657;AD=2547;DP=38505;MCOV=-201;PPC=2526;AF=0.0661;RAF=0.0000;LS=231559;MQS=152803;MQM=60;BQS=93697;BQM=38;EDS=68854;EDM=50;IDS=2491231;IDM=989;CED=601;HMP=5;SB=1.0000;EFF=FRAME_SHIFT(HIGH||cag/|Q473|593|mdlB|protein_coding|CODING|NP_414983.1|1|1);LOF=(mdlB|b0449|1|1.00)	GT:DP:AD:AF:RAF:SB:SC:PF	0	0	0	0.0049	0	0	0	0	0	0	0	0	0	0	0	0	0	0	0	0	0.0064	0	0	0	0.0052	0	0	0	0.0054	0.005	0.0248	0.0638	0.1871	0.3142
NC_000913.3	1910694	yebQ	R140	R	0	GA	G	aga/	FRAME_SHIFT	yebQ	NP_416342.4	56.26	PASS	SN=0;STA=1910694;STO=1910695;TYP=DEL;R1P=1439;R1M=1567;R2P=1251;R2M=1695;AD=5952;DP=42946;MCOV=-201;PPC=5929;AF=0.1386;RAF=0.0000;LS=541085;MQS=357120;MQM=60;BQS=217952;BQM=38;EDS=161699;EDM=50;IDS=5878616;IDM=989;CED=601;HMP=1;SB=0.9996;EFF=FRAME_SHIFT(HIGH||aga/|R140|457|yebQ|protein_coding|CODING|NP_416342.4|1|1);LOF=(yebQ|b1828|1|1.00)	GT:DP:AD:AF:RAF:SB:SC:PF	0	0	0	0	0	0	0	0	0	0	0	0	0	0	0	0	0	0	0	0	0	0.0155	0.1823	0.7268	0.9009	0.8942	0.9087	0.9336	0.9703	0.9762	0.9859	0.9662	0.9484	0.9489
NC_000913.3	2968079	ptsP	R119	R	9	CG	C	cgc/	FRAME_SHIFT	ptsP	NP_417306.1	58.51	PASS	SN=0;STA=2968079;STO=2968080;TYP=DEL;R1P=1844;R1M=2132;R2P=1975;R2M=2076;AD=8027;DP=46027;MCOV=-201;PPC=7993;AF=0.1744;RAF=0.0000;LS=739404;MQS=481620;MQM=60;BQS=294810;BQM=39;EDS=230901;EDM=75;IDS=7929330;IDM=992;CED=601;HMP=1;SB=0.9998;EFF=FRAME_SHIFT(HIGH||cgc/|R119|748|ptsP|protein_coding|CODING|NP_417306.1|1|1);LOF=(ptsP|b2829|1|1.00)	GT:DP:AD:AF:RAF:SB:SC:PF	0	0	0	0	0	0	0	0	0	0	0	0	0	0	0	0	0	0	0	0	0	0	0	0	0	0	0	0	0	0	0	0	0	0
NC_000913.3	278210	afuC	S198	S	8	CT	C	agc/	FRAME_SHIFT	afuC	NP_414796.2	56.4	PASS	SN=0;STA=278210;STO=278211;TYP=DEL;R1P=738;R1M=754;R2P=660;R2M=749;AD=2901;DP=48327;MCOV=-201;PPC=2884;AF=0.0600;RAF=0.0000;LS=263767;MQS=174040;MQM=60;BQS=107237;BQM=38;EDS=82389;EDM=50;IDS=2865559;IDM=989;CED=601;HMP=1;SB=0.9999;EFF=FRAME_SHIFT(HIGH||agc/|S198|348|afuC|protein_coding|CODING|NP_414796.2|1|1);LOF=(afuC|b0262|1|1.00)	GT:DP:AD:AF:RAF:SB:SC:PF	0	0	0	0	0	0	0	0	0	0	0	0	0	0	0	0	0	0	0	0	0	0	0	0	0	0	0	0	0	0	0	0	0	0
NC_000913.3	3230299	ygjK	H471	H	1	AC	A	cac/	FRAME_SHIFT	ygjK	NP_417551.1	56.62	PASS	SN=0;STA=3230299;STO=3230300;TYP=DEL;R1P=1392;R1M=1383;R2P=1421;R2M=1414;AD=5610;DP=37984;MCOV=-201;PPC=5589;AF=0.1477;RAF=0.0054;LS=509172;MQS=336599;MQM=60;BQS=205459;BQM=38;EDS=156690;EDM=50;IDS=5538624;IDM=989;CED=601;HMP=1;SB=1.0000;EFF=FRAME_SHIFT(HIGH||cac/|H471|783|ygjK|protein_coding|CODING|NP_417551.1|1|1);LOF=(ygjK|b3080|1|1.00)	GT:DP:AD:AF:RAF:SB:SC:PF	0.0054	0	0	0	0	0	0	0	0	0	0	0	0	0	0.0128	0.0383	0.1023	0.2102	0.3933	0.2827	0.2308	0.232	0.5631	0.8789	0.9561	0.9333	0.9143	0.9369	0.9793	0.967	0.9744	0.9307	0.9447	0.9409
NC_000913.3	3404716	yrdE	A27	A	7	GC	G	gcc/	FRAME_SHIFT	yrdE	b4646	44.44	PASS	SN=0;STA=3404716;STO=3404717;TYP=DEL;R1P=1089;R1M=971;R2P=1056;R2M=1029;AD=4145;DP=55977;MCOV=-201;PPC=4122;AF=0.0740;RAF=0.0000;LS=377089;MQS=248700;MQM=60;BQS=151605;BQM=38;EDS=116851;EDM=50;IDS=4093076;IDM=989;CED=601;HMP=5;SB=0.9999;EFF=FRAME_SHIFT(HIGH||gcc/|A27|130|yrdE|protein_coding|CODING|b4646|1|1|WARNING_TRANSCRIPT_INCOMPLETE);LOF=(yrdE|b4646|1|1.00)	GT:DP:AD:AF:RAF:SB:SC:PF	0	0	0	0	0	0	0	0	0	0	0	0	0	0	0	0	0	0	0	0	0	0	0	0	0	0	0	0	0	0	0	0	0	0
NC_000913.3	295432	yagN	S49	S	9	CT	C	tca/	FRAME_SHIFT	yagN	NP_414814.1	57.24	PASS	SN=0;STA=295432;STO=295433;TYP=DEL;R1P=1154;R1M=1091;R2P=1238;R2M=1004;AD=4487;DP=67325;MCOV=-201;PPC=4469;AF=0.0666;RAF=0.0000;LS=408101;MQS=269200;MQM=60;BQS=164748;BQM=38;EDS=131153;EDM=50;IDS=4431635;IDM=989;CED=601;HMP=1;SB=0.9998;EFF=FRAME_SHIFT(HIGH||tca/|S49|146|yagN|protein_coding|CODING|NP_414814.1|1|1);LOF=(yagN|b0280|1|1.00)	GT:DP:AD:AF:RAF:SB:SC:PF	0	0	0	0	0	0	0	0	0	0	0	0	0	0	0	0	0	0	0	0	0	0	0	0	0	0	0	0	0	0	0	0	0	0
NC_000913.3	3476831	fkpA	D196	D	6	CG	C	gac/	FRAME_SHIFT	fkpA	NP_417806.1	57.22	PASS	SN=0;STA=3476831;STO=3476832;TYP=DEL;R1P=2290;R1M=1761;R2P=2273;R2M=1820;AD=8144;DP=56102;MCOV=-201;PPC=8125;AF=0.1452;RAF=0.0000;LS=740468;MQS=488640;MQM=60;BQS=298418;BQM=38;EDS=234250;EDM=50;IDS=8042484;IDM=989;CED=601;HMP=1;SB=0.9996;EFF=FRAME_SHIFT(HIGH||gac/|D196|270|fkpA|protein_coding|CODING|NP_417806.1|1|1);LOF=(fkpA|b3347|1|1.00)	GT:DP:AD:AF:RAF:SB:SC:PF	0	0	0	0	0	0	0	0	0	0	0	0	0	0	0	0	0.0037	0.0347	0.1673	0.1338	0.0954	0.131	0.3715	0.83	0.9245	0.9655	0.9223	0.9645	0.9579	0.9743	0.9826	0.9483	0.973	0.9654
NC_000913.3	1711648	nth	T43	T	3	GA	G	acc/	FRAME_SHIFT	nth	NP_416150.1	56.1	PASS	SN=0;STA=1711648;STO=1711649;TYP=DEL;R1P=805;R1M=678;R2P=807;R2M=678;AD=2968;DP=44777;MCOV=-201;PPC=2955;AF=0.0663;RAF=0.0000;LS=269884;MQS=178075;MQM=60;BQS=107854;BQM=38;EDS=82675;EDM=50;IDS=2930486;IDM=989;CED=601;HMP=1;SB=0.9997;EFF=FRAME_SHIFT(HIGH||acc/|T43|211|nth|protein_coding|CODING|NP_416150.1|1|1);LOF=(nth|b1633|1|1.00)	GT:DP:AD:AF:RAF:SB:SC:PF	0	0	0	0	0	0	0	0	0	0	0	0	0	0	0	0	0	0	0	0	0	0	0	0	0	0	0	0	0	0	0	0	0	0
NC_000913.3	2452550	yfcU	W817	W	7	TC	T	tgg/	FRAME_SHIFT	yfcU	b4661	47.72	PASS	SN=0;STA=2452550;STO=2452551;TYP=DEL;R1P=1666;R1M=1833;R2P=1527;R2M=1840;AD=6866;DP=39126;MCOV=-201;PPC=6839;AF=0.1755;RAF=0.0000;LS=624267;MQS=411960;MQM=60;BQS=250964;BQM=38;EDS=184949;EDM=50;IDS=6780989;IDM=989;CED=601;HMP=3;SB=0.9997;EFF=FRAME_SHIFT(HIGH||tgg/|W817|881|yfcU|protein_coding|CODING|b4661|1|1);LOF=(yfcU|b4661|1|1.00)	GT:DP:AD:AF:RAF:SB:SC:PF	0	0	0	0	0	0	0	0	0.0047	0	0	0	0.0048	0	0.0938	0.3377	0.4813	0.7722	0.9581	0.9725	0.9889	0.9808	0.987	0.9896	1	0.9949	1	1	0.9945	0.9949	0.995	0.9946	1	0.9865
NC_000913.3	3784618	yibN	A133	A	3	GC	G	gct/	FRAME_SHIFT	yibN	NP_418068.1	45.73	PASS	SN=0;STA=3784618;STO=3784619;TYP=DEL;R1P=1655;R1M=1609;R2P=1539;R2M=1458;AD=6261;DP=44533;MCOV=-201;PPC=6233;AF=0.1406;RAF=0.0000;LS=568242;MQS=375643;MQM=60;BQS=230318;BQM=38;EDS=184684;EDM=50;IDS=6114555;IDM=989;CED=601;HMP=4;SB=0.9999;EFF=FRAME_SHIFT(HIGH||gct/|A133|143|yibN|protein_coding|CODING|NP_418068.1|1|1);LOF=(yibN|b3611|1|1.00)	GT:DP:AD:AF:RAF:SB:SC:PF	0	0	0	0	0	0	0	0	0	0	0	0	0	0	0	0	0	0	0	0	0	0	0	0	0	0	0	0	0.0044	0	0	0	0	0
NC_000913.3	1682884	rstB	K2	K	2	GA	G	aaa/	FRAME_SHIFT	rstB	NP_416126.1	43.01	PASS	SN=0;STA=1682884;STO=1682885;TYP=DEL;R1P=1403;R1M=1219;R2P=1206;R2M=1295;AD=5123;DP=50500;MCOV=-201;PPC=5102;AF=0.1014;RAF=0.0000;LS=465968;MQS=307380;MQM=60;BQS=189354;BQM=38;EDS=144847;EDM=50;IDS=5059653;IDM=989;CED=601;HMP=6;SB=0.9999;EFF=FRAME_SHIFT(HIGH||aaa/|K2|433|rstB|protein_coding|CODING|NP_416126.1|1|1)	GT:DP:AD:AF:RAF:SB:SC:PF	0	0	0	0	0	0	0	0.0036	0	0	0	0	0	0	0	0	0	0	0	0	0	0	0.0044	0	0.004	0.0121	0.1157	0.5077	0.5354	0.6625	0.7037	0.7154	0.7724	0.8197
NC_000913.3	4572692	yjiT	K94	K	4	TA	T	aaa/	FRAME_SHIFT	yjiT	b4342	43.09	PASS	SN=0;STA=4572692;STO=4572693;TYP=DEL;R1P=1090;R1M=1162;R2P=1071;R2M=1167;AD=4490;DP=59698;MCOV=-201;PPC=4475;AF=0.0752;RAF=0.0000;LS=419600;MQS=269400;MQM=60;BQS=165827;BQM=39;EDS=122549;EDM=75;IDS=4432909;IDM=992;CED=601;HMP=6;SB=0.9999;EFF=FRAME_SHIFT(HIGH||aaa/|K94|500|yjiT|protein_coding|CODING|b4342|1|1);LOF=(yjiT|b4342|1|1.00)	GT:DP:AD:AF:RAF:SB:SC:PF	0	0	0	0.0072	0	0	0	0	0	0	0	0	0	0	0.0034	0	0.0087	0.0032	0	0	0	0	0	0	0	0	0.0033	0.0042	0	0	0	0	0	0.0074
NC_000913.3	3756494	aldB	P6P?	P	?	A	AG	cct/ccCt	FRAME_SHIFT	aldB	NP_418045.4	58.48	PASS	SN=0;STA=3756494;STO=3756494;TYP=INS;R1P=2009;R1M=1594;R2P=1940;R2M=1586;AD=7129;DP=46024;MCOV=-201;PPC=7105;AF=0.1549;RAF=0.0000;LS=657770;MQS=427740;MQM=60;BQS=261664;BQM=39;EDS=197985;EDM=75;IDS=7042300;IDM=992;CED=601;HMP=0;SB=0.9996;EFF=FRAME_SHIFT(HIGH||cct/ccCt|P6P?|512|aldB|protein_coding|CODING|NP_418045.4|1|1)	GT:DP:AD:AF:RAF:SB:SC:PF	0	0	0	0	0	0	0	0	0	0	0	0	0	0	0	0	0	0	0	0	0	0	0	0	0	0	0	0	0	0	0	0	0	0
NC_000913.3	573309	ybcO	C76	C	6	TGC	T	tgc/	FRAME_SHIFT	ybcO	NP_415081.1	57.99	PASS	SN=0;STA=573309;STO=573311;TYP=DEL;R1P=1461;R1M=1458;R2P=1286;R2M=1461;AD=5666;DP=41919;MCOV=-201;PPC=5649;AF=0.1352;RAF=0.0000;LS=522416;MQS=339960;MQM=60;BQS=207079;BQM=39;EDS=169962;EDM=75;IDS=5596231;IDM=992;CED=601;HMP=0;SB=0.9999;EFF=FRAME_SHIFT(HIGH||tgc/|C76|96|ybcO|protein_coding|CODING|NP_415081.1|1|1);LOF=(ybcO|b0549|1|1.00)	GT:DP:AD:AF:RAF:SB:SC:PF	0	0	0	0	0	0	0	0	0	0	0	0	0	0	0	0	0	0	0	0	0	0	0	0	0	0	0	0	0	0	0	0	0	0
NC_000913.3	1164234	nagZ	RQ47	R	7	GCC	G	cgccag/	FRAME_SHIFT	nagZ	NP_415625.1	56.01	PASS	SN=0;STA=1164234;STO=1164236;TYP=DEL;R1P=427;R1M=354;R2P=404;R2M=439;AD=1624;DP=40077;MCOV=-201;PPC=1620;AF=0.0405;RAF=0.0000;LS=147466;MQS=97440;MQM=60;BQS=59405;BQM=38;EDS=46954;EDM=50;IDS=1604029;IDM=989;CED=601;HMP=0;SB=0.9999;EFF=FRAME_SHIFT(HIGH||cgccag/|RQ47|341|nagZ|protein_coding|CODING|NP_415625.1|1|1|WARNING_TRANSCRIPT_NO_START_CODON);LOF=(nagZ|b1107|1|1.00)	GT:DP:AD:AF:RAF:SB:SC:PF	0	0	0	0	0	0	0	0	0	0	0	0	0	0	0	0	0	0	0	0	0	0	0	0	0	0	0	0	0	0	0	0	0	0
NC_000913.3	2309967	ada	K146	K	6	CT	C	aaa/	FRAME_SHIFT	ada	NP_416717.1	45.4	PASS	SN=0;STA=2309967;STO=2309968;TYP=DEL;R1P=300;R1M=240;R2P=320;R2M=242;AD=1102;DP=38617;MCOV=-201;PPC=1092;AF=0.0285;RAF=0.0000;LS=99978;MQS=66116;MQM=60;BQS=39610;BQM=38;EDS=30451;EDM=50;IDS=1088112;IDM=989;CED=601;HMP=4;SB=0.9996;EFF=FRAME_SHIFT(HIGH||aaa/|K146|354|ada|protein_coding|CODING|NP_416717.1|1|1);LOF=(ada|b2213|1|1.00)	GT:DP:AD:AF:RAF:SB:SC:PF	0	0	0	0	0	0	0	0	0	0	0	0	0	0	0	0	0.0052	0	0	0	0	0	0	0	0	0	0	0	0	0	0	0	0	0
NC_000913.3	2149684	yegI	T434	T	4	TG	T	aca/	FRAME_SHIFT	yegI	NP_416574.1	56.61	PASS	SN=0;STA=2149684;STO=2149685;TYP=DEL;R1P=795;R1M=753;R2P=778;R2M=816;AD=3142;DP=45443;MCOV=-201;PPC=3127;AF=0.0691;RAF=0.0000;LS=289412;MQS=188520;MQM=60;BQS=115298;BQM=39;EDS=89611;EDM=75;IDS=3103483;IDM=992;CED=601;HMP=1;SB=1.0000;EFF=FRAME_SHIFT(HIGH||aca/|T434|648|yegI|protein_coding|CODING|NP_416574.1|1|1);LOF=(yegI|b2070|1|1.00)	GT:DP:AD:AF:RAF:SB:SC:PF	0	0	0	0	0	0	0	0	0	0	0	0	0	0	0	0	0	0	0	0	0	0	0	0	0	0	0	0	0	0	0	0	0	0
NC_000913.3	3411020	dusB	P248	P	8	GC	G	ccc/	FRAME_SHIFT	dusB	NP_417726.1	42.96	PASS	SN=0;STA=3411020;STO=3411021;TYP=DEL;R1P=831;R1M=843;R2P=826;R2M=911;AD=3411;DP=42623;MCOV=-201;PPC=3401;AF=0.0800;RAF=0.0000;LS=315209;MQS=204660;MQM=60;BQS=124224;BQM=39;EDS=99322;EDM=74;IDS=3369583;IDM=992;CED=601;HMP=6;SB=0.9999;EFF=FRAME_SHIFT(HIGH||ccc/|P248|321|dusB|protein_coding|CODING|NP_417726.1|1|1);LOF=(dusB|b3260|1|1.00)	GT:DP:AD:AF:RAF:SB:SC:PF	0	0	0	0	0	0	0	0	0	0	0	0	0	0.0049	0.0043	0	0	0	0	0	0	0	0	0.0047	0.0043	0.0049	0	0	0	0	0	0	0	0.0042
NC_000913.3	3091234	rsmE	M34	M	4	TG	T	atg/	FRAME_SHIFT	rsmE	NP_417421.4	44.32	PASS	SN=0;STA=3091234;STO=3091235;TYP=DEL;R1P=722;R1M=795;R2P=700;R2M=735;AD=2952;DP=43122;MCOV=-201;PPC=2942;AF=0.0685;RAF=0.0000;LS=272866;MQS=177120;MQM=60;BQS=107786;BQM=38;EDS=82387;EDM=75;IDS=2915851;IDM=992;CED=601;HMP=5;SB=0.9999;EFF=FRAME_SHIFT(HIGH||atg/|M34|243|rsmE|protein_coding|CODING|NP_417421.4|1|1);LOF=(rsmE|b2946|1|1.00)	GT:DP:AD:AF:RAF:SB:SC:PF	0	0	0	0.0042	0	0	0	0	0	0	0	0	0	0	0	0	0	0	0	0	0	0	0	0	0	0	0.0047	0	0	0	0	0	0	0
NC_000913.3	3258414	tdcG	R412	R	2	GC	G	cgc/	FRAME_SHIFT	tdcG	YP_026204.1	56.56	PASS	SN=0;STA=3258414;STO=3258415;TYP=DEL;R1P=510;R1M=893;R2P=520;R2M=754;AD=2677;DP=44064;MCOV=-201;PPC=2670;AF=0.0608;RAF=0.0000;LS=248401;MQS=160620;MQM=60;BQS=97225;BQM=38;EDS=78184;EDM=74;IDS=2644282;IDM=992;CED=601;HMP=1;SB=0.9993;EFF=FRAME_SHIFT(HIGH||cgc/|R412|454|tdcG|protein_coding|CODING|YP_026204.1|1|1);LOF=(tdcG|b4471|1|1.00)	GT:DP:AD:AF:RAF:SB:SC:PF	0	0	0	0	0	0	0	0	0	0	0	0	0	0	0	0	0	0	0	0	0	0	0	0	0	0	0	0	0	0	0	0	0	0
NC_000913.3	1380488	ycjU	L114	L	4	TG	T	ctg/	FRAME_SHIFT	ycjU	NP_415833.1	47.9	PASS	SN=0;STA=1380488;STO=1380489;TYP=DEL;R1P=700;R1M=732;R2P=653;R2M=753;AD=2838;DP=41142;MCOV=-201;PPC=2824;AF=0.0690;RAF=0.0000;LS=262738;MQS=170280;MQM=60;BQS=101192;BQM=39;EDS=80760;EDM=74;IDS=2803696;IDM=992;CED=601;HMP=3;SB=0.9998;EFF=FRAME_SHIFT(HIGH||ctg/|L114|219|ycjU|protein_coding|CODING|NP_415833.1|1|1);LOF=(ycjU|b1317|1|1.00)	GT:DP:AD:AF:RAF:SB:SC:PF	0	0	0	0	0	0	0	0	0	0	0	0	0	0	0	0	0	0	0	0	0	0	0	0	0	0	0	0	0	0	0	0	0	0
NC_000913.3	1423887	trkG	E36	E	6	GA	G	gaa/	FRAME_SHIFT	trkG	NP_415881.1	43.01	PASS	SN=0;STA=1423887;STO=1423888;TYP=DEL;R1P=1251;R1M=1074;R2P=1148;R2M=1157;AD=4630;DP=61741;MCOV=-201;PPC=4619;AF=0.0750;RAF=0.0000;LS=424113;MQS=277796;MQM=60;BQS=170324;BQM=39;EDS=128982;EDM=74;IDS=4572656;IDM=992;CED=601;HMP=6;SB=0.9999;EFF=FRAME_SHIFT(HIGH||gaa/|E36|485|trkG|protein_coding|CODING|NP_415881.1|1|1);LOF=(trkG|b1363|1|1.00)	GT:DP:AD:AF:RAF:SB:SC:PF	0	0	0	0	0	0	0.0035	0	0	0	0	0	0	0	0	0	0	0	0	0	0	0	0	0	0	0	0	0	0	0	0	0.004	0	0
NC_000913.3	281675	yagA	Q103	Q	3	CT	C	cag/	FRAME_SHIFT	yagA	NP_414801.1	55.27	PASS	SN=0;STA=281675;STO=281676;TYP=DEL;R1P=394;R1M=434;R2P=443;R2M=438;AD=1709;DP=31584;MCOV=-201;PPC=1703;AF=0.0541;RAF=0.0000;LS=159145;MQS=102540;MQM=60;BQS=62277;BQM=39;EDS=48595;EDM=75;IDS=1687620;IDM=992;CED=601;HMP=1;SB=0.9999;EFF=FRAME_SHIFT(HIGH||cag/|Q103|384|yagA|protein_coding|CODING|NP_414801.1|1|1);LOF=(yagA|b0267|1|1.00)	GT:DP:AD:AF:RAF:SB:SC:PF	0	0	0	0	0	0	0	0	0	0	0	0	0	0	0	0	0	0.0024	0	0	0	0	0	0	0	0	0	0	0	0	0	0	0	0
NC_000913.3	3401872	csrD	E487	E	7	CT	C	gag/	FRAME_SHIFT	csrD	NP_417718.1	56.35	PASS	SN=0;STA=3401872;STO=3401873;TYP=DEL;R1P=454;R1M=419;R2P=508;R2M=387;AD=1768;DP=47195;MCOV=-201;PPC=1746;AF=0.0375;RAF=0.0000;LS=160162;MQS=106080;MQM=60;BQS=64247;BQM=38;EDS=50500;EDM=50;IDS=1744703;IDM=989;CED=601;HMP=1;SB=0.9997;EFF=FRAME_SHIFT(HIGH||gag/|E487|646|csrD|protein_coding|CODING|NP_417718.1|1|1);LOF=(csrD|b3252|1|1.00)	GT:DP:AD:AF:RAF:SB:SC:PF	0	0	0	0	0	0	0	0	0	0	0	0	0	0	0	0	0	0	0	0	0	0	0	0	0	0	0	0	0	0	0	0	0	0
NC_000913.3	891086	ybjC	A59	A	9	CG	C	gct/	FRAME_SHIFT	ybjC	NP_415371.1	56.36	PASS	SN=0;STA=891086;STO=891087;TYP=DEL;R1P=601;R1M=38;R2P=153;R2M=905;AD=1697;DP=28945;MCOV=-201;PPC=1689;AF=0.0586;RAF=0.0000;LS=159509;MQS=101820;MQM=60;BQS=61355;BQM=39;EDS=45359;EDM=75;IDS=1675804;IDM=992;CED=601;HMP=1;SB=0.9996;EFF=FRAME_SHIFT(HIGH||gct/|A59|95|ybjC|protein_coding|CODING|NP_415371.1|1|1);LOF=(ybjC|b0850|1|1.00)	GT:DP:AD:AF:RAF:SB:SC:PF	0	0	0	0	0	0	0	0	0	0	0	0	0	0	0	0	0	0	0	0	0	0	0	0	0	0	0	0	0	0	0	0	0	0
NC_000913.3	2931955	fucO	A353	A	3	CG	C	gcg/	FRAME_SHIFT	fucO	NP_417279.2	55.36	PASS	SN=0;STA=2931955;STO=2931956;TYP=DEL;R1P=294;R1M=312;R2P=300;R2M=292;AD=1198;DP=41487;MCOV=-201;PPC=1190;AF=0.0289;RAF=0.0000;LS=108955;MQS=71880;MQM=60;BQS=43584;BQM=38;EDS=33885;EDM=50;IDS=1182359;IDM=989;CED=601;HMP=1;SB=1.0000;EFF=FRAME_SHIFT(HIGH||gcg/|A353|382|fucO|protein_coding|CODING|NP_417279.2|1|1);LOF=(fucO|b2799|1|1.00)	GT:DP:AD:AF:RAF:SB:SC:PF	0	0	0	0	0	0	0	0	0	0	0	0	0	0	0	0	0	0	0	0	0	0	0	0	0	0	0	0	0	0	0	0	0	0
NC_000913.3	2855491	fhlA	S385	S	5	GC	G	agc/	FRAME_SHIFT	fhlA	NP_417211.1	56.43	PASS	SN=0;STA=2855491;STO=2855492;TYP=DEL;R1P=724;R1M=717;R2P=632;R2M=778;AD=2851;DP=44404;MCOV=-201;PPC=2839;AF=0.0642;RAF=0.0000;LS=263575;MQS=171036;MQM=60;BQS=104649;BQM=39;EDS=80780;EDM=75;IDS=2816579;IDM=992;CED=601;HMP=1;SB=0.9998;EFF=FRAME_SHIFT(HIGH||agc/|S385|692|fhlA|protein_coding|CODING|NP_417211.1|1|1);LOF=(fhlA|b2731|1|1.00)	GT:DP:AD:AF:RAF:SB:SC:PF	0	0	0	0	0	0	0	0	0	0	0	0	0	0	0	0	0	0	0	0	0	0	0	0	0	0	0	0	0	0	0	0	0	0
NC_000913.3	4004297	yigI	R134	R	4	CG	C	cgc/	FRAME_SHIFT	yigI	NP_418264.4	46.08	PASS	SN=0;STA=4004297;STO=4004298;TYP=DEL;R1P=793;R1M=733;R2P=827;R2M=698;AD=3051;DP=50038;MCOV=-201;PPC=3040;AF=0.0610;RAF=0.0000;LS=282697;MQS=183060;MQM=60;BQS=110984;BQM=38;EDS=84898;EDM=74;IDS=3013438;IDM=992;CED=601;HMP=4;SB=0.9998;EFF=FRAME_SHIFT(HIGH||cgc/|R134|155|yigI|protein_coding|CODING|NP_418264.4|1|1);LOF=(yigI|b3820|1|1.00)	GT:DP:AD:AF:RAF:SB:SC:PF	0	0	0	0	0	0	0	0	0	0.0042	0	0	0	0	0	0	0	0	0	0	0	0	0	0	0	0	0	0	0	0	0.004	0	0	0.004
NC_000913.3	2565619	eutA	R422	R	2	GC	G	cgc/	FRAME_SHIFT	eutA	NP_416946.1	56.01	PASS	SN=0;STA=2565619;STO=2565620;TYP=DEL;R1P=612;R1M=605;R2P=561;R2M=550;AD=2328;DP=36735;MCOV=-201;PPC=2314;AF=0.0634;RAF=0.0000;LS=215798;MQS=139678;MQM=60;BQS=84923;BQM=39;EDS=66536;EDM=75;IDS=2299254;IDM=992;CED=601;HMP=1;SB=1.0000;EFF=FRAME_SHIFT(HIGH||cgc/|R422|467|eutA|protein_coding|CODING|NP_416946.1|1|1|WARNING_TRANSCRIPT_NO_START_CODON);LOF=(eutA|b2451|1|1.00)	GT:DP:AD:AF:RAF:SB:SC:PF	0	0	0	0	0	0	0	0	0	0	0	0	0	0	0	0	0	0	0	0	0	0	0	0	0	0	0	0	0	0	0	0	0	0
NC_000913.3	1518353	mnaT	R165	R	5	CG	C	cgc/	FRAME_SHIFT	mnaT	NP_415965.1	56.04	PASS	SN=0;STA=1518353;STO=1518354;TYP=DEL;R1P=358;R1M=375;R2P=424;R2M=346;AD=1503;DP=27349;MCOV=-201;PPC=1502;AF=0.0550;RAF=0.0000;LS=136636;MQS=90180;MQM=60;BQS=55201;BQM=38;EDS=42259;EDM=50;IDS=1484348;IDM=989;CED=601;HMP=1;SB=0.9998;EFF=FRAME_SHIFT(HIGH||cgc/|R165|172|mnaT|protein_coding|CODING|NP_415965.1|1|1)	GT:DP:AD:AF:RAF:SB:SC:PF	0	0	0	0	0	0	0	0	0	0	0	0	0	0	0	0	0	0	0	0	0	0	0	0	0	0	0	0	0	0	0	0	0	0
NC_000913.3	1314237	ompW	G73	G	3	GT	G	ggt/	FRAME_SHIFT	ompW	NP_415772.1	56.29	PASS	SN=0;STA=1314237;STO=1314238;TYP=DEL;R1P=627;R1M=731;R2P=674;R2M=672;AD=2704;DP=43092;MCOV=-201;PPC=2696;AF=0.0627;RAF=0.0000;LS=250029;MQS=162240;MQM=60;BQS=98032;BQM=39;EDS=76924;EDM=74;IDS=2670412;IDM=992;CED=601;HMP=1;SB=0.9999;EFF=FRAME_SHIFT(HIGH||ggt/|G73|212|ompW|protein_coding|CODING|NP_415772.1|1|1);LOF=(ompW|b1256|1|1.00)	GT:DP:AD:AF:RAF:SB:SC:PF	0	0	0	0	0	0	0	0	0	0	0	0	0	0	0	0	0	0	0	0	0	0	0	0	0	0	0	0	0	0	0	0	0	0
NC_000913.3	818481	moaB	C143	C	3	TG	T	tgc/	FRAME_SHIFT	moaB	NP_415303.1	55.72	PASS	SN=0;STA=818481;STO=818482;TYP=DEL;R1P=289;R1M=369;R2P=275;R2M=389;AD=1322;DP=44597;MCOV=-201;PPC=1312;AF=0.0296;RAF=0.0000;LS=119609;MQS=79320;MQM=60;BQS=48365;BQM=38;EDS=36002;EDM=50;IDS=1305198;IDM=989;CED=601;HMP=1;SB=0.9995;EFF=FRAME_SHIFT(HIGH||tgc/|C143|170|moaB|protein_coding|CODING|NP_415303.1|1|1);LOF=(moaB|b0782|1|1.00)	GT:DP:AD:AF:RAF:SB:SC:PF	0	0	0	0	0	0	0	0	0	0	0	0	0	0	0	0	0	0	0	0	0	0	0	0	0	0	0	0	0	0	0	0	0	0
NC_000913.3	411547	araJ	I312	I	2	AT	A	ata/	FRAME_SHIFT	araJ	NP_414930.3	45.58	PASS	SN=0;STA=411547;STO=411548;TYP=DEL;R1P=448;R1M=476;R2P=398;R2M=148;AD=1470;DP=41349;MCOV=-201;PPC=1458;AF=0.0356;RAF=0.0000;LS=133585;MQS=88173;MQM=60;BQS=54148;BQM=38;EDS=41832;EDM=50;IDS=1451963;IDM=989;CED=601;HMP=4;SB=0.9995;EFF=FRAME_SHIFT(HIGH||ata/|I312|394|araJ|protein_coding|CODING|NP_414930.3|1|1);LOF=(araJ|b0396|1|1.00)	GT:DP:AD:AF:RAF:SB:SC:PF	0	0	0	0	0	0	0	0	0	0	0	0	0.0063	0	0	0	0	0	0	0	0	0	0	0	0	0	0	0	0	0	0	0	0	0
NC_000913.3	1259787	dauA	S339	S	9	AG	A	tct/	FRAME_SHIFT	dauA	NP_415724.2	55.75	PASS	SN=0;STA=1259787;STO=1259788;TYP=DEL;R1P=256;R1M=335;R2P=291;R2M=272;AD=1154;DP=38489;MCOV=-201;PPC=1146;AF=0.0300;RAF=0.0000;LS=104876;MQS=69240;MQM=60;BQS=42464;BQM=38;EDS=32881;EDM=50;IDS=1139392;IDM=989;CED=601;HMP=1;SB=0.9998;EFF=FRAME_SHIFT(HIGH||tct/|S339|559|dauA|protein_coding|CODING|NP_415724.2|1|1|WARNING_TRANSCRIPT_NO_START_CODON);LOF=(dauA|b1206|1|1.00)	GT:DP:AD:AF:RAF:SB:SC:PF	0	0	0	0	0	0	0	0	0	0	0	0	0	0	0	0	0	0	0	0	0	0	0	0	0	0	0	0	0	0	0	0	0	0
NC_000913.3	3355856	gltB	W378	W	8	TG	T	tgg/	FRAME_SHIFT	gltB	NP_417679.2	45.4	PASS	SN=0;STA=3355856;STO=3355857;TYP=DEL;R1P=273;R1M=279;R2P=275;R2M=265;AD=1092;DP=37416;MCOV=-201;PPC=1083;AF=0.0292;RAF=0.0000;LS=99154;MQS=65520;MQM=60;BQS=39785;BQM=38;EDS=30427;EDM=50;IDS=1078164;IDM=989;CED=601;HMP=4;SB=1.0000;EFF=FRAME_SHIFT(HIGH||tgg/|W378|1486|gltB|protein_coding|CODING|NP_417679.2|1|1);LOF=(gltB|b3212|1|1.00)	GT:DP:AD:AF:RAF:SB:SC:PF	0	0	0	0	0	0	0	0	0	0	0	0	0	0	0	0	0	0	0.0057	0	0	0	0	0	0	0	0	0	0	0	0.0053	0	0	0
NC_000913.3	4411418	yjfK	L40	L	0	GC	G	ctg/	FRAME_SHIFT	yjfK	NP_418604.1	56.12	PASS	SN=0;STA=4411418;STO=4411419;TYP=DEL;R1P=656;R1M=642;R2P=673;R2M=634;AD=2605;DP=44484;MCOV=-201;PPC=2602;AF=0.0586;RAF=0.0000;LS=236875;MQS=156300;MQM=60;BQS=96200;BQM=38;EDS=70459;EDM=50;IDS=2573954;IDM=989;CED=601;HMP=1;SB=0.9999;EFF=FRAME_SHIFT(HIGH||ctg/|L40|219|yjfK|protein_coding|CODING|NP_418604.1|1|1);LOF=(yjfK|b4183|1|1.00)	GT:DP:AD:AF:RAF:SB:SC:PF	0	0	0	0	0	0	0	0	0	0	0	0	0	0	0	0	0	0	0	0	0	0	0	0	0	0	0	0	0	0	0.0042	0	0	0
NC_000913.3	2131705	wcaC	N122	N	2	GT	G	aac/	FRAME_SHIFT	wcaC	NP_416561.1	42.68	PASS	SN=0;STA=2131705;STO=2131706;TYP=DEL;R1P=257;R1M=423;R2P=344;R2M=334;AD=1358;DP=36727;MCOV=-201;PPC=1353;AF=0.0370;RAF=0.0000;LS=123546;MQS=81480;MQM=60;BQS=49976;BQM=38;EDS=37522;EDM=50;IDS=1341170;IDM=989;CED=601;HMP=6;SB=0.9996;EFF=FRAME_SHIFT(HIGH||aac/|N122|405|wcaC|protein_coding|CODING|NP_416561.1|1|1);LOF=(wcaC|b2057|1|1.00)	GT:DP:AD:AF:RAF:SB:SC:PF	0	0	0	0	0	0	0	0	0	0	0	0	0	0	0	0	0	0	0	0	0	0	0	0	0	0	0	0	0	0	0	0	0	0
NC_000913.3	2992376	ygeH	Y95	Y	5	TA	T	tac/	FRAME_SHIFT	ygeH	NP_417329.1	57.12	PASS	SN=0;STA=2992376;STO=2992377;TYP=DEL;R1P=531;R1M=637;R2P=495;R2M=566;AD=2229;DP=70265;MCOV=-201;PPC=2226;AF=0.0317;RAF=0.0000;LS=202792;MQS=133740;MQM=60;BQS=82299;BQM=38;EDS=64337;EDM=50;IDS=2202761;IDM=989;CED=601;HMP=1;SB=0.9997;EFF=FRAME_SHIFT(HIGH||tac/|Y95|458|ygeH|protein_coding|CODING|NP_417329.1|1|1);LOF=(ygeH|b2852|1|1.00)	GT:DP:AD:AF:RAF:SB:SC:PF	0	0	0	0	0	0	0	0	0	0	0	0	0	0	0	0	0	0	0	0	0	0	0	0	0	0	0	0	0	0	0	0	0	0
NC_000913.3	377206	yaiL	R146	R	6	GC	G	cgc/	FRAME_SHIFT	yaiL	NP_414888.4	56.16	PASS	SN=0;STA=377206;STO=377207;TYP=DEL;R1P=443;R1M=440;R2P=439;R2M=452;AD=1774;DP=46973;MCOV=-201;PPC=1770;AF=0.0378;RAF=0.0000;LS=161073;MQS=106440;MQM=60;BQS=65665;BQM=38;EDS=49790;EDM=50;IDS=1752614;IDM=989;CED=601;HMP=1;SB=1.0000;EFF=FRAME_SHIFT(HIGH||cgc/|R146|179|yaiL|protein_coding|CODING|NP_414888.4|1|1);LOF=(yaiL|b0354|1|1.00)	GT:DP:AD:AF:RAF:SB:SC:PF	0	0	0	0	0	0	0	0	0	0	0	0	0	0	0	0	0	0	0	0	0	0	0	0	0	0	0	0	0	0	0	0	0	0
NC_000913.3	399846	ddlA	A359	A	9	AT	A	gca/	FRAME_SHIFT	ddlA	NP_414915.1	56.84	PASS	SN=0;STA=399846;STO=399847;TYP=DEL;R1P=448;R1M=411;R2P=455;R2M=389;AD=1703;DP=50101;MCOV=-201;PPC=1698;AF=0.0340;RAF=0.0000;LS=154860;MQS=102180;MQM=60;BQS=62931;BQM=38;EDS=47982;EDM=50;IDS=1682411;IDM=989;CED=601;HMP=1;SB=0.9998;EFF=FRAME_SHIFT(HIGH||gca/|A359|364|ddlA|protein_coding|CODING|NP_414915.1|1|1)	GT:DP:AD:AF:RAF:SB:SC:PF	0	0	0	0	0	0	0	0	0	0	0	0	0	0	0	0	0	0	0	0	0	0	0	0	0	0	0	0	0	0	0	0	0	0
NC_000913.3	2893180	ygcN	M175	M	5	TG	T	atg/	FRAME_SHIFT	ygcN	NP_417246.4	47.52	PASS	SN=0;STA=2893180;STO=2893181;TYP=DEL;R1P=298;R1M=336;R2P=280;R2M=381;AD=1295;DP=40005;MCOV=-201;PPC=1286;AF=0.0324;RAF=0.0000;LS=121232;MQS=77700;MQM=60;BQS=47273;BQM=38;EDS=37210;EDM=75;IDS=1279280;IDM=992;CED=601;HMP=3;SB=0.9996;EFF=FRAME_SHIFT(HIGH||atg/|M175|423|ygcN|protein_coding|CODING|NP_417246.4|1|1);LOF=(ygcN|b2766|1|1.00)	GT:DP:AD:AF:RAF:SB:SC:PF	0	0	0	0	0.0048	0	0	0	0	0	0	0	0	0	0	0	0	0	0	0	0	0	0	0	0	0	0	0	0	0	0	0	0	0
NC_000913.3	1516368	patD	V264	V	4	TG	T	gtg/	FRAME_SHIFT	patD	NP_415961.1	47.67	PASS	SN=0;STA=1516368;STO=1516369;TYP=DEL;R1P=417;R1M=417;R2P=407;R2M=434;AD=1675;DP=30990;MCOV=-201;PPC=1673;AF=0.0540;RAF=0.0000;LS=152207;MQS=100500;MQM=60;BQS=61699;BQM=38;EDS=46360;EDM=50;IDS=1654452;IDM=989;CED=601;HMP=3;SB=0.9999;EFF=FRAME_SHIFT(HIGH||gtg/|V264|474|patD|protein_coding|CODING|NP_415961.1|1|1);LOF=(patD|b1444|1|1.00)	GT:DP:AD:AF:RAF:SB:SC:PF	0	0	0	0	0	0	0	0	0	0	0	0	0	0	0	0	0	0	0	0	0	0	0	0	0	0	0	0	0	0	0	0	0	0
NC_000913.3	3815485	pyrE	Y95	Y	5	TA	T	tac/	FRAME_SHIFT	pyrE	NP_418099.1	56.26	PASS	SN=0;STA=3815485;STO=3815486;TYP=DEL;R1P=384;R1M=374;R2P=368;R2M=354;AD=1480;DP=40954;MCOV=-201;PPC=1479;AF=0.0361;RAF=0.0000;LS=134506;MQS=88800;MQM=60;BQS=54641;BQM=38;EDS=41184;EDM=50;IDS=1462206;IDM=989;CED=601;HMP=1;SB=0.9999;EFF=FRAME_SHIFT(HIGH||tac/|Y95|213|pyrE|protein_coding|CODING|NP_418099.1|1|1);LOF=(pyrE|b3642|1|1.00)	GT:DP:AD:AF:RAF:SB:SC:PF	0	0	0	0	0	0	0	0	0	0	0	0	0	0	0	0	0	0	0	0	0	0	0	0	0	0	0	0	0	0	0	0	0	0
NC_000913.3	899578	rlmC	V354	V	4	TG	T	gtg/	FRAME_SHIFT	rlmC	NP_415380.1	56.33	PASS	SN=0;STA=899578;STO=899579;TYP=DEL;R1P=867;R1M=599;R2P=795;R2M=593;AD=2854;DP=46900;MCOV=-201;PPC=2839;AF=0.0609;RAF=0.0000;LS=259410;MQS=171224;MQM=60;BQS=104626;BQM=38;EDS=79483;EDM=50;IDS=2818898;IDM=989;CED=601;HMP=1;SB=0.9994;EFF=FRAME_SHIFT(HIGH||gtg/|V354|375|rlmC|protein_coding|CODING|NP_415380.1|1|1);LOF=(rlmC|b0859|1|1.00)	GT:DP:AD:AF:RAF:SB:SC:PF	0	0	0	0	0	0	0	0	0	0	0	0	0	0	0	0	0	0	0	0	0	0	0	0	0	0	0	0	0	0	0	0	0.005	0
NC_000913.3	1676046	pntB	S105	S	5	GC	G	agc/	FRAME_SHIFT	pntB	NP_416119.1	55.67	PASS	SN=0;STA=1676046;STO=1676047;TYP=DEL;R1P=629;R1M=502;R2P=619;R2M=537;AD=2287;DP=39646;MCOV=-201;PPC=2279;AF=0.0577;RAF=0.0000;LS=210709;MQS=137220;MQM=60;BQS=84290;BQM=39;EDS=64077;EDM=75;IDS=2259249;IDM=992;CED=601;HMP=1;SB=0.9997;EFF=FRAME_SHIFT(HIGH||agc/|S105|462|pntB|protein_coding|CODING|NP_416119.1|1|1);LOF=(pntB|b1602|1|1.00)	GT:DP:AD:AF:RAF:SB:SC:PF	0	0	0	0	0	0	0	0	0	0	0	0	0	0	0	0	0	0	0	0	0	0	0	0	0	0	0	0	0	0	0	0	0	0
NC_000913.3	406134	yaiI	G124	G	4	GA	G	gga/	FRAME_SHIFT	yaiI	NP_414921.2	55.17	PASS	SN=0;STA=406134;STO=406135;TYP=DEL;R1P=342;R1M=360;R2P=369;R2M=337;AD=1408;DP=42407;MCOV=-201;PPC=1401;AF=0.0332;RAF=0.0000;LS=131789;MQS=84480;MQM=60;BQS=50766;BQM=39;EDS=38854;EDM=74;IDS=1390625;IDM=992;CED=601;HMP=1;SB=1.0000;EFF=FRAME_SHIFT(HIGH||gga/|G124|152|yaiI|protein_coding|CODING|NP_414921.2|1|1);LOF=(yaiI|b0387|1|1.00)	GT:DP:AD:AF:RAF:SB:SC:PF	0	0	0	0	0	0	0	0	0	0	0	0	0	0	0	0	0	0	0	0	0	0	0	0	0	0	0	0	0	0	0	0	0	0
NC_000913.3	2366205	arnB	L93	L	3	TG	T	ttg/	FRAME_SHIFT	arnB	NP_416756.5	45.64	PASS	SN=0;STA=2366205;STO=2366206;TYP=DEL;R1P=385;R1M=477;R2P=344;R2M=448;AD=1654;DP=45221;MCOV=-201;PPC=1643;AF=0.0366;RAF=0.0000;LS=154113;MQS=99240;MQM=60;BQS=60452;BQM=39;EDS=45923;EDM=75;IDS=1633723;IDM=992;CED=601;HMP=4;SB=0.9996;EFF=FRAME_SHIFT(HIGH||ttg/|L93|379|arnB|protein_coding|CODING|NP_416756.5|1|1);LOF=(arnB|b2253|1|1.00)	GT:DP:AD:AF:RAF:SB:SC:PF	0	0	0	0	0.0046	0	0	0	0	0	0	0	0	0	0	0	0	0	0	0	0	0	0	0	0	0	0	0	0	0	0	0	0.004	0
NC_000913.3	4190873	thiH	N332	N	2	AT	A	aat/	FRAME_SHIFT	thiH	NP_418417.1	47.41	PASS	SN=0;STA=4190873;STO=4190874;TYP=DEL;R1P=304;R1M=455;R2P=307;R2M=465;AD=1531;DP=42549;MCOV=-201;PPC=1518;AF=0.0360;RAF=0.0000;LS=142635;MQS=91856;MQM=60;BQS=55933;BQM=39;EDS=44294;EDM=73;IDS=1511872;IDM=992;CED=601;HMP=3;SB=0.9993;EFF=FRAME_SHIFT(HIGH||aat/|N332|377|thiH|protein_coding|CODING|NP_418417.1|1|1);LOF=(thiH|b3990|1|1.00)	GT:DP:AD:AF:RAF:SB:SC:PF	0	0	0.0045	0	0	0	0	0	0	0	0	0	0	0	0	0	0	0	0	0	0	0	0	0	0	0	0	0	0	0	0	0	0	0
NC_000913.3	1081849	efeU	A165	A	5	CT	C	gct/	FRAME_SHIFT	efeU	b4490	47.63	PASS	SN=0;STA=1081849;STO=1081850;TYP=DEL;R1P=377;R1M=391;R2P=331;R2M=429;AD=1528;DP=44260;MCOV=-201;PPC=1522;AF=0.0345;RAF=0.0000;LS=142156;MQS=91670;MQM=60;BQS=55619;BQM=39;EDS=44113;EDM=75;IDS=1508850;IDM=992;CED=601;HMP=3;SB=0.9997;EFF=FRAME_SHIFT(HIGH||gct/|A165|275|efeU|protein_coding|CODING|b4490|1|1|WARNING_TRANSCRIPT_INCOMPLETE);LOF=(efeU|b4490|1|1.00)	GT:DP:AD:AF:RAF:SB:SC:PF	0	0	0	0	0	0	0	0	0	0	0	0	0	0	0	0	0	0	0	0	0	0	0	0	0	0	0	0	0	0	0	0	0	0
NC_000913.3	1374220	ycjP	S44	S	4	CA	C	tca/	FRAME_SHIFT	ycjP	NP_415828.1	55.45	PASS	SN=0;STA=1374220;STO=1374221;TYP=DEL;R1P=367;R1M=65;R2P=366;R2M=456;AD=1254;DP=38585;MCOV=-201;PPC=1239;AF=0.0325;RAF=0.0000;LS=117367;MQS=75232;MQM=60;BQS=46183;BQM=39;EDS=37665;EDM=73;IDS=1237831;IDM=992;CED=601;HMP=1;SB=0.9994;EFF=FRAME_SHIFT(HIGH||tca/|S44|280|ycjP|protein_coding|CODING|NP_415828.1|1|1);LOF=(ycjP|b1312|1|1.00)	GT:DP:AD:AF:RAF:SB:SC:PF	0	0	0	0	0	0	0	0	0	0	0	0	0	0	0	0	0	0	0	0	0	0	0	0	0	0	0	0	0	0	0	0	0	0
NC_000913.3	2227032	yohF	R80	R	0	CG	C	cgc/	FRAME_SHIFT	yohF	NP_416641.1	55.03	PASS	SN=0;STA=2227032;STO=2227033;TYP=DEL;R1P=345;R1M=255;R2P=323;R2M=299;AD=1222;DP=37063;MCOV=-201;PPC=1214;AF=0.0330;RAF=0.0000;LS=114121;MQS=73320;MQM=60;BQS=44322;BQM=39;EDS=34590;EDM=75;IDS=1206816;IDM=992;CED=601;HMP=1;SB=0.9997;EFF=FRAME_SHIFT(HIGH||cgc/|R80|253|yohF|protein_coding|CODING|NP_416641.1|1|1);LOF=(yohF|b2137|1|1.00)	GT:DP:AD:AF:RAF:SB:SC:PF	0	0	0	0	0	0	0	0	0	0	0	0	0	0	0	0	0	0	0	0	0	0	0	0	0	0	0	0	0	0	0	0	0	0
NC_000913.3	2519155	yfeD	E115A?	E	?	G	GC	gaa/gCaa	FRAME_SHIFT	yfeD	NP_416898.3	54.56	PASS	SN=0;STA=2519155;STO=2519155;TYP=INS;R1P=323;R1M=523;R2P=318;R2M=459;AD=1623;DP=46352;MCOV=-201;PPC=1614;AF=0.0350;RAF=0.0000;LS=151246;MQS=97371;MQM=60;BQS=59637;BQM=39;EDS=52368;EDM=75;IDS=1568465;IDM=978;CED=601;HMP=0;SB=0.9993;EFF=FRAME_SHIFT(HIGH||gaa/gCaa|E115A?|130|yfeD|protein_coding|CODING|NP_416898.3|1|1);LOF=(yfeD|b2399|1|1.00)	GT:DP:AD:AF:RAF:SB:SC:PF	0	0	0	0	0	0	0	0	0	0	0	0	0	0	0	0	0	0	0	0	0	0	0	0	0	0	0	0	0	0	0	0	0	0
NC_000913.3	1725026	ydhF	L202	L	2	GC	G	ctg/	FRAME_SHIFT	ydhF	YP_025305.1	55.36	PASS	SN=0;STA=1725026;STO=1725027;TYP=DEL;R1P=345;R1M=411;R2P=332;R2M=368;AD=1456;DP=40783;MCOV=-201;PPC=1444;AF=0.0357;RAF=0.0000;LS=135317;MQS=87330;MQM=60;BQS=52525;BQM=39;EDS=41345;EDM=73;IDS=1437634;IDM=992;CED=601;HMP=1;SB=0.9997;EFF=FRAME_SHIFT(HIGH||ctg/|L202|298|ydhF|protein_coding|CODING|YP_025305.1|1|1);LOF=(ydhF|b1647|1|1.00)	GT:DP:AD:AF:RAF:SB:SC:PF	0	0	0	0	0	0	0	0	0	0	0	0	0	0	0	0	0	0	0	0	0	0	0	0	0	0	0	0	0	0	0	0	0	0
NC_000913.3	3038114	dsbC	K236	K	6	AT	A	aaa/	FRAME_SHIFT	dsbC	NP_417369.1	45.78	PASS	SN=0;STA=3038114;STO=3038115;TYP=DEL;R1P=425;R1M=358;R2P=370;R2M=318;AD=1471;DP=42627;MCOV=-201;PPC=1467;AF=0.0345;RAF=0.0000;LS=137264;MQS=88260;MQM=60;BQS=54445;BQM=39;EDS=41238;EDM=75;IDS=1452923;IDM=992;CED=601;HMP=4;SB=0.9997;EFF=FRAME_SHIFT(HIGH||aaa/|K236|236|dsbC|protein_coding|CODING|NP_417369.1|1|1)	GT:DP:AD:AF:RAF:SB:SC:PF	0	0	0	0	0	0	0	0	0	0	0	0	0	0	0	0	0.0051	0	0	0	0	0	0	0	0	0	0	0	0	0	0	0	0	0
NC_000913.3	3329575	dacB	R205	R	5	CG	C	cgc/	FRAME_SHIFT	dacB	NP_417649.1	54.71	PASS	SN=0;STA=3329575;STO=3329576;TYP=DEL;R1P=303;R1M=253;R2P=337;R2M=272;AD=1165;DP=35210;MCOV=-201;PPC=1156;AF=0.0331;RAF=0.0000;LS=108719;MQS=69900;MQM=60;BQS=41000;BQM=39;EDS=33601;EDM=74;IDS=1150134;IDM=992;CED=601;HMP=1;SB=0.9996;EFF=FRAME_SHIFT(HIGH||cgc/|R205|477|dacB|protein_coding|CODING|NP_417649.1|1|1);LOF=(dacB|b3182|1|1.00)	GT:DP:AD:AF:RAF:SB:SC:PF	0	0	0	0	0	0	0	0	0	0	0	0	0	0	0	0	0	0	0	0	0	0	0	0	0	0	0	0	0	0	0	0	0	0
NC_000913.3	349531	prpB	E284	E	4	GA	G	gag/	FRAME_SHIFT	prpB	NP_414865.1	55.83	PASS	SN=0;STA=349531;STO=349532;TYP=DEL;R1P=405;R1M=356;R2P=410;R2M=297;AD=1468;DP=45337;MCOV=-201;PPC=1453;AF=0.0324;RAF=0.0000;LS=136701;MQS=88080;MQM=60;BQS=54168;BQM=39;EDS=42334;EDM=74;IDS=1450041;IDM=992;CED=601;HMP=1;SB=0.9996;EFF=FRAME_SHIFT(HIGH||gag/|E284|296|prpB|protein_coding|CODING|NP_414865.1|1|1)	GT:DP:AD:AF:RAF:SB:SC:PF	0	0	0	0	0	0	0	0	0	0	0	0	0	0	0	0	0	0	0	0	0	0	0	0	0	0	0	0	0	0	0	0	0	0
NC_000913.3	1934187	edd	G139	G	9	GC	G	ggg/	FRAME_SHIFT	edd	NP_416365.1	43.89	PASS	SN=0;STA=1934187;STO=1934188;TYP=DEL;R1P=284;R1M=272;R2P=292;R2M=217;AD=1065;DP=34522;MCOV=-201;PPC=1056;AF=0.0308;RAF=0.0000;LS=96814;MQS=63900;MQM=60;BQS=38826;BQM=38;EDS=29538;EDM=50;IDS=1051529;IDM=992;CED=601;HMP=5;SB=0.9997;EFF=FRAME_SHIFT(HIGH||ggg/|G139|603|edd|protein_coding|CODING|NP_416365.1|1|1);LOF=(edd|b1851|1|1.00)	GT:DP:AD:AF:RAF:SB:SC:PF	0	0	0.0062	0	0	0	0	0	0	0	0	0	0	0	0	0	0	0	0	0	0	0	0.0063	0	0	0	0	0	0	0	0	0	0	0
NC_000913.3	3168535	mqsR	K3	K	3	GT	G	aaa/	FRAME_SHIFT	mqsR	NP_417494.1	42.8	PASS	SN=0;STA=3168535;STO=3168536;TYP=DEL;R1P=402;R1M=708;R2P=394;R2M=725;AD=2229;DP=58892;MCOV=-201;PPC=2214;AF=0.0378;RAF=0.0000;LS=205940;MQS=133691;MQM=60;BQS=81111;BQM=39;EDS=63814;EDM=73;IDS=2200808;IDM=992;CED=601;HMP=6;SB=0.9991;EFF=FRAME_SHIFT(HIGH||aaa/|K3|98|mqsR|protein_coding|CODING|NP_417494.1|1|1)	GT:DP:AD:AF:RAF:SB:SC:PF	0	0	0	0	0	0	0	0	0	0.0034	0	0	0	0.0035	0	0	0	0	0	0	0	0	0	0	0	0.0036	0	0	0	0	0	0	0	0
NC_000913.3	2155671	mdtB	V137	V	7	GT	G	gtt/	FRAME_SHIFT	mdtB	NP_416579.1	45.17	PASS	SN=0;STA=2155671;STO=2155672;TYP=DEL;R1P=289;R1M=226;R2P=271;R2M=258;AD=1044;DP=36129;MCOV=-201;PPC=1033;AF=0.0289;RAF=0.0000;LS=94752;MQS=62640;MQM=60;BQS=37189;BQM=38;EDS=27191;EDM=50;IDS=1030270;IDM=989;CED=601;HMP=4;SB=0.9997;EFF=FRAME_SHIFT(HIGH||gtt/|V137|1040|mdtB|protein_coding|CODING|NP_416579.1|1|1);LOF=(mdtB|b2075|1|1.00)	GT:DP:AD:AF:RAF:SB:SC:PF	0	0	0	0	0	0	0	0	0	0	0.0058	0	0	0	0	0	0	0	0	0	0	0	0	0	0	0	0	0	0	0	0	0	0.0054	0
NC_000913.3	2020124	fliM	A13	A	3	CG	C	gcg/	FRAME_SHIFT	fliM	NP_416455.1	55.88	PASS	SN=0;STA=2020124;STO=2020125;TYP=DEL;R1P=367;R1M=354;R2P=312;R2M=340;AD=1373;DP=45270;MCOV=-201;PPC=1362;AF=0.0303;RAF=0.0000;LS=124814;MQS=82380;MQM=60;BQS=50436;BQM=38;EDS=39811;EDM=50;IDS=1355993;IDM=989;CED=601;HMP=1;SB=1.0000;EFF=FRAME_SHIFT(HIGH||gcg/|A13|334|fliM|protein_coding|CODING|NP_416455.1|1|1)	GT:DP:AD:AF:RAF:SB:SC:PF	0	0	0	0	0	0	0	0	0	0	0	0	0	0	0	0	0	0	0	0	0	0	0	0	0	0	0	0	0	0	0	0	0	0
NC_000913.3	3166512	ygiS	K402	K	2	AT	A	aaa/	FRAME_SHIFT	ygiS	NP_417492.1	42.67	PASS	SN=0;STA=3166512;STO=3166513;TYP=DEL;R1P=288;R1M=407;R2P=281;R2M=351;AD=1327;DP=46718;MCOV=-201;PPC=1321;AF=0.0284;RAF=0.0000;LS=120730;MQS=79620;MQM=60;BQS=48218;BQM=38;EDS=37982;EDM=50;IDS=1310370;IDM=989;CED=601;HMP=6;SB=0.9995;EFF=FRAME_SHIFT(HIGH||aaa/|K402|535|ygiS|protein_coding|CODING|NP_417492.1|1|1);LOF=(ygiS|b3020|1|1.00)	GT:DP:AD:AF:RAF:SB:SC:PF	0	0	0	0	0	0	0	0	0	0.0041	0	0	0	0	0	0	0	0	0	0	0	0	0	0.0042	0	0	0	0	0	0	0.0042	0	0	0
NC_000913.3	4105877	cpxP	H20	H	0	CA	C	cac/	FRAME_SHIFT	cpxP	YP_026277.1	55.67	PASS	SN=0;STA=4105877;STO=4105878;TYP=DEL;R1P=338;R1M=350;R2P=371;R2M=395;AD=1454;DP=46975;MCOV=-201;PPC=1440;AF=0.0310;RAF=0.0000;LS=131964;MQS=87240;MQM=60;BQS=53396;BQM=38;EDS=41378;EDM=50;IDS=1436048;IDM=989;CED=601;HMP=1;SB=0.9999;EFF=FRAME_SHIFT(HIGH||cac/|H20|166|cpxP|protein_coding|CODING|YP_026277.1|1|1);LOF=(cpxP|b4484|1|1.00)	GT:DP:AD:AF:RAF:SB:SC:PF	0	0	0	0	0	0	0	0	0	0	0	0	0	0	0	0	0	0	0	0	0	0	0	0	0	0	0	0	0	0	0	0	0	0
NC_000913.3	4575346	yjiV	K477	K	7	GA	G	aaa/	FRAME_SHIFT	yjiV	b4486	42.77	PASS	SN=0;STA=4575346;STO=4575347;TYP=DEL;R1P=130;R1M=123;R2P=133;R2M=105;AD=491;DP=49275;MCOV=-201;PPC=491;AF=0.0100;RAF=0.0000;LS=44681;MQS=29460;MQM=60;BQS=18169;BQM=38;EDS=13715;EDM=50;IDS=485103;IDM=989;CED=601;HMP=6;SB=0.9997;EFF=FRAME_SHIFT(HIGH||aaa/|K477|978|yjiV|protein_coding|CODING|b4486|1|1|WARNING_TRANSCRIPT_NO_START_CODON);LOF=(yjiV|b4486|1|1.00)	GT:DP:AD:AF:RAF:SB:SC:PF	0	0	0	0	0.0042	0	0	0	0	0	0	0	0	0	0	0	0	0	0	0	0	0	0	0	0	0	0	0	0	0	0	0	0	0
NC_000913.3	2012106	yedN	G82	G	2	AC	A	ggt/	FRAME_SHIFT	yedN	b4495	44.45	PASS	SN=0;STA=2012106;STO=2012107;TYP=DEL;R1P=356;R1M=379;R2P=364;R2M=383;AD=1482;DP=72136;MCOV=-201;PPC=1479;AF=0.0205;RAF=0.0000;LS=134832;MQS=88912;MQM=60;BQS=53984;BQM=38;EDS=43054;EDM=50;IDS=1464235;IDM=989;CED=601;HMP=5;SB=0.9999;EFF=FRAME_SHIFT(HIGH||ggt/|G82|373|yedN|protein_coding|CODING|b4495|1|1|WARNING_TRANSCRIPT_INCOMPLETE);LOF=(yedN|b4495|1|1.00)	GT:DP:AD:AF:RAF:SB:SC:PF	0	0	0	0	0	0	0	0.0028	0	0	0	0	0.0027	0	0	0	0	0	0	0	0	0	0	0	0	0	0	0	0	0	0	0	0.0026	0
NC_000913.3	623338	entS	R347	R	7	CG	C	cgg/	FRAME_SHIFT	entS	NP_415123.1	47.13	PASS	SN=0;STA=623338;STO=623339;TYP=DEL;R1P=286;R1M=193;R2P=266;R2M=210;AD=955;DP=37181;MCOV=-201;PPC=953;AF=0.0257;RAF=0.0000;LS=86738;MQS=57258;MQM=60;BQS=34414;BQM=38;EDS=26421;EDM=50;IDS=942905;IDM=989;CED=601;HMP=3;SB=0.9995;EFF=FRAME_SHIFT(HIGH||cgg/|R347|416|entS|protein_coding|CODING|NP_415123.1|1|1);LOF=(entS|b0591|1|1.00)	GT:DP:AD:AF:RAF:SB:SC:PF	0	0	0	0	0	0	0	0	0	0	0	0	0	0	0	0	0	0	0	0	0	0	0	0	0	0	0	0.0217	0.0924	0.113	0.1624	0.2035	0.3841	0.5152
NC_000913.3	2743794	yfiB	A57	A	7	CA	C	gca/	FRAME_SHIFT	yfiB	NP_417096.1	42.76	PASS	SN=0;STA=2743794;STO=2743795;TYP=DEL;R1P=368;R1M=404;R2P=367;R2M=437;AD=1576;DP=44072;MCOV=-201;PPC=1564;AF=0.0358;RAF=0.0000;LS=143279;MQS=94560;MQM=60;BQS=58592;BQM=38;EDS=44618;EDM=50;IDS=1556565;IDM=992;CED=601;HMP=6;SB=0.9997;EFF=FRAME_SHIFT(HIGH||gca/|A57|160|yfiB|protein_coding|CODING|NP_417096.1|1|1);LOF=(yfiB|b2605|1|1.00)	GT:DP:AD:AF:RAF:SB:SC:PF	0	0	0	0	0	0	0	0	0	0	0	0	0	0	0	0	0	0	0.0051	0.0055	0	0	0.0052	0.0041	0	0	0	0	0	0	0.012	0.0045	0.0427	0.0611
NC_000913.3	2173886	gatC	F131	F	1	GA	G	ttc/	FRAME_SHIFT	gatC	b2092	47.14	PASS	SN=0;STA=2173886;STO=2173887;TYP=DEL;R1P=309;R1M=243;R2P=292;R2M=244;AD=1088;DP=41803;MCOV=-201;PPC=1080;AF=0.0260;RAF=0.0000;LS=98600;MQS=65280;MQM=60;BQS=39568;BQM=38;EDS=30433;EDM=50;IDS=1074108;IDM=989;CED=601;HMP=3;SB=0.9996;EFF=FRAME_SHIFT(HIGH||ttc/|F131|451|gatC|protein_coding|CODING|b2092|1|1);LOF=(gatC|b2092|1|1.00)	GT:DP:AD:AF:RAF:SB:SC:PF	0	0	0	0.0043	0	0	0	0	0	0	0	0	0	0	0	0	0	0	0	0	0	0	0	0	0	0	0	0	0	0	0	0	0	0
NC_000913.3	240528	ivy	G63	G	3	AG	A	ggc/	FRAME_SHIFT	ivy	NP_414755.1	47.55	PASS	SN=0;STA=240528;STO=240529;TYP=DEL;R1P=335;R1M=324;R2P=345;R2M=322;AD=1326;DP=45314;MCOV=-201;PPC=1315;AF=0.0293;RAF=0.0000;LS=120493;MQS=79538;MQM=60;BQS=48663;BQM=38;EDS=37766;EDM=50;IDS=1309069;IDM=989;CED=601;HMP=3;SB=0.9999;EFF=FRAME_SHIFT(HIGH||ggc/|G63|157|ivy|protein_coding|CODING|NP_414755.1|1|1);LOF=(ivy|b0220|1|1.00)	GT:DP:AD:AF:RAF:SB:SC:PF	0	0	0	0	0	0	0	0	0	0	0	0	0	0	0	0	0	0	0	0	0	0	0	0	0	0	0	0	0	0	0	0	0	0
NC_000913.3	2828134	srlD	Q133	Q	3	AG	A	cag/	FRAME_SHIFT	srlD	NP_417185.1	43.87	PASS	SN=0;STA=2828134;STO=2828135;TYP=DEL;R1P=334;R1M=314;R2P=325;R2M=302;AD=1275;DP=41044;MCOV=-201;PPC=1269;AF=0.0311;RAF=0.0000;LS=115869;MQS=76500;MQM=60;BQS=46423;BQM=38;EDS=35293;EDM=50;IDS=1258679;IDM=989;CED=601;HMP=5;SB=0.9999;EFF=FRAME_SHIFT(HIGH||cag/|Q133|259|srlD|protein_coding|CODING|NP_417185.1|1|1);LOF=(srlD|b2705|1|1.00)	GT:DP:AD:AF:RAF:SB:SC:PF	0	0	0	0	0	0	0	0	0	0	0	0	0	0	0.0052	0	0	0	0	0	0	0	0	0	0.0038	0	0	0	0	0	0	0	0.0107	0
NC_000913.3	399623	yaiZ	W11	W	1	TG	T	tgg/	FRAME_SHIFT	yaiZ	NP_414914.2	47.55	PASS	SN=0;STA=399623;STO=399624;TYP=DEL;R1P=317;R1M=445;R2P=374;R2M=445;AD=1581;DP=48059;MCOV=-201;PPC=1572;AF=0.0329;RAF=0.0000;LS=143642;MQS=94860;MQM=60;BQS=58651;BQM=38;EDS=44507;EDM=50;IDS=1561385;IDM=989;CED=601;HMP=3;SB=0.9996;EFF=FRAME_SHIFT(HIGH||tgg/|W11|70|yaiZ|protein_coding|CODING|NP_414914.2|1|1);LOF=(yaiZ|b0380|1|1.00)	GT:DP:AD:AF:RAF:SB:SC:PF	0	0	0	0	0	0	0	0	0	0	0	0	0	0	0	0	0	0	0	0	0	0	0	0	0	0	0	0	0	0	0	0	0	0
NC_000913.3	3431	thrB	I211	I	1	AT	A	att/	FRAME_SHIFT	thrB	NP_414544.1	44.67	PASS	SN=0;STA=3431;STO=3432;TYP=DEL;R1P=213;R1M=10;R2P=219;R2M=256;AD=698;DP=30250;MCOV=-201;PPC=693;AF=0.0231;RAF=0.0000;LS=63309;MQS=41880;MQM=60;BQS=25362;BQM=38;EDS=19964;EDM=50;IDS=689073;IDM=989;CED=601;HMP=3;SB=0.9992;EFF=FRAME_SHIFT(HIGH||att/|I211|310|thrB|protein_coding|CODING|NP_414544.1|1|1);LOF=(thrB|b0003|1|1.00)	GT:DP:AD:AF:RAF:SB:SC:PF	0	0	0	0	0	0	0	0	0	0	0	0	0	0	0	0	0	0	0	0	0	0	0	0	0	0	0.0063	0.0176	0.0435	0.1691	0.1233	0.1849	0.2658	0.4872
NC_000913.3	3273303	garL	K85	K	5	CT	C	aag/	FRAME_SHIFT	garL	NP_417595.1	47.51	PASS	SN=0;STA=3273303;STO=3273304;TYP=DEL;R1P=420;R1M=297;R2P=414;R2M=332;AD=1463;DP=44598;MCOV=-201;PPC=1453;AF=0.0328;RAF=0.0000;LS=132842;MQS=87780;MQM=60;BQS=53918;BQM=38;EDS=41405;EDM=50;IDS=1444277;IDM=989;CED=601;HMP=3;SB=0.9995;EFF=FRAME_SHIFT(HIGH||aag/|K85|256|garL|protein_coding|CODING|NP_417595.1|1|1);LOF=(garL|b3126|1|1.00)	GT:DP:AD:AF:RAF:SB:SC:PF	0	0	0	0	0	0	0	0	0	0	0	0	0	0	0	0	0	0	0	0	0	0	0	0	0	0	0	0	0	0	0	0	0	0
NC_000913.3	1168342	ycfQ	PH163	P	3	TGG	T	ccccac/	FRAME_SHIFT	ycfQ	NP_415629.4	45.19	PASS	SN=0;STA=1168342;STO=1168344;TYP=DEL;R1P=280;R1M=251;R2P=281;R2M=280;AD=1092;DP=44229;MCOV=-201;PPC=1080;AF=0.0247;RAF=0.0000;LS=99306;MQS=65520;MQM=60;BQS=40078;BQM=38;EDS=32742;EDM=50;IDS=1066530;IDM=989;CED=601;HMP=4;SB=0.9999;EFF=FRAME_SHIFT(HIGH||ccccac/|PH163|210|ycfQ|protein_coding|CODING|NP_415629.4|1|1);LOF=(ycfQ|b1111|1|1.00)	GT:DP:AD:AF:RAF:SB:SC:PF	0	0	0	0	0	0	0	0	0	0	0	0	0	0	0	0	0	0	0	0	0	0	0	0	0	0	0	0	0	0	0	0	0	0
NC_000913.3	1985229	araF	P300	P	0	CG	C	ccg/	FRAME_SHIFT	araF	NP_416414.1	47.27	PASS	SN=0;STA=1985229;STO=1985230;TYP=DEL;R1P=434;R1M=401;R2P=346;R2M=448;AD=1629;DP=51802;MCOV=-201;PPC=1620;AF=0.0314;RAF=0.0000;LS=148195;MQS=97740;MQM=60;BQS=59826;BQM=38;EDS=46860;EDM=50;IDS=1590759;IDM=978;CED=601;HMP=3;SB=0.9998;EFF=FRAME_SHIFT(HIGH||ccg/|P300|329|araF|protein_coding|CODING|NP_416414.1|1|1);LOF=(araF|b1901|1|1.00)	GT:DP:AD:AF:RAF:SB:SC:PF	0	0	0	0	0	0	0	0	0	0	0	0	0	0	0	0	0	0	0	0	0	0	0	0	0	0	0	0	0	0	0	0	0	0
NC_000913.3	3151785	exbB	S67	S	7	GA	G	tcc/	FRAME_SHIFT	exbB	NP_417479.1	47.6	PASS	SN=0;STA=3151785;STO=3151786;TYP=DEL;R1P=490;R1M=251;R2P=410;R2M=272;AD=1423;DP=47097;MCOV=-201;PPC=1412;AF=0.0302;RAF=0.0000;LS=129247;MQS=85380;MQM=60;BQS=52480;BQM=38;EDS=40962;EDM=50;IDS=1405533;IDM=989;CED=601;HMP=3;SB=0.9992;EFF=FRAME_SHIFT(HIGH||tcc/|S67|244|exbB|protein_coding|CODING|NP_417479.1|1|1|WARNING_TRANSCRIPT_NO_START_CODON);LOF=(exbB|b3006|1|1.00)	GT:DP:AD:AF:RAF:SB:SC:PF	0	0	0	0	0	0	0	0	0	0	0	0	0	0	0	0	0	0	0	0	0	0	0	0	0	0	0	0	0	0	0	0	0	0
NC_000913.3	3495327	nirB	N440	N	0	CA	C	aac/	FRAME_SHIFT	nirB	NP_417824.1	47.24	PASS	SN=0;STA=3495327;STO=3495328;TYP=DEL;R1P=262;R1M=251;R2P=310;R2M=262;AD=1085;DP=37505;MCOV=-201;PPC=1076;AF=0.0289;RAF=0.0000;LS=98495;MQS=65100;MQM=60;BQS=39884;BQM=38;EDS=30709;EDM=50;IDS=1071333;IDM=989;CED=601;HMP=3;SB=0.9998;EFF=FRAME_SHIFT(HIGH||aac/|N440|847|nirB|protein_coding|CODING|NP_417824.1|1|1);LOF=(nirB|b3365|1|1.00)	GT:DP:AD:AF:RAF:SB:SC:PF	0	0	0	0	0	0	0	0	0	0	0	0	0	0	0	0	0	0	0	0	0	0	0	0	0	0	0	0	0	0	0	0	0	0
NC_000913.3	240899	fadE	V802	V	2	AC	A	gta/	FRAME_SHIFT	fadE	NP_414756.2	47.53	PASS	SN=0;STA=240899;STO=240900;TYP=DEL;R1P=296;R1M=326;R2P=265;R2M=317;AD=1204;DP=47702;MCOV=-201;PPC=1202;AF=0.0252;RAF=0.0000;LS=109503;MQS=72222;MQM=60;BQS=44329;BQM=38;EDS=33417;EDM=50;IDS=1188883;IDM=989;CED=601;HMP=3;SB=0.9997;EFF=FRAME_SHIFT(HIGH||gta/|V802|814|fadE|protein_coding|CODING|NP_414756.2|1|1)	GT:DP:AD:AF:RAF:SB:SC:PF	0	0	0	0	0	0	0	0	0	0	0	0	0	0	0	0	0	0	0	0	0	0	0	0	0	0	0.0075	0.0161	0.0862	0.1538	0.17	0.2331	0.3296	0.5165
NC_000913.3	1161306	fhuE	V82	V	2	GA	G	gtc/	FRAME_SHIFT	fhuE	NP_415620.1	55.9	PASS	SN=0;STA=1161306;STO=1161307;TYP=DEL;R1P=490;R1M=338;R2P=509;R2M=354;AD=1691;DP=50124;MCOV=-201;PPC=1684;AF=0.0337;RAF=0.0000;LS=153649;MQS=101460;MQM=60;BQS=61933;BQM=38;EDS=47028;EDM=50;IDS=1670261;IDM=989;CED=601;HMP=1;SB=0.9994;EFF=FRAME_SHIFT(HIGH||gtc/|V82|729|fhuE|protein_coding|CODING|NP_415620.1|1|1);LOF=(fhuE|b1102|1|1.00)	GT:DP:AD:AF:RAF:SB:SC:PF	0	0	0	0	0	0	0	0	0	0	0	0	0	0	0	0	0	0	0	0	0	0	0	0	0	0	0	0	0	0	0	0	0.0124	0.0095
NC_000913.3	2359185	rhmT	S323	S	3	GA	G	tcc/	FRAME_SHIFT	rhmT	NP_416749.4	55.45	PASS	SN=0;STA=2359185;STO=2359186;TYP=DEL;R1P=262;R1M=262;R2P=229;R2M=254;AD=1007;DP=37792;MCOV=-201;PPC=1001;AF=0.0266;RAF=0.0000;LS=91415;MQS=60420;MQM=60;BQS=37177;BQM=38;EDS=28564;EDM=50;IDS=994686;IDM=989;CED=601;HMP=1;SB=0.9999;EFF=FRAME_SHIFT(HIGH||tcc/|S323|429|rhmT|protein_coding|CODING|NP_416749.4|1|1);LOF=(rhmT|b2246|1|1.00)	GT:DP:AD:AF:RAF:SB:SC:PF	0	0	0	0	0	0	0	0	0	0	0	0	0	0	0	0	0	0	0	0	0	0	0	0	0	0	0	0	0	0	0	0	0	0
NC_000913.3	4355497	dtpC	V305	V	5	TA	T	gta/	FRAME_SHIFT	dtpC	NP_418554.1	55.29	PASS	SN=0;STA=4355497;STO=4355498;TYP=DEL;R1P=412;R1M=364;R2P=387;R2M=385;AD=1548;DP=44149;MCOV=-201;PPC=1539;AF=0.0351;RAF=0.0000;LS=140682;MQS=92860;MQM=60;BQS=56571;BQM=38;EDS=42816;EDM=50;IDS=1528455;IDM=989;CED=601;HMP=1;SB=0.9999;EFF=FRAME_SHIFT(HIGH||gta/|V305|485|dtpC|protein_coding|CODING|NP_418554.1|1|1);LOF=(dtpC|b4130|1|1.00)	GT:DP:AD:AF:RAF:SB:SC:PF	0	0	0	0	0	0	0	0	0	0	0	0	0	0	0	0	0	0	0	0	0	0	0	0	0	0	0	0	0	0	0.0244	0.0114	0.0721	0.0388
NC_000913.3	2133180	wcaA	A73	A	3	GC	G	gcg/	FRAME_SHIFT	wcaA	NP_416563.1	43.64	PASS	SN=0;STA=2133180;STO=2133181;TYP=DEL;R1P=423;R1M=365;R2P=397;R2M=445;AD=1630;DP=44412;MCOV=-201;PPC=1622;AF=0.0367;RAF=0.0000;LS=155658;MQS=97765;MQM=60;BQS=58420;BQM=38;EDS=47665;EDM=75;IDS=1593142;IDM=989;CED=601;HMP=5;SB=1.0000;EFF=FRAME_SHIFT(HIGH||gcg/|A73|279|wcaA|protein_coding|CODING|NP_416563.1|1|1);LOF=(wcaA|b2059|1|1.00)	GT:DP:AD:AF:RAF:SB:SC:PF	0	0	0.0044	0	0	0	0	0	0	0	0	0	0	0	0	0	0	0	0	0	0	0	0	0	0	0	0	0	0	0	0	0	0	0
NC_000913.3	2212155	yehS	L14	L	4	CA	C	ttg/	FRAME_SHIFT	yehS	NP_416628.1	43.96	PASS	SN=0;STA=2212155;STO=2212156;TYP=DEL;R1P=329;R1M=442;R2P=369;R2M=434;AD=1574;DP=51457;MCOV=-201;PPC=1564;AF=0.0306;RAF=0.0000;LS=143127;MQS=94440;MQM=60;BQS=57630;BQM=38;EDS=42612;EDM=50;IDS=1554338;IDM=989;CED=601;HMP=5;SB=0.9996;EFF=FRAME_SHIFT(HIGH||ttg/|L14|156|yehS|protein_coding|CODING|NP_416628.1|1|1);LOF=(yehS|b2124|1|1.00)	GT:DP:AD:AF:RAF:SB:SC:PF	0	0	0	0	0	0	0	0	0	0	0	0	0	0	0	0	0	0	0	0	0	0	0	0	0	0	0	0	0	0	0	0.0038	0.0118	0.0085
NC_000913.3	134564	yacL	G60	G	0	AG	A	ggg/	FRAME_SHIFT	yacL	NP_414661.2	45.94	PASS	SN=0;STA=134564;STO=134565;TYP=DEL;R1P=461;R1M=445;R2P=586;R2M=353;AD=1845;DP=41091;MCOV=-201;PPC=1839;AF=0.0449;RAF=0.0000;LS=172972;MQS=110700;MQM=60;BQS=68170;BQM=39;EDS=51404;EDM=75;IDS=1823020;IDM=992;CED=601;HMP=4;SB=0.9995;EFF=FRAME_SHIFT(HIGH||ggg/|G60|120|yacL|protein_coding|CODING|NP_414661.2|1|1);LOF=(yacL|b0119|1|1.00)	GT:DP:AD:AF:RAF:SB:SC:PF	0	0	0	0	0	0	0	0	0	0	0	0	0	0	0	0	0	0	0	0	0	0	0	0	0	0	0	0	0	0	0	0	0	0
NC_000913.3	2663265	trmJ	S20	S	0	GA	G	tct/	FRAME_SHIFT	trmJ	NP_417027.1	46.99	PASS	SN=0;STA=2663265;STO=2663266;TYP=DEL;R1P=387;R1M=331;R2P=380;R2M=313;AD=1411;DP=43362;MCOV=-201;PPC=1398;AF=0.0325;RAF=0.0000;LS=128353;MQS=84660;MQM=60;BQS=51537;BQM=38;EDS=39678;EDM=50;IDS=1392610;IDM=989;CED=601;HMP=3;SB=0.9997;EFF=FRAME_SHIFT(HIGH||tct/|S20|246|trmJ|protein_coding|CODING|NP_417027.1|1|1);LOF=(trmJ|b2532|1|1.00)	GT:DP:AD:AF:RAF:SB:SC:PF	0	0	0	0	0	0	0	0	0	0	0	0	0	0	0	0	0	0	0	0	0	0	0	0	0	0	0	0	0	0	0.0047	0.0148	0.0753	0.1745
NC_000913.3	652966	citA	T245	T	5	TA	T	acc/	FRAME_SHIFT	citA	NP_415152.1	54.7	PASS	SN=0;STA=652966;STO=652967;TYP=DEL;R1P=339;R1M=349;R2P=376;R2M=359;AD=1423;DP=41160;MCOV=-201;PPC=1407;AF=0.0346;RAF=0.0000;LS=129213;MQS=85380;MQM=60;BQS=51946;BQM=38;EDS=38832;EDM=50;IDS=1404556;IDM=989;CED=601;HMP=1;SB=1.0000;EFF=FRAME_SHIFT(HIGH||acc/|T245|552|citA|protein_coding|CODING|NP_415152.1|1|1);LOF=(citA|b0619|1|1.00)	GT:DP:AD:AF:RAF:SB:SC:PF	0	0	0	0	0	0	0	0	0	0	0	0	0	0	0	0	0	0	0	0	0	0	0	0	0	0	0	0	0	0	0.0045	0.0153	0.0448	0.1955
NC_000913.3	584255	appY	A192A?	A	?	C	CA	gca/gcAa	FRAME_SHIFT	appY	NP_415096.1	56.36	PASS	SN=0;STA=584255;STO=584255;TYP=INS;R1P=555;R1M=639;R2P=624;R2M=623;AD=2441;DP=70058;MCOV=-201;PPC=2427;AF=0.0348;RAF=0.0000;LS=222014;MQS=146442;MQM=60;BQS=91338;BQM=38;EDS=68439;EDM=50;IDS=2400343;IDM=989;CED=601;HMP=0;SB=0.9999;EFF=FRAME_SHIFT(HIGH||gca/gcAa|A192A?|249|appY|protein_coding|CODING|NP_415096.1|1|1);LOF=(appY|b0564|1|1.00)	GT:DP:AD:AF:RAF:SB:SC:PF	0	0	0	0	0	0	0	0	0	0	0	0	0	0	0	0	0	0	0	0	0	0	0	0	0	0	0	0	0	0	0	0	0	0
NC_000913.3	1288586	purU	C13	C	3	AC	A	tgt/	FRAME_SHIFT	purU	NP_415748.1	56.59	PASS	SN=0;STA=1288586;STO=1288587;TYP=DEL;R1P=301;R1M=270;R2P=323;R2M=282;AD=1176;DP=55580;MCOV=-201;PPC=1170;AF=0.0212;RAF=0.0000;LS=111540;MQS=70560;MQM=60;BQS=42812;BQM=39;EDS=34083;EDM=74;IDS=1161567;IDM=992;CED=601;HMP=1;SB=0.9998;EFF=FRAME_SHIFT(HIGH||tgt/|C13|280|purU|protein_coding|CODING|NP_415748.1|1|1)	GT:DP:AD:AF:RAF:SB:SC:PF	0	0	0	0	0	0	0	0	0	0	0	0	0	0	0	0	0	0	0	0	0	0	0	0	0	0	0	0	0	0	0	0	0	0
NC_000913.3	1126141	rimJ	R194	R	4	CG	C	cgc/	FRAME_SHIFT	rimJ	NP_415584.1	55.35	PASS	SN=0;STA=1126141;STO=1126142;TYP=DEL;R1P=144;R1M=124;R2P=147;R2M=163;AD=578;DP=43593;MCOV=-201;PPC=578;AF=0.0133;RAF=0.0000;LS=52598;MQS=34680;MQM=60;BQS=21368;BQM=38;EDS=15798;EDM=50;IDS=571196;IDM=989;CED=601;HMP=1;SB=1.0000;EFF=FRAME_SHIFT(HIGH||cgc/|R194|194|rimJ|protein_coding|CODING|NP_415584.1|1|1)	GT:DP:AD:AF:RAF:SB:SC:PF	0	0	0	0	0	0	0	0	0	0	0	0	0	0	0	0.0146	0.0994	0.2286	0.3102	0.6161	0.5638	0.5146	0.3333	0.1022	0.0271	0.0278	0.0093	0	0	0	0	0	0	0
NC_000913.3	3364672	yhcD	F623	F	3	CT	C	ttt/	FRAME_SHIFT	yhcD	NP_417683.1	43.68	PASS	SN=0;STA=3364672;STO=3364673;TYP=DEL;R1P=55;R1M=90;R2P=65;R2M=89;AD=299;DP=57404;MCOV=-201;PPC=298;AF=0.0052;RAF=0.0000;LS=27209;MQS=17940;MQM=60;BQS=11144;BQM=38;EDS=8462;EDM=50;IDS=295425;IDM=989;CED=601;HMP=5;SB=0.9993;EFF=FRAME_SHIFT(HIGH||ttt/|F623|793|yhcD|protein_coding|CODING|NP_417683.1|1|1);LOF=(yhcD|b3216|1|1.00)	GT:DP:AD:AF:RAF:SB:SC:PF	0	0	0	0	0	0	0	0.0033	0	0	0	0	0	0	0	0	0	0	0	0	0	0	0	0	0	0	0	0	0	0	0	0	0	0
NC_000913.3	3964972	rhlB	E220	E	0	TC	T	gaa/	FRAME_SHIFT	rhlB	NP_418227.1	54.6	PASS	SN=0;STA=3964972;STO=3964973;TYP=DEL;R1P=264;R1M=219;R2P=233;R2M=212;AD=928;DP=44232;MCOV=-201;PPC=928;AF=0.0210;RAF=0.0000;LS=84414;MQS=55680;MQM=60;BQS=33618;BQM=38;EDS=25156;EDM=50;IDS=916423;IDM=989;CED=601;HMP=1;SB=0.9997;EFF=FRAME_SHIFT(HIGH||gaa/|E220|421|rhlB|protein_coding|CODING|NP_418227.1|1|1);LOF=(rhlB|b3780|1|1.00)	GT:DP:AD:AF:RAF:SB:SC:PF	0	0	0	0	0	0	0	0	0	0	0	0	0	0	0	0	0	0	0	0	0	0	0	0	0	0	0	0	0	0	0	0	0	0
NC_000913.3	877211	rimO	M275	M	5	CA	C	atg/	FRAME_SHIFT	rimO	NP_415356.1	55.26	PASS	SN=0;STA=877211;STO=877212;TYP=DEL;R1P=140;R1M=148;R2P=167;R2M=149;AD=604;DP=40610;MCOV=-201;PPC=604;AF=0.0149;RAF=0.0000;LS=54838;MQS=36240;MQM=60;BQS=22441;BQM=38;EDS=15822;EDM=50;IDS=596688;IDM=989;CED=601;HMP=1;SB=0.9999;EFF=FRAME_SHIFT(HIGH||atg/|M275|441|rimO|protein_coding|CODING|NP_415356.1|1|1);LOF=(rimO|b0835|1|1.00)	GT:DP:AD:AF:RAF:SB:SC:PF	0	0	0	0	0	0	0	0	0	0	0	0	0	0	0.0105	0.0588	0.1019	0.2476	0.3401	0.5314	0.6108	0.53	0.3838	0.1176	0.0133	0.0291	0	0	0	0	0	0	0	0
NC_000913.3	546967	fdrA	G97	G	7	AG	A	ggc/	FRAME_SHIFT	fdrA	NP_415051.1	46.77	PASS	SN=0;STA=546967;STO=546968;TYP=DEL;R1P=54;R1M=65;R2P=50;R2M=64;AD=233;DP=42216;MCOV=-201;PPC=233;AF=0.0055;RAF=0.0000;LS=21149;MQS=13980;MQM=60;BQS=8650;BQM=38;EDS=7007;EDM=50;IDS=230065;IDM=989;CED=601;HMP=3;SB=0.9996;EFF=FRAME_SHIFT(HIGH||ggc/|G97|555|fdrA|protein_coding|CODING|NP_415051.1|1|1);LOF=(fdrA|b0518|1|1.00)	GT:DP:AD:AF:RAF:SB:SC:PF	0	0	0	0	0	0	0	0	0	0	0	0	0	0	0	0	0	0	0	0	0	0	0	0	0	0	0	0	0	0	0	0	0	0
NC_000913.3	1541891	narZ	G233	G	3	CG	C	ggc/	FRAME_SHIFT	narZ	NP_415985.1	53.43	PASS	SN=0;STA=1541891;STO=1541892;TYP=DEL;R1P=60;R1M=74;R2P=60;R2M=65;AD=259;DP=23897;MCOV=-201;PPC=258;AF=0.0108;RAF=0.0000;LS=23475;MQS=15540;MQM=60;BQS=9420;BQM=38;EDS=7350;EDM=50;IDS=255868;IDM=989;CED=601;HMP=1;SB=0.9997;EFF=FRAME_SHIFT(HIGH||ggc/|G233|1246|narZ|protein_coding|CODING|NP_415985.1|1|1);LOF=(narZ|b1468|1|1.00)	GT:DP:AD:AF:RAF:SB:SC:PF	0	0	0	0	0	0	0	0	0	0	0	0	0	0	0	0	0	0	0	0	0	0	0	0	0	0	0	0	0	0	0	0	0	0
NC_000913.3	1217507	ycgG	N61	N	1	TA	T	aac/	FRAME_SHIFT	ycgG	NP_415686.2	47.99	PASS	SN=0;STA=1217507;STO=1217508;TYP=DEL;R1P=162;R1M=172;R2P=174;R2M=157;AD=665;DP=51820;MCOV=-201;PPC=659;AF=0.0128;RAF=0.0000;LS=65920;MQS=39900;MQM=60;BQS=24540;BQM=39;EDS=20356;EDM=75;IDS=657005;IDM=992;CED=601;HMP=3;SB=1.0000;EFF=FRAME_SHIFT(HIGH||aac/|N61|507|ycgG|protein_coding|CODING|NP_415686.2|1|1);LOF=(ycgG|b1168|1|1.00)	GT:DP:AD:AF:RAF:SB:SC:PF	0	0	0	0.004	0	0	0	0	0	0	0	0	0	0	0	0	0	0.0029	0	0	0	0	0	0	0	0	0	0	0	0	0	0	0	0
NC_000913.3	1537482	narY	V457V?	V	?	T	TA	gtt/gttT	FRAME_SHIFT	narY	NP_415984.1	51.31	PASS	SN=0;STA=1537482;STO=1537482;TYP=INS;R1P=133;R1M=136;R2P=119;R2M=121;AD=509;DP=27084;MCOV=-201;PPC=509;AF=0.0188;RAF=0.0000;LS=46244;MQS=30540;MQM=60;BQS=18795;BQM=38;EDS=14757;EDM=50;IDS=497294;IDM=978;CED=601;HMP=0;SB=1.0000;EFF=FRAME_SHIFT(HIGH||gtt/gttT|V457V?|514|narY|protein_coding|CODING|NP_415984.1|1|1);LOF=(narY|b1467|1|1.00)	GT:DP:AD:AF:RAF:SB:SC:PF	0	0	0	0	0	0	0	0	0	0	0	0	0	0	0	0	0	0	0	0	0	0	0	0	0	0	0	0	0	0	0	0	0	0
NC_000913.3	2094396	hisB	G310	G	0	GC	G	ggc/	FRAME_SHIFT	hisB	NP_416526.4	54.99	PASS	SN=0;STA=2094396;STO=2094397;TYP=DEL;R1P=301;R1M=259;R2P=289;R2M=260;AD=1109;DP=40400;MCOV=-201;PPC=1103;AF=0.0275;RAF=0.0000;LS=100871;MQS=66540;MQM=60;BQS=40245;BQM=38;EDS=31706;EDM=50;IDS=1095161;IDM=989;CED=601;HMP=1;SB=0.9998;EFF=FRAME_SHIFT(HIGH||ggc/|G310|355|hisB|protein_coding|CODING|NP_416526.4|1|1);LOF=(hisB|b2022|1|1.00)	GT:DP:AD:AF:RAF:SB:SC:PF	0	0	0	0	0	0	0	0	0	0	0	0	0	0	0	0	0	0	0	0	0	0	0	0	0	0	0	0	0	0	0	0	0	0
NC_000913.3	2163123	baeS	R83	R	3	GT	G	cgt/	FRAME_SHIFT	baeS	NP_416582.1	47.22	PASS	SN=0;STA=2163123;STO=2163124;TYP=DEL;R1P=147;R1M=162;R2P=141;R2M=200;AD=650;DP=42817;MCOV=-201;PPC=648;AF=0.0152;RAF=0.0000;LS=59008;MQS=38976;MQM=60;BQS=23899;BQM=38;EDS=17085;EDM=50;IDS=642070;IDM=989;CED=601;HMP=3;SB=0.9996;EFF=FRAME_SHIFT(HIGH||cgt/|R83|467|baeS|protein_coding|CODING|NP_416582.1|1|1);LOF=(baeS|b2078|1|1.00)	GT:DP:AD:AF:RAF:SB:SC:PF	0	0	0	0	0	0	0	0	0	0	0	0	0	0	0	0.0779	0.1179	0.1813	0.3466	0.5792	0.5842	0.564	0.3764	0.131	0.0332	0.0408	0	0	0	0	0	0	0	0
NC_000913.3	3055374	ygfB	L24	L	4	AG	A	ctg/	FRAME_SHIFT	ygfB	NP_417385.4	55.89	PASS	SN=0;STA=3055374;STO=3055375;TYP=DEL;R1P=279;R1M=323;R2P=239;R2M=297;AD=1138;DP=51405;MCOV=-201;PPC=1130;AF=0.0221;RAF=0.0000;LS=108091;MQS=68280;MQM=60;BQS=41285;BQM=39;EDS=32947;EDM=75;IDS=1123923;IDM=992;CED=601;HMP=1;SB=0.9997;EFF=FRAME_SHIFT(HIGH||ctg/|L24|192|ygfB|protein_coding|CODING|NP_417385.4|1|1);LOF=(ygfB|b2909|1|1.00)	GT:DP:AD:AF:RAF:SB:SC:PF	0	0	0	0	0	0	0	0	0	0	0	0	0	0	0	0	0	0	0	0	0	0	0	0	0	0	0	0	0	0	0	0	0	0
NC_000913.3	443485	yajL	K52	K	2	GC	G	aag/	FRAME_SHIFT	yajL	NP_414958.4	56.31	PASS	SN=0;STA=443485;STO=443486;TYP=DEL;R1P=142;R1M=109;R2P=156;R2M=130;AD=537;DP=39608;MCOV=-201;PPC=533;AF=0.0136;RAF=0.0000;LS=53476;MQS=32220;MQM=60;BQS=19723;BQM=39;EDS=16396;EDM=75;IDS=530507;IDM=992;CED=601;HMP=1;SB=0.9996;EFF=FRAME_SHIFT(HIGH||aag/|K52|196|yajL|protein_coding|CODING|NP_414958.4|1|1);LOF=(yajL|b0424|1|1.00)	GT:DP:AD:AF:RAF:SB:SC:PF	0	0	0	0	0	0	0	0	0	0	0	0	0	0	0	0	0	0	0	0	0	0	0	0	0	0	0	0	0	0	0	0	0	0
NC_000913.3	1744248	mdtK	P265	P	5	TC	T	ccg/	FRAME_SHIFT	mdtK	YP_025307.1	47.78	PASS	SN=0;STA=1744248;STO=1744249;TYP=DEL;R1P=154;R1M=124;R2P=128;R2M=135;AD=541;DP=42166;MCOV=-201;PPC=537;AF=0.0128;RAF=0.0000;LS=53731;MQS=32460;MQM=60;BQS=19855;BQM=39;EDS=16098;EDM=75;IDS=534326;IDM=992;CED=601;HMP=3;SB=0.9998;EFF=FRAME_SHIFT(HIGH||ccg/|P265|457|mdtK|protein_coding|CODING|YP_025307.1|1|1|WARNING_TRANSCRIPT_NO_START_CODON);LOF=(mdtK|b1663|1|1.00)	GT:DP:AD:AF:RAF:SB:SC:PF	0	0	0	0	0	0	0	0	0	0	0	0	0	0	0	0	0	0	0	0	0	0	0	0	0	0	0	0	0	0	0	0	0	0
NC_000913.3	4102220	kdgT	F178	F	8	GT	G	ttc/	FRAME_SHIFT	kdgT	NP_418345.2	47.29	PASS	SN=0;STA=4102220;STO=4102221;TYP=DEL;R1P=221;R1M=255;R2P=257;R2M=236;AD=969;DP=42376;MCOV=-201;PPC=967;AF=0.0229;RAF=0.0000;LS=88156;MQS=58140;MQM=60;BQS=35380;BQM=38;EDS=26555;EDM=50;IDS=957132;IDM=989;CED=601;HMP=3;SB=0.9999;EFF=FRAME_SHIFT(HIGH||ttc/|F178|327|kdgT|protein_coding|CODING|NP_418345.2|1|1);LOF=(kdgT|b3909|1|1.00)	GT:DP:AD:AF:RAF:SB:SC:PF	0	0	0	0	0	0	0	0	0	0	0	0	0	0	0	0	0	0	0	0	0	0	0	0	0	0	0	0	0	0	0	0	0	0
NC_000913.3	591571	nfrB	A536	A	6	CG	C	gcg/	FRAME_SHIFT	nfrB	NP_415101.1	55.33	PASS	SN=0;STA=591571;STO=591572;TYP=DEL;R1P=141;R1M=175;R2P=159;R2M=180;AD=655;DP=39426;MCOV=-201;PPC=654;AF=0.0166;RAF=0.0000;LS=59515;MQS=39300;MQM=60;BQS=24207;BQM=38;EDS=18347;EDM=50;IDS=646839;IDM=989;CED=601;HMP=1;SB=0.9997;EFF=FRAME_SHIFT(HIGH||gcg/|A536|745|nfrB|protein_coding|CODING|NP_415101.1|1|1|WARNING_TRANSCRIPT_NO_START_CODON);LOF=(nfrB|b0569|1|1.00)	GT:DP:AD:AF:RAF:SB:SC:PF	0	0	0	0	0	0	0	0	0	0	0	0	0	0	0	0	0	0	0	0	0	0	0	0	0	0	0	0	0	0	0.0051	0.0261	0.0726	0.2464
NC_000913.3	4548586	fimG	Q101	Q	1	AG	A	cag/	FRAME_SHIFT	fimG	NP_418739.1	43.64	PASS	SN=0;STA=4548586;STO=4548587;TYP=DEL;R1P=176;R1M=172;R2P=171;R2M=165;AD=684;DP=38864;MCOV=-201;PPC=675;AF=0.0176;RAF=0.0000;LS=62113;MQS=41040;MQM=60;BQS=24749;BQM=38;EDS=18996;EDM=50;IDS=675307;IDM=989;CED=601;HMP=5;SB=0.9999;EFF=FRAME_SHIFT(HIGH||cag/|Q101|167|fimG|protein_coding|CODING|NP_418739.1|1|1);LOF=(fimG|b4319|1|1.00)	GT:DP:AD:AF:RAF:SB:SC:PF	0	0	0	0	0	0	0	0	0	0	0	0	0	0	0	0	0	0	0	0	0	0	0	0	0	0	0	0	0	0	0	0	0	0
NC_000913.3	2315250	rcsD	G588	G	8	GA	G	gga/	FRAME_SHIFT	rcsD	NP_416720.1	42.94	PASS	SN=0;STA=2315250;STO=2315251;TYP=DEL;R1P=197;R1M=160;R2P=196;R2M=185;AD=738;DP=51392;MCOV=-201;PPC=734;AF=0.0144;RAF=0.0000;LS=71285;MQS=44280;MQM=60;BQS=26973;BQM=39;EDS=21542;EDM=75;IDS=728797;IDM=992;CED=601;HMP=6;SB=0.9998;EFF=FRAME_SHIFT(HIGH||gga/|G588|890|rcsD|protein_coding|CODING|NP_416720.1|1|1);LOF=(rcsD|b2216|1|1.00)	GT:DP:AD:AF:RAF:SB:SC:PF	0	0	0	0	0	0	0	0.0034	0	0	0	0	0	0	0	0	0	0	0	0	0	0	0.0042	0	0	0	0	0	0	0	0.0041	0	0	0.0075
NC_000913.3	3133759	yghS	I66I?	I	?	C	CA	att/attT	FRAME_SHIFT	yghS	NP_417459.1	55.6	PASS	SN=0;STA=3133759;STO=3133759;TYP=INS;R1P=310;R1M=214;R2P=313;R2M=181;AD=1018;DP=50947;MCOV=-201;PPC=1013;AF=0.0200;RAF=0.0000;LS=97205;MQS=61080;MQM=60;BQS=37547;BQM=39;EDS=30438;EDM=71;IDS=994926;IDM=985;CED=601;HMP=0;SB=0.9993;EFF=FRAME_SHIFT(HIGH||att/attT|I66I?|237|yghS|protein_coding|CODING|NP_417459.1|1|1|WARNING_TRANSCRIPT_NO_START_CODON);LOF=(yghS|b2985|1|1.00)	GT:DP:AD:AF:RAF:SB:SC:PF	0	0	0	0	0	0	0	0	0	0	0	0	0	0	0	0	0	0	0	0	0	0	0	0	0	0	0	0	0	0	0	0	0	0
NC_000913.3	2806363	proW	Q119	Q	9	GC	G	cag/	FRAME_SHIFT	proW	NP_417164.1	54.39	PASS	SN=0;STA=2806363;STO=2806364;TYP=DEL;R1P=188;R1M=182;R2P=154;R2M=175;AD=699;DP=36729;MCOV=-201;PPC=696;AF=0.0190;RAF=0.0000;LS=63586;MQS=41886;MQM=60;BQS=25510;BQM=38;EDS=19592;EDM=50;IDS=689845;IDM=989;CED=601;HMP=1;SB=0.9999;EFF=FRAME_SHIFT(HIGH||cag/|Q119|354|proW|protein_coding|CODING|NP_417164.1|1|1);LOF=(proW|b2678|1|1.00)	GT:DP:AD:AF:RAF:SB:SC:PF	0	0	0	0	0	0	0	0	0	0	0	0	0	0	0	0	0	0	0	0	0	0	0	0	0	0	0	0	0	0	0	0	0	0
NC_000913.3	1627149	dcp	F77F?	F	?	C	CA	ttt/tttT	FRAME_SHIFT	dcp	NP_416056.1	55.92	PASS	SN=0;STA=1627149;STO=1627149;TYP=INS;R1P=201;R1M=155;R2P=175;R2M=141;AD=672;DP=57368;MCOV=-201;PPC=667;AF=0.0117;RAF=0.0000;LS=64958;MQS=40320;MQM=60;BQS=24849;BQM=38;EDS=20489;EDM=75;IDS=663841;IDM=992;CED=601;HMP=0;SB=0.9996;EFF=FRAME_SHIFT(HIGH||ttt/tttT|F77F?|681|dcp|protein_coding|CODING|NP_416056.1|1|1);LOF=(dcp|b1538|1|1.00)	GT:DP:AD:AF:RAF:SB:SC:PF	0	0	0	0	0	0	0	0	0	0	0	0	0	0	0	0	0	0	0	0	0	0	0	0	0	0	0	0	0	0	0	0	0	0
NC_000913.3	630585	cstA	F231	F	1	TC	T	ttc/	FRAME_SHIFT	cstA	NP_415130.1	54.92	PASS	SN=0;STA=630585;STO=630586;TYP=DEL;R1P=99;R1M=65;R2P=80;R2M=90;AD=334;DP=34836;MCOV=-201;PPC=334;AF=0.0096;RAF=0.0000;LS=30256;MQS=20040;MQM=60;BQS=12149;BQM=38;EDS=9723;EDM=50;IDS=329703;IDM=989;CED=601;HMP=1;SB=0.9997;EFF=FRAME_SHIFT(HIGH||ttc/|F231|701|cstA|protein_coding|CODING|NP_415130.1|1|1);LOF=(cstA|b0598|1|1.00)	GT:DP:AD:AF:RAF:SB:SC:PF	0	0	0	0	0	0	0	0	0	0	0	0	0	0	0	0	0	0	0	0	0	0	0	0	0	0	0	0	0	0	0	0	0	0
NC_000913.3	1113658	yceK	Q27	Q	7	AG	A	cag/	FRAME_SHIFT	yceK	NP_415568.1	43.78	PASS	SN=0;STA=1113658;STO=1113659;TYP=DEL;R1P=206;R1M=233;R2P=207;R2M=190;AD=836;DP=44148;MCOV=-201;PPC=834;AF=0.0189;RAF=0.0000;LS=75985;MQS=50160;MQM=60;BQS=30580;BQM=38;EDS=22246;EDM=50;IDS=825807;IDM=989;CED=601;HMP=5;SB=1.0000;EFF=FRAME_SHIFT(HIGH||cag/|Q27|75|yceK|protein_coding|CODING|NP_415568.1|1|1);LOF=(yceK|b1050|1|1.00)	GT:DP:AD:AF:RAF:SB:SC:PF	0	0	0	0	0	0	0	0	0	0.0047	0	0	0	0	0	0	0	0	0	0	0	0	0	0	0	0	0	0	0	0	0	0	0	0
NC_000913.3	2496557	lpxP	Y305	Y	5	TA	T	tac/	FRAME_SHIFT	lpxP	NP_416879.4	54.82	PASS	SN=0;STA=2496557;STO=2496558;TYP=DEL;R1P=146;R1M=122;R2P=135;R2M=118;AD=521;DP=51147;MCOV=-201;PPC=519;AF=0.0102;RAF=0.0000;LS=47373;MQS=31260;MQM=60;BQS=19218;BQM=38;EDS=14638;EDM=50;IDS=514644;IDM=989;CED=601;HMP=1;SB=0.9997;EFF=FRAME_SHIFT(HIGH||tac/|Y305|306|lpxP|protein_coding|CODING|NP_416879.4|1|1)	GT:DP:AD:AF:RAF:SB:SC:PF	0	0	0	0	0	0	0	0	0.0044	0	0	0	0	0	0	0	0	0	0	0	0	0	0	0	0	0	0	0	0	0	0	0	0	0
NC_000913.3	3352756	arcB	L90	L	0	CA	C	ctg/	FRAME_SHIFT	arcB	YP_026207.1	54.86	PASS	SN=0;STA=3352756;STO=3352757;TYP=DEL;R1P=119;R1M=109;R2P=121;R2M=106;AD=455;DP=39745;MCOV=-201;PPC=453;AF=0.0114;RAF=0.0000;LS=41327;MQS=27300;MQM=60;BQS=16624;BQM=38;EDS=12647;EDM=50;IDS=449186;IDM=989;CED=601;HMP=1;SB=0.9998;EFF=FRAME_SHIFT(HIGH||ctg/|L90|778|arcB|protein_coding|CODING|YP_026207.1|1|1);LOF=(arcB|b3210|1|1.00)	GT:DP:AD:AF:RAF:SB:SC:PF	0	0	0	0	0	0	0	0	0	0	0	0	0	0	0	0	0	0	0	0	0	0	0	0	0	0	0	0	0	0	0	0	0	0
NC_000913.3	4323424	phnD	T310N?	T	?	G	GT	acc/aAcc	FRAME_SHIFT	phnD	NP_418529.1	50.46	PASS	SN=0;STA=4323424;STO=4323424;TYP=INS;R1P=83;R1M=16;R2P=17;R2M=63;AD=179;DP=25350;MCOV=-201;PPC=175;AF=0.0071;RAF=0.0000;LS=16281;MQS=10740;MQM=60;BQS=6195;BQM=38;EDS=5028;EDM=49;IDS=174770;IDM=978;CED=601;HMP=0;SB=0.9996;EFF=FRAME_SHIFT(HIGH||acc/aAcc|T310N?|338|phnD|protein_coding|CODING|NP_418529.1|1|1);LOF=(phnD|b4105|1|1.00)	GT:DP:AD:AF:RAF:SB:SC:PF	0	0	0	0	0	0	0	0	0	0	0	0	0	0	0	0	0	0	0	0	0	0	0	0	0	0	0	0	0	0	0	0	0	0
NC_000913.3	121288	aroP	G88	G	8	GC	G	ggc/	FRAME_SHIFT	aroP	NP_414654.1	43.7	PASS	SN=0;STA=121288;STO=121289;TYP=DEL;R1P=110;R1M=107;R2P=133;R2M=90;AD=440;DP=48873;MCOV=-201;PPC=438;AF=0.0090;RAF=0.0000;LS=40038;MQS=26400;MQM=60;BQS=16292;BQM=38;EDS=11948;EDM=50;IDS=434737;IDM=989;CED=601;HMP=5;SB=0.9996;EFF=FRAME_SHIFT(HIGH||ggc/|G88|457|aroP|protein_coding|CODING|NP_414654.1|1|1);LOF=(aroP|b0112|1|1.00)	GT:DP:AD:AF:RAF:SB:SC:PF	0	0	0	0	0	0.0037	0	0	0	0	0	0	0	0	0	0	0.0045	0	0	0	0	0	0	0.0044	0.0041	0	0	0	0	0	0	0	0	0
NC_000913.3	3245790	exuT	D190	D	0	CG	C	gac/	FRAME_SHIFT	exuT	NP_417564.2	54.45	PASS	SN=0;STA=3245790;STO=3245791;TYP=DEL;R1P=198;R1M=154;R2P=145;R2M=157;AD=654;DP=41201;MCOV=-201;PPC=652;AF=0.0159;RAF=0.0000;LS=59500;MQS=39240;MQM=60;BQS=23888;BQM=38;EDS=18488;EDM=50;IDS=645694;IDM=989;CED=601;HMP=1;SB=0.9998;EFF=FRAME_SHIFT(HIGH||gac/|D190|432|exuT|protein_coding|CODING|NP_417564.2|1|1);LOF=(exuT|b3093|1|1.00)	GT:DP:AD:AF:RAF:SB:SC:PF	0	0	0	0	0	0	0	0	0	0	0	0	0	0	0	0	0	0	0	0	0	0	0	0	0	0	0	0	0	0	0	0.0122	0.0645	0.2176
NC_000913.3	2254564	rihB	A208	A	8	GC	G	gca/	FRAME_SHIFT	rihB	NP_416667.1	45.17	PASS	SN=0;STA=2254564;STO=2254565;TYP=DEL;R1P=79;R1M=104;R2P=100;R2M=97;AD=380;DP=40017;MCOV=-201;PPC=376;AF=0.0095;RAF=0.0000;LS=34488;MQS=22800;MQM=60;BQS=13963;BQM=38;EDS=10725;EDM=50;IDS=375346;IDM=989;CED=601;HMP=4;SB=0.9998;EFF=FRAME_SHIFT(HIGH||gca/|A208|313|rihB|protein_coding|CODING|NP_416667.1|1|1);LOF=(rihB|b2162|1|1.00)	GT:DP:AD:AF:RAF:SB:SC:PF	0	0	0	0	0	0	0	0	0	0	0	0	0	0	0	0	0	0	0	0	0	0	0	0	0	0	0	0	0	0	0	0	0	0
NC_000913.3	4544204	fimI	G160	G	0	CG	C	ggg/	FRAME_SHIFT	fimI	NP_418735.2	45.67	PASS	SN=0;STA=4544204;STO=4544205;TYP=DEL;R1P=113;R1M=49;R2P=110;R2M=92;AD=364;DP=43333;MCOV=-201;PPC=362;AF=0.0084;RAF=0.0000;LS=37236;MQS=21840;MQM=60;BQS=13336;BQM=38;EDS=11634;EDM=75;IDS=359745;IDM=992;CED=601;HMP=4;SB=0.9993;EFF=FRAME_SHIFT(HIGH||ggg/|G160|179|fimI|protein_coding|CODING|NP_418735.2|1|1);LOF=(fimI|b4315|1|1.00)	GT:DP:AD:AF:RAF:SB:SC:PF	0	0	0	0	0	0	0	0	0	0	0	0.005	0	0	0	0	0	0	0	0	0	0	0	0	0	0	0	0	0	0	0	0	0	0
NC_000913.3	3737883	malS	T130	T	0	CA	C	aca/	FRAME_SHIFT	malS	NP_418028.1	54.58	PASS	SN=0;STA=3737883;STO=3737884;TYP=DEL;R1P=160;R1M=159;R2P=175;R2M=225;AD=719;DP=41680;MCOV=-201;PPC=717;AF=0.0173;RAF=0.0000;LS=65410;MQS=43140;MQM=60;BQS=26127;BQM=38;EDS=20494;EDM=50;IDS=709890;IDM=989;CED=601;HMP=1;SB=0.9997;EFF=FRAME_SHIFT(HIGH||aca/|T130|676|malS|protein_coding|CODING|NP_418028.1|1|1);LOF=(malS|b3571|1|1.00)	GT:DP:AD:AF:RAF:SB:SC:PF	0	0	0	0	0	0	0	0	0	0	0	0	0	0	0	0	0	0	0	0	0	0	0	0	0	0	0	0	0	0	0	0	0	0
NC_000913.3	849631	rhtA	A156	A	6	GC	G	gcc/	FRAME_SHIFT	rhtA	NP_415334.1	41.83	PASS	SN=0;STA=849631;STO=849632;TYP=DEL;R1P=81;R1M=103;R2P=108;R2M=93;AD=385;DP=40715;MCOV=-201;PPC=383;AF=0.0095;RAF=0.0000;LS=34998;MQS=23100;MQM=60;BQS=14225;BQM=38;EDS=10514;EDM=50;IDS=380399;IDM=989;CED=601;HMP=6;SB=0.9999;EFF=FRAME_SHIFT(HIGH||gcc/|A156|295|rhtA|protein_coding|CODING|NP_415334.1|1|1);LOF=(rhtA|b0813|1|1.00)	GT:DP:AD:AF:RAF:SB:SC:PF	0	0	0	0	0	0	0	0	0	0	0	0	0	0	0	0	0	0	0	0.0045	0	0	0	0	0	0	0	0	0	0	0	0	0	0
NC_000913.3	3776176	yibT	G68	G	8	GC	G	ggg/	FRAME_SHIFT	yibT	YP_588470.1	43.55	PASS	SN=0;STA=3776176;STO=3776177;TYP=DEL;R1P=192;R1M=159;R2P=220;R2M=171;AD=742;DP=54139;MCOV=-201;PPC=742;AF=0.0137;RAF=0.0000;LS=67387;MQS=44520;MQM=60;BQS=27455;BQM=38;EDS=20525;EDM=50;IDS=732842;IDM=989;CED=601;HMP=5;SB=0.9996;EFF=FRAME_SHIFT(HIGH||ggg/|G68|69|yibT|protein_coding|CODING|YP_588470.1|1|1)	GT:DP:AD:AF:RAF:SB:SC:PF	0	0.004	0	0	0	0	0	0	0	0	0	0	0	0	0	0	0	0	0	0	0	0	0	0	0	0	0	0	0	0	0	0	0	0
NC_000913.3	3291613	yraK	G92	G	2	TG	T	gga/	FRAME_SHIFT	yraK	NP_417614.1	46.71	PASS	SN=0;STA=3291613;STO=3291614;TYP=DEL;R1P=264;R1M=257;R2P=229;R2M=259;AD=1009;DP=51239;MCOV=-201;PPC=1004;AF=0.0197;RAF=0.0000;LS=91714;MQS=60540;MQM=60;BQS=36658;BQM=38;EDS=28032;EDM=50;IDS=996090;IDM=989;CED=601;HMP=3;SB=0.9999;EFF=FRAME_SHIFT(HIGH||gga/|G92|363|yraK|protein_coding|CODING|NP_417614.1|1|1);LOF=(yraK|b3145|1|1.00)	GT:DP:AD:AF:RAF:SB:SC:PF	0	0	0	0	0	0	0	0	0	0	0	0	0	0	0	0	0	0	0	0	0	0	0	0	0	0	0	0	0	0	0	0	0	0
NC_000913.3	883241	ybjG	G49	G	9	GC	G	ggg/	FRAME_SHIFT	ybjG	NP_415362.1	42.09	PASS	SN=0;STA=883241;STO=883242;TYP=DEL;R1P=157;R1M=115;R2P=174;R2M=96;AD=542;DP=45351;MCOV=-201;PPC=537;AF=0.0120;RAF=0.0043;LS=49277;MQS=32520;MQM=60;BQS=19539;BQM=38;EDS=15409;EDM=50;IDS=534687;IDM=989;CED=601;HMP=6;SB=0.9993;EFF=FRAME_SHIFT(HIGH||ggg/|G49|198|ybjG|protein_coding|CODING|NP_415362.1|1|1);LOF=(ybjG|b0841|1|1.00)	GT:DP:AD:AF:RAF:SB:SC:PF	0.0043	0	0	0	0	0	0	0	0	0	0	0	0	0.0049	0.0048	0	0	0	0	0	0	0	0	0	0	0	0	0	0	0	0	0	0	0
NC_000913.3	3752843	yiaU	K285	K	5	TA	T	aaa/	FRAME_SHIFT	yiaU	NP_418042.1	43.21	PASS	SN=0;STA=3752843;STO=3752844;TYP=DEL;R1P=17;R1M=229;R2P=188;R2M=223;AD=657;DP=34717;MCOV=-201;PPC=653;AF=0.0189;RAF=0.0000;LS=59735;MQS=39420;MQM=60;BQS=24148;BQM=38;EDS=18421;EDM=50;IDS=648651;IDM=989;CED=601;HMP=4;SB=0.9204;EFF=FRAME_SHIFT(HIGH||aaa/|K285|324|yiaU|protein_coding|CODING|NP_418042.1|1|1);LOF=(yiaU|b3585|1|1.00)	GT:DP:AD:AF:RAF:SB:SC:PF	0	0	0	0	0	0	0	0	0	0	0	0	0	0	0	0	0	0	0	0	0	0	0	0	0	0	0	0	0	0	0	0	0	0
NC_000913.3	2112751	rfbB	T104	T	4	GT	G	act/	FRAME_SHIFT	rfbB	NP_416545.1	54.7	PASS	SN=0;STA=2112751;STO=2112752;TYP=DEL;R1P=234;R1M=292;R2P=250;R2M=310;AD=1086;DP=53974;MCOV=-201;PPC=1081;AF=0.0201;RAF=0.0000;LS=98778;MQS=65160;MQM=60;BQS=39592;BQM=38;EDS=30731;EDM=50;IDS=1072624;IDM=989;CED=601;HMP=1;SB=0.9996;EFF=FRAME_SHIFT(HIGH||act/|T104|361|rfbB|protein_coding|CODING|NP_416545.1|1|1|WARNING_TRANSCRIPT_NO_START_CODON);LOF=(rfbB|b2041|1|1.00)	GT:DP:AD:AF:RAF:SB:SC:PF	0	0	0	0	0	0	0	0	0	0	0	0	0	0	0	0	0	0	0	0	0	0	0	0	0	0	0	0	0	0	0	0	0	0
NC_000913.3	1933814	edd	Q264	Q	4	TG	T	cag/	FRAME_SHIFT	edd	NP_416365.1	53.03	PASS	SN=0;STA=1933814;STO=1933815;TYP=DEL;R1P=188;R1M=151;R2P=173;R2M=144;AD=656;DP=39241;MCOV=-201;PPC=653;AF=0.0167;RAF=0.0000;LS=59604;MQS=39360;MQM=60;BQS=23941;BQM=38;EDS=19069;EDM=50;IDS=647620;IDM=989;CED=601;HMP=1;SB=0.9996;EFF=FRAME_SHIFT(HIGH||cag/|Q264|603|edd|protein_coding|CODING|NP_416365.1|1|1);LOF=(edd|b1851|1|1.00)	GT:DP:AD:AF:RAF:SB:SC:PF	0	0	0	0	0	0	0	0	0	0	0	0	0	0	0	0	0	0	0	0	0	0	0	0	0	0	0	0	0	0	0	0	0	0
NC_000913.3	3668120	yhjA	G356	G	6	CA	C	ggt/	FRAME_SHIFT	yhjA	NP_417975.1	53.52	PASS	SN=0;STA=3668120;STO=3668121;TYP=DEL;R1P=124;R1M=264;R2P=242;R2M=57;AD=687;DP=36585;MCOV=-201;PPC=681;AF=0.0188;RAF=0.0000;LS=62400;MQS=41220;MQM=60;BQS=25164;BQM=38;EDS=20436;EDM=50;IDS=678227;IDM=989;CED=601;HMP=1;SB=0.9998;EFF=FRAME_SHIFT(HIGH||ggt/|G356|465|yhjA|protein_coding|CODING|NP_417975.1|1|1);LOF=(yhjA|b3518|1|1.00)	GT:DP:AD:AF:RAF:SB:SC:PF	0	0	0	0	0	0	0	0	0	0	0	0	0	0	0	0	0	0	0	0	0	0	0	0	0	0	0	0	0	0	0	0	0	0
NC_000913.3	416044	sbcD	P303	P	3	TG	T	cca/	FRAME_SHIFT	sbcD	NP_414932.1	46.7	PASS	SN=0;STA=416044;STO=416045;TYP=DEL;R1P=233;R1M=150;R2P=236;R2M=171;AD=790;DP=44061;MCOV=-201;PPC=786;AF=0.0179;RAF=0.0000;LS=71494;MQS=47400;MQM=60;BQS=28904;BQM=38;EDS=21501;EDM=50;IDS=780090;IDM=989;CED=601;HMP=3;SB=0.9994;EFF=FRAME_SHIFT(HIGH||cca/|P303|400|sbcD|protein_coding|CODING|NP_414932.1|1|1);LOF=(sbcD|b0398|1|1.00)	GT:DP:AD:AF:RAF:SB:SC:PF	0	0	0	0	0	0	0	0	0	0	0	0	0	0	0	0	0	0	0	0	0	0	0	0	0	0	0	0	0	0	0	0	0	0
NC_000913.3	2748277	ypjD	L106	L	6	CT	C	ctg/	FRAME_SHIFT	ypjD	NP_417102.4	53.84	PASS	SN=0;STA=2748277;STO=2748278;TYP=DEL;R1P=235;R1M=181;R2P=217;R2M=182;AD=815;DP=41651;MCOV=-201;PPC=806;AF=0.0196;RAF=0.0000;LS=74034;MQS=48900;MQM=60;BQS=29704;BQM=38;EDS=22520;EDM=50;IDS=804480;IDM=989;CED=601;HMP=1;SB=0.9996;EFF=FRAME_SHIFT(HIGH||ctg/|L106|263|ypjD|protein_coding|CODING|NP_417102.4|1|1);LOF=(ypjD|b2611|1|1.00)	GT:DP:AD:AF:RAF:SB:SC:PF	0	0	0	0	0	0	0	0	0	0	0	0	0	0	0	0	0	0	0	0	0	0	0	0	0	0	0	0	0	0	0	0	0	0
NC_000913.3	1654416	rspA	P242	P	2	AG	A	cct/	FRAME_SHIFT	rspA	NP_416098.1	46.5	PASS	SN=0;STA=1654416;STO=1654417;TYP=DEL;R1P=152;R1M=219;R2P=173;R2M=229;AD=773;DP=42979;MCOV=-201;PPC=773;AF=0.0180;RAF=0.0000;LS=70282;MQS=46380;MQM=60;BQS=28238;BQM=38;EDS=21898;EDM=50;IDS=763611;IDM=989;CED=601;HMP=3;SB=0.9995;EFF=FRAME_SHIFT(HIGH||cct/|P242|404|rspA|protein_coding|CODING|NP_416098.1|1|1);LOF=(rspA|b1581|1|1.00)	GT:DP:AD:AF:RAF:SB:SC:PF	0	0	0	0	0	0	0	0	0	0	0	0	0	0	0	0	0	0	0	0	0	0	0	0	0	0	0	0	0	0	0	0	0	0
NC_000913.3	686181	gltJ	N163	N	3	AT	A	aat/	FRAME_SHIFT	gltJ	NP_415187.1	45.48	PASS	SN=0;STA=686181;STO=686182;TYP=DEL;R1P=171;R1M=193;R2P=199;R2M=171;AD=734;DP=38946;MCOV=-201;PPC=730;AF=0.0188;RAF=0.0000;LS=66739;MQS=44040;MQM=60;BQS=26630;BQM=38;EDS=19624;EDM=50;IDS=724409;IDM=989;CED=601;HMP=3;SB=1.0000;EFF=FRAME_SHIFT(HIGH||aat/|N163|246|gltJ|protein_coding|CODING|NP_415187.1|1|1);LOF=(gltJ|b0654|1|1.00)	GT:DP:AD:AF:RAF:SB:SC:PF	0	0	0	0	0	0	0	0	0	0	0	0	0	0	0	0	0	0	0	0	0	0	0	0	0	0	0	0	0	0	0	0	0.0053	0
NC_000913.3	3713942	yiaC	P98	P	8	TC	T	ccc/	FRAME_SHIFT	yiaC	NP_418006.1	42.78	PASS	SN=0;STA=3713942;STO=3713943;TYP=DEL;R1P=146;R1M=247;R2P=157;R2M=240;AD=790;DP=44785;MCOV=-201;PPC=781;AF=0.0176;RAF=0.0000;LS=71833;MQS=47400;MQM=60;BQS=28724;BQM=38;EDS=21901;EDM=50;IDS=780156;IDM=989;CED=601;HMP=5;SB=0.9992;EFF=FRAME_SHIFT(HIGH||ccc/|P98|146|yiaC|protein_coding|CODING|NP_418006.1|1|1);LOF=(yiaC|b3550|1|1.00)	GT:DP:AD:AF:RAF:SB:SC:PF	0	0	0	0	0	0	0	0	0	0	0	0	0	0	0	0	0	0	0	0	0	0	0	0	0	0	0	0	0	0	0	0	0	0
NC_000913.3	3352911	arcB	V38	V	8	GT	G	gta/	FRAME_SHIFT	arcB	YP_026207.1	53.52	PASS	SN=0;STA=3352911;STO=3352912;TYP=DEL;R1P=215;R1M=219;R2P=209;R2M=138;AD=781;DP=42955;MCOV=-201;PPC=774;AF=0.0182;RAF=0.0000;LS=71071;MQS=46860;MQM=60;BQS=28850;BQM=38;EDS=21850;EDM=50;IDS=771417;IDM=989;CED=601;HMP=1;SB=0.9997;EFF=FRAME_SHIFT(HIGH||gta/|V38|778|arcB|protein_coding|CODING|YP_026207.1|1|1)	GT:DP:AD:AF:RAF:SB:SC:PF	0	0	0	0	0	0	0	0	0	0	0	0	0	0	0	0	0	0	0	0	0	0	0	0	0	0	0	0	0	0	0	0	0	0
NC_000913.3	1099752	ycdY	A38	A	8	CG	C	gcg/	FRAME_SHIFT	ycdY	NP_415553.1	53.71	PASS	SN=0;STA=1099752;STO=1099753;TYP=DEL;R1P=188;R1M=234;R2P=170;R2M=252;AD=844;DP=43601;MCOV=-201;PPC=836;AF=0.0194;RAF=0.0000;LS=76510;MQS=50633;MQM=60;BQS=31408;BQM=38;EDS=23667;EDM=50;IDS=833342;IDM=989;CED=601;HMP=1;SB=0.9995;EFF=FRAME_SHIFT(HIGH||gcg/|A38|184|ycdY|protein_coding|CODING|NP_415553.1|1|1);LOF=(ycdY|b1035|1|1.00)	GT:DP:AD:AF:RAF:SB:SC:PF	0	0	0	0	0	0	0	0	0	0	0	0	0	0	0	0	0	0	0	0	0	0	0	0	0	0	0	0	0	0	0	0	0	0
NC_000913.3	4145798	pflD	E602	E	2	GA	G	gaa/	FRAME_SHIFT	pflD	NP_418386.1	41.6	PASS	SN=0;STA=4145798;STO=4145799;TYP=DEL;R1P=107;R1M=103;R2P=96;R2M=106;AD=412;DP=40066;MCOV=-201;PPC=409;AF=0.0103;RAF=0.0000;LS=37396;MQS=24720;MQM=60;BQS=15301;BQM=38;EDS=11828;EDM=50;IDS=406775;IDM=989;CED=601;HMP=6;SB=0.9999;EFF=FRAME_SHIFT(HIGH||gaa/|E602|765|pflD|protein_coding|CODING|NP_418386.1|1|1);LOF=(pflD|b3951|1|1.00)	GT:DP:AD:AF:RAF:SB:SC:PF	0	0	0	0	0	0	0	0	0	0.0049	0	0	0.0061	0	0	0	0	0	0	0	0	0	0.0043	0	0	0	0	0	0	0	0	0	0	0
NC_000913.3	532527	allA	D26	D	6	AT	A	gat/	FRAME_SHIFT	allA	NP_415038.1	41.96	PASS	SN=0;STA=532527;STO=532528;TYP=DEL;R1P=109;R1M=147;R2P=132;R2M=152;AD=540;DP=53629;MCOV=-201;PPC=540;AF=0.0101;RAF=0.0000;LS=49116;MQS=32400;MQM=60;BQS=19943;BQM=38;EDS=15034;EDM=50;IDS=533482;IDM=992;CED=601;HMP=6;SB=0.9996;EFF=FRAME_SHIFT(HIGH||gat/|D26|160|allA|protein_coding|CODING|NP_415038.1|1|1);LOF=(allA|b0505|1|1.00)	GT:DP:AD:AF:RAF:SB:SC:PF	0	0	0.0034	0	0	0	0	0.0033	0	0	0	0	0	0	0	0	0.0066	0	0	0.0035	0	0	0	0	0.0037	0	0	0	0	0	0	0	0	0
NC_000913.3	1709408	rsxD	P90P?	P	?	T	TC	ccc/Cccc	FRAME_SHIFT	rsxD	NP_416147.1	52.39	PASS	SN=0;STA=1709408;STO=1709408;TYP=INS;R1P=98;R1M=82;R2P=89;R2M=81;AD=350;DP=42380;MCOV=-201;PPC=349;AF=0.0083;RAF=0.0000;LS=31484;MQS=21000;MQM=60;BQS=12816;BQM=38;EDS=10194;EDM=50;IDS=345688;IDM=989;CED=601;HMP=0;SB=0.9997;EFF=FRAME_SHIFT(HIGH||ccc/Cccc|P90P?|352|rsxD|protein_coding|CODING|NP_416147.1|1|1);LOF=(rsxD|b1630|1|1.00)	GT:DP:AD:AF:RAF:SB:SC:PF	0	0.0057	0	0	0	0.0046	0	0	0	0	0	0	0	0.0047	0	0	0	0	0	0	0	0	0	0	0	0	0	0	0	0	0	0	0	0
NC_000913.3	3707099	dppA	K202	K	2	GT	G	aaa/	FRAME_SHIFT	dppA	NP_418001.1	41.56	PASS	SN=0;STA=3707099;STO=3707100;TYP=DEL;R1P=196;R1M=215;R2P=188;R2M=233;AD=832;DP=45371;MCOV=-201;PPC=824;AF=0.0183;RAF=0.0000;LS=75624;MQS=49917;MQM=60;BQS=30594;BQM=38;EDS=24888;EDM=50;IDS=821460;IDM=989;CED=601;HMP=6;SB=0.9997;EFF=FRAME_SHIFT(HIGH||aaa/|K202|535|dppA|protein_coding|CODING|NP_418001.1|1|1);LOF=(dppA|b3544|1|1.00)	GT:DP:AD:AF:RAF:SB:SC:PF	0	0	0	0	0	0	0	0	0	0	0	0	0	0	0	0.0045	0	0	0	0	0	0	0	0.0041	0	0	0	0.0047	0	0	0	0	0	0
NC_000913.3	1596767	yneO	G407	G	7	TC	T	gga/	FRAME_SHIFT	yneO	b4696	41.18	PASS	SN=0;STA=1596767;STO=1596768;TYP=DEL;R1P=158;R1M=134;R2P=134;R2M=133;AD=559;DP=63220;MCOV=-201;PPC=557;AF=0.0088;RAF=0.0000;LS=50861;MQS=33540;MQM=60;BQS=20762;BQM=38;EDS=15306;EDM=50;IDS=551754;IDM=992;CED=601;HMP=6;SB=0.9998;EFF=FRAME_SHIFT(HIGH||gga/|G407|1773|yneO|protein_coding|CODING|b4696|1|1);LOF=(yneO|b4696|1|1.00)	GT:DP:AD:AF:RAF:SB:SC:PF	0	0.0038	0	0	0	0	0.0086	0	0	0.0036	0	0	0	0	0	0	0	0.0007	0	0.0021	0	0.005	0	0.0023	0.0023	0.0044	0	0.0023	0	0	0	0.0021	0.002	0
NC_000913.3	2802873	nrdE	S509	S	9	CG	C	tcg/	FRAME_SHIFT	nrdE	NP_417161.1	52.45	PASS	SN=0;STA=2802873;STO=2802874;TYP=DEL;R1P=110;R1M=112;R2P=91;R2M=84;AD=397;DP=45411;MCOV=-201;PPC=395;AF=0.0087;RAF=0.0000;LS=36105;MQS=23820;MQM=60;BQS=14422;BQM=38;EDS=11053;EDM=50;IDS=392111;IDM=989;CED=601;HMP=1;SB=1.0000;EFF=FRAME_SHIFT(HIGH||tcg/|S509|714|nrdE|protein_coding|CODING|NP_417161.1|1|1);LOF=(nrdE|b2675|1|1.00)	GT:DP:AD:AF:RAF:SB:SC:PF	0	0	0	0	0	0	0	0	0	0	0	0	0	0	0	0	0	0	0	0	0	0	0	0	0	0	0	0	0	0	0	0	0	0
NC_000913.3	4415889	aidB	V539	V	9	GT	G	gtg/	FRAME_SHIFT	aidB	NP_418608.6	51.66	PASS	SN=0;STA=4415889;STO=4415890;TYP=DEL;R1P=173;R1M=211;R2P=200;R2M=160;AD=744;DP=41702;MCOV=-201;PPC=738;AF=0.0178;RAF=0.0000;LS=70588;MQS=44640;MQM=60;BQS=25666;BQM=38;EDS=22089;EDM=71;IDS=734653;IDM=992;CED=601;HMP=1;SB=1.0000;EFF=FRAME_SHIFT(HIGH||gtg/|V539|541|aidB|protein_coding|CODING|NP_418608.6|1|1|WARNING_TRANSCRIPT_NO_START_CODON)	GT:DP:AD:AF:RAF:SB:SC:PF	0	0	0	0	0	0	0	0	0	0	0	0	0	0	0	0	0	0	0	0	0	0	0	0	0	0	0	0	0	0	0	0	0	0
NC_000913.3	3847447	uhpC	A393	A	3	GC	G	gcg/	FRAME_SHIFT	uhpC	NP_418123.2	40.29	PASS	SN=0;STA=3847447;STO=3847448;TYP=DEL;R1P=122;R1M=161;R2P=133;R2M=142;AD=558;DP=33721;MCOV=-201;PPC=556;AF=0.0165;RAF=0.0000;LS=50711;MQS=33480;MQM=60;BQS=19683;BQM=38;EDS=15670;EDM=50;IDS=550778;IDM=989;CED=601;HMP=6;SB=0.9997;EFF=FRAME_SHIFT(HIGH||gcg/|A393|439|uhpC|protein_coding|CODING|NP_418123.2|1|1);LOF=(uhpC|b3667|1|1.00)	GT:DP:AD:AF:RAF:SB:SC:PF	0	0	0	0	0	0	0	0	0	0	0	0	0	0	0	0	0	0	0	0	0	0	0	0	0	0.0057	0	0	0	0	0.0067	0	0.0061	0.0058
NC_000913.3	1607511	tam	A56	A	6	GC	G	gcc/	FRAME_SHIFT	tam	NP_416036.1	46	PASS	SN=0;STA=1607511;STO=1607512;TYP=DEL;R1P=329;R1M=409;R2P=330;R2M=362;AD=1430;DP=50727;MCOV=-201;PPC=1420;AF=0.0282;RAF=0.0000;LS=129920;MQS=85800;MQM=60;BQS=52171;BQM=38;EDS=39654;EDM=50;IDS=1411971;IDM=989;CED=601;HMP=3;SB=0.9997;EFF=FRAME_SHIFT(HIGH||gcc/|A56|252|tam|protein_coding|CODING|NP_416036.1|1|1);LOF=(tam|b1519|1|1.00)	GT:DP:AD:AF:RAF:SB:SC:PF	0	0	0	0	0	0	0	0	0	0	0	0	0	0	0	0	0	0	0	0	0	0	0	0	0	0	0	0	0	0	0	0	0	0
NC_000913.3	827009	ybhS	D81	D	1	CG	C	gac/	FRAME_SHIFT	ybhS	NP_415314.1	52.03	PASS	SN=0;STA=827009;STO=827010;TYP=DEL;R1P=143;R1M=144;R2P=129;R2M=93;AD=509;DP=37483;MCOV=-201;PPC=508;AF=0.0136;RAF=0.0000;LS=46191;MQS=30540;MQM=60;BQS=18936;BQM=38;EDS=14471;EDM=50;IDS=502923;IDM=989;CED=601;HMP=1;SB=0.9997;EFF=FRAME_SHIFT(HIGH||gac/|D81|377|ybhS|protein_coding|CODING|NP_415314.1|1|1);LOF=(ybhS|b0793|1|1.00)	GT:DP:AD:AF:RAF:SB:SC:PF	0	0	0	0	0	0	0	0	0	0	0	0	0	0	0	0	0	0	0	0	0	0	0	0	0	0	0	0	0	0	0	0	0	0
NC_000913.3	4312442	alsR	A183	A	3	AAG	A	gct/	FRAME_SHIFT	alsR	NP_418513.4	51.62	PASS	SN=0;STA=4312442;STO=4312444;TYP=DEL;R1P=195;R1M=270;R2P=199;R2M=238;AD=902;DP=52198;MCOV=-201;PPC=896;AF=0.0173;RAF=0.0000;LS=82011;MQS=54113;MQM=60;BQS=33125;BQM=38;EDS=25163;EDM=50;IDS=890625;IDM=989;CED=601;HMP=0;SB=0.9996;EFF=FRAME_SHIFT(HIGH||gct/|A183|296|alsR|protein_coding|CODING|NP_418513.4|1|1);LOF=(alsR|b4089|1|1.00)	GT:DP:AD:AF:RAF:SB:SC:PF	0	0	0	0	0	0	0	0	0	0	0	0	0	0	0	0	0	0	0	0	0	0	0	0	0	0	0	0	0	0	0	0	0	0
NC_000913.3	741911	dtpD	W215	W	5	GC	G	tgg/	FRAME_SHIFT	dtpD	NP_415237.1	45.1	PASS	SN=0;STA=741911;STO=741912;TYP=DEL;R1P=157;R1M=212;R2P=159;R2M=214;AD=742;DP=44544;MCOV=-201;PPC=736;AF=0.0167;RAF=0.0000;LS=67436;MQS=44520;MQM=60;BQS=27053;BQM=38;EDS=20644;EDM=50;IDS=726785;IDM=989;CED=601;HMP=3;SB=0.9995;EFF=FRAME_SHIFT(HIGH||tgg/|W215|493|dtpD|protein_coding|CODING|NP_415237.1|1|1);LOF=(dtpD|b0709|1|1.00)	GT:DP:AD:AF:RAF:SB:SC:PF	0	0	0	0	0	0	0	0	0	0	0	0	0	0	0	0	0	0	0	0	0	0	0	0	0	0	0	0	0	0	0	0	0	0.004
NC_000913.3	1389009	ycjG	A27	A	7	CG	C	gcg/	FRAME_SHIFT	ycjG	NP_415841.4	50.91	PASS	SN=0;STA=1389009;STO=1389010;TYP=DEL;R1P=118;R1M=139;R2P=112;R2M=40;AD=409;DP=34175;MCOV=-201;PPC=401;AF=0.0120;RAF=0.0000;LS=38887;MQS=24540;MQM=60;BQS=14846;BQM=38;EDS=12017;EDM=74;IDS=403822;IDM=992;CED=601;HMP=1;SB=0.9996;EFF=FRAME_SHIFT(HIGH||gcg/|A27|321|ycjG|protein_coding|CODING|NP_415841.4|1|1);LOF=(ycjG|b1325|1|1.00)	GT:DP:AD:AF:RAF:SB:SC:PF	0	0	0	0	0	0	0	0	0	0	0	0	0	0	0	0	0	0	0	0	0	0	0	0	0	0	0	0	0	0	0	0	0	0
NC_000913.3	590997	nfrB	K727	K	7	CT	C	aaa/	FRAME_SHIFT	nfrB	NP_415101.1	43.63	PASS	SN=0;STA=590997;STO=590998;TYP=DEL;R1P=94;R1M=108;R2P=94;R2M=97;AD=393;DP=47454;MCOV=-201;PPC=386;AF=0.0083;RAF=0.0000;LS=35729;MQS=23580;MQM=60;BQS=14507;BQM=38;EDS=11386;EDM=50;IDS=388100;IDM=989;CED=601;HMP=4;SB=0.9998;EFF=FRAME_SHIFT(HIGH||aaa/|K727|745|nfrB|protein_coding|CODING|NP_415101.1|1|1|WARNING_TRANSCRIPT_NO_START_CODON)	GT:DP:AD:AF:RAF:SB:SC:PF	0	0	0	0	0	0	0	0	0	0	0	0	0	0	0	0	0	0	0	0	0	0	0	0	0	0	0	0	0	0	0	0	0	0
NC_000913.3	2900009	ygcW	C88	C	8	AG	A	tgc/	FRAME_SHIFT	ygcW	NP_417254.4	52.35	PASS	SN=0;STA=2900009;STO=2900010;TYP=DEL;R1P=123;R1M=89;R2P=108;R2M=93;AD=413;DP=53587;MCOV=-201;PPC=412;AF=0.0077;RAF=0.0000;LS=37583;MQS=24780;MQM=60;BQS=15241;BQM=38;EDS=11096;EDM=50;IDS=408006;IDM=989;CED=601;HMP=1;SB=0.9996;EFF=FRAME_SHIFT(HIGH||tgc/|C88|261|ygcW|protein_coding|CODING|NP_417254.4|1|1);LOF=(ygcW|b2774|1|1.00)	GT:DP:AD:AF:RAF:SB:SC:PF	0	0	0	0	0	0	0	0	0	0	0	0	0	0	0	0	0	0	0	0	0	0	0	0	0	0	0	0	0	0	0	0	0	0
NC_000913.3	2034596	yedS	G183	G	3	CG	C	ggg/	FRAME_SHIFT	yedS	b4496	44.01	PASS	SN=0;STA=2034596;STO=2034597;TYP=DEL;R1P=285;R1M=263;R2P=309;R2M=272;AD=1129;DP=53300;MCOV=-201;PPC=1121;AF=0.0212;RAF=0.0000;LS=102571;MQS=67736;MQM=60;BQS=41511;BQM=38;EDS=31550;EDM=50;IDS=1114590;IDM=989;CED=601;HMP=4;SB=0.9998;EFF=FRAME_SHIFT(HIGH||ggg/|G183|396|yedS|protein_coding|CODING|b4496|1|1|WARNING_TRANSCRIPT_INCOMPLETE);LOF=(yedS|b4496|1|1.00)	GT:DP:AD:AF:RAF:SB:SC:PF	0	0	0	0	0	0	0	0	0	0	0	0	0	0	0	0	0	0	0	0	0	0	0	0	0	0	0	0	0	0	0	0	0	0
NC_000913.3	2970066	mutH	R136	R	6	GC	G	cgt/	FRAME_SHIFT	mutH	NP_417308.1	51.4	PASS	SN=0;STA=2970066;STO=2970067;TYP=DEL;R1P=98;R1M=81;R2P=76;R2M=92;AD=347;DP=43049;MCOV=-201;PPC=346;AF=0.0081;RAF=0.0000;LS=31499;MQS=20790;MQM=60;BQS=12782;BQM=38;EDS=9834;EDM=50;IDS=342626;IDM=989;CED=601;HMP=1;SB=1.0000;EFF=FRAME_SHIFT(HIGH||cgt/|R136|229|mutH|protein_coding|CODING|NP_417308.1|1|1);LOF=(mutH|b2831|1|1.00)	GT:DP:AD:AF:RAF:SB:SC:PF	0	0	0	0	0	0	0	0	0	0	0	0	0	0	0	0	0	0	0	0	0	0	0	0	0	0	0	0	0	0	0	0	0	0
NC_000913.3	1597941	yneO	L16	L	6	AG	A	ctg/	FRAME_SHIFT	yneO	b4696	52.87	PASS	SN=0;STA=1597941;STO=1597942;TYP=DEL;R1P=657;R1M=429;R2P=635;R2M=421;AD=2142;DP=81270;MCOV=-201;PPC=2140;AF=0.0264;RAF=0.0000;LS=194748;MQS=128520;MQM=60;BQS=79540;BQM=38;EDS=60697;EDM=50;IDS=2116315;IDM=989;CED=601;HMP=1;SB=0.9993;EFF=FRAME_SHIFT(HIGH||ctg/|L16|1773|yneO|protein_coding|CODING|b4696|1|1)	GT:DP:AD:AF:RAF:SB:SC:PF	0	0	0	0	0	0	0	0	0	0	0	0	0	0	0	0.0035	0.0323	0.1374	0.2039	0.4319	0.4108	0.2272	0.1311	0.0457	0.0378	0.0414	0.006	0	0	0	0	0	0	0
NC_000913.3	1364037	puuC	R432	R	2	GC	G	cgc/	FRAME_SHIFT	puuC	NP_415816.1	50.35	PASS	SN=0;STA=1364037;STO=1364038;TYP=DEL;R1P=67;R1M=78;R2P=68;R2M=77;AD=290;DP=35598;MCOV=-201;PPC=289;AF=0.0081;RAF=0.0000;LS=26346;MQS=17400;MQM=60;BQS=10399;BQM=38;EDS=8064;EDM=50;IDS=286328;IDM=989;CED=601;HMP=1;SB=0.9997;EFF=FRAME_SHIFT(HIGH||cgc/|R432|495|puuC|protein_coding|CODING|NP_415816.1|1|1);LOF=(puuC|b1300|1|1.00)	GT:DP:AD:AF:RAF:SB:SC:PF	0	0	0	0	0	0	0	0	0	0	0	0	0	0	0	0	0	0	0	0	0	0	0	0	0	0	0	0	0	0	0	0	0	0
NC_000913.3	1594124	yneO	A1288G?	A	?	G	GC	gca/gGca	FRAME_SHIFT	yneO	b4696	47.89	PASS	SN=0;STA=1594124;STO=1594124;TYP=INS;R1P=84;R1M=88;R2P=79;R2M=79;AD=330;DP=50734;MCOV=-201;PPC=330;AF=0.0065;RAF=0.0000;LS=29655;MQS=19800;MQM=60;BQS=11773;BQM=39;EDS=9674;EDM=68;IDS=324889;IDM=992;CED=601;HMP=0;SB=1.0000;EFF=FRAME_SHIFT(HIGH||gca/gGca|A1288G?|1773|yneO|protein_coding|CODING|b4696|2|1),SPLICE_SITE_REGION(LOW||||1773|yneO|protein_coding|CODING|b4696|2|1);LOF=(yneO|b4696|1|1.00)	GT:DP:AD:AF:RAF:SB:SC:PF	0	0.0058	0	0	0	0	0	0.0053	0	0.0049	0.0119	0.0097	0.0082	0	0.0024	0.0015	0.0009	0.0037	0.0021	0.0027	0.0011	0.0031	0	0.0033	0.0055	0	0	0	0	0.0053	0.0025	0.0097	0.0106	0.0121
NC_000913.3	3681727	yhjJ	S71	S	1	TA	T	agt/	FRAME_SHIFT	yhjJ	NP_417984.1	50.75	PASS	SN=0;STA=3681727;STO=3681728;TYP=DEL;R1P=143;R1M=210;R2P=159;R2M=189;AD=701;DP=40482;MCOV=-201;PPC=696;AF=0.0173;RAF=0.0000;LS=63717;MQS=42060;MQM=60;BQS=25636;BQM=38;EDS=19461;EDM=50;IDS=692190;IDM=989;CED=601;HMP=1;SB=0.9995;EFF=FRAME_SHIFT(HIGH||agt/|S71|498|yhjJ|protein_coding|CODING|NP_417984.1|1|1);LOF=(yhjJ|b3527|1|1.00)	GT:DP:AD:AF:RAF:SB:SC:PF	0	0	0	0	0	0	0	0	0	0	0	0	0	0	0	0	0	0	0	0	0	0	0	0	0	0	0	0	0	0	0	0	0	0
NC_000913.3	355660	codB	A247	A	7	GC	G	gct/	FRAME_SHIFT	codB	NP_414870.1	50.09	PASS	SN=0;STA=355660;STO=355661;TYP=DEL;R1P=194;R1M=140;R2P=167;R2M=116;AD=617;DP=37124;MCOV=-201;PPC=613;AF=0.0166;RAF=0.0000;LS=56060;MQS=37020;MQM=60;BQS=22214;BQM=38;EDS=17155;EDM=50;IDS=608818;IDM=989;CED=601;HMP=1;SB=0.9994;EFF=FRAME_SHIFT(HIGH||gct/|A247|419|codB|protein_coding|CODING|NP_414870.1|1|1|WARNING_TRANSCRIPT_NO_START_CODON);LOF=(codB|b0336|1|1.00)	GT:DP:AD:AF:RAF:SB:SC:PF	0	0	0	0	0	0	0	0	0	0	0	0	0	0	0	0	0	0	0	0	0	0	0	0	0	0	0	0	0	0	0	0	0	0
NC_000913.3	1587588	ydeQ	V49	V	9	TA	T	gta/	FRAME_SHIFT	ydeQ	NP_416019.1	49.9	PASS	SN=0;STA=1587588;STO=1587589;TYP=DEL;R1P=114;R1M=88;R2P=109;R2M=94;AD=405;DP=43358;MCOV=-201;PPC=404;AF=0.0093;RAF=0.0000;LS=36822;MQS=24300;MQM=60;BQS=14992;BQM=38;EDS=10929;EDM=50;IDS=400079;IDM=989;CED=601;HMP=1;SB=0.9996;EFF=FRAME_SHIFT(HIGH||gta/|V49|304|ydeQ|protein_coding|CODING|NP_416019.1|1|1);LOF=(ydeQ|b1502|1|1.00)	GT:DP:AD:AF:RAF:SB:SC:PF	0	0	0	0	0	0	0	0	0	0	0.0039	0	0	0	0	0	0	0	0	0	0	0	0	0	0	0	0	0	0	0	0	0	0	0
NC_000913.3	3141532	hybC	M486	M	6	CA	C	atg/	FRAME_SHIFT	hybC	NP_417468.1	50.38	PASS	SN=0;STA=3141532;STO=3141533;TYP=DEL;R1P=97;R1M=101;R2P=124;R2M=107;AD=429;DP=42869;MCOV=-201;PPC=429;AF=0.0100;RAF=0.0000;LS=39039;MQS=25740;MQM=60;BQS=15665;BQM=38;EDS=11618;EDM=50;IDS=424027;IDM=989;CED=601;HMP=1;SB=0.9999;EFF=FRAME_SHIFT(HIGH||atg/|M486|567|hybC|protein_coding|CODING|NP_417468.1|1|1);LOF=(hybC|b2994|1|1.00)	GT:DP:AD:AF:RAF:SB:SC:PF	0	0	0	0	0	0	0	0	0	0	0	0	0	0	0	0	0	0	0	0	0	0	0	0	0	0	0	0	0	0	0	0	0	0
NC_000913.3	1666400	clcB	L363	L	3	GT	G	ttg/	FRAME_SHIFT	clcB	NP_416109.2	44.31	PASS	SN=0;STA=1666400;STO=1666401;TYP=DEL;R1P=142;R1M=159;R2P=134;R2M=150;AD=585;DP=41988;MCOV=-201;PPC=580;AF=0.0139;RAF=0.0000;LS=54878;MQS=35100;MQM=60;BQS=21177;BQM=39;EDS=16797;EDM=74;IDS=577672;IDM=992;CED=601;HMP=3;SB=0.9998;EFF=FRAME_SHIFT(HIGH||ttg/|L363|418|clcB|protein_coding|CODING|NP_416109.2|1|1);LOF=(clcB|b1592|1|1.00)	GT:DP:AD:AF:RAF:SB:SC:PF	0	0	0	0	0	0	0	0	0	0	0	0	0	0	0	0	0	0	0	0	0	0	0	0	0	0	0	0	0	0	0	0	0	0
NC_000913.3	599823	cusA	P371	P	1	GC	G	ccg/	FRAME_SHIFT	cusA	NP_415107.1	43.76	PASS	SN=0;STA=599823;STO=599824;TYP=DEL;R1P=74;R1M=110;R2P=80;R2M=87;AD=351;DP=36466;MCOV=-201;PPC=350;AF=0.0096;RAF=0.0000;LS=31920;MQS=21060;MQM=60;BQS=12789;BQM=38;EDS=9239;EDM=50;IDS=346610;IDM=989;CED=601;HMP=3;SB=0.9996;EFF=FRAME_SHIFT(HIGH||ccg/|P371|1047|cusA|protein_coding|CODING|NP_415107.1|1|1);LOF=(cusA|b0575|1|1.00)	GT:DP:AD:AF:RAF:SB:SC:PF	0	0	0	0	0	0	0	0	0	0	0	0	0	0	0	0	0	0	0	0	0	0	0	0	0	0	0	0	0	0	0	0	0	0
NC_000913.3	3747707	lyxK	P209	P	9	GC	G	ccg/	FRAME_SHIFT	lyxK	NP_418037.1	44.44	PASS	SN=0;STA=3747707;STO=3747708;TYP=DEL;R1P=96;R1M=81;R2P=87;R2M=95;AD=359;DP=36400;MCOV=-201;PPC=351;AF=0.0099;RAF=0.0000;LS=32614;MQS=21540;MQM=60;BQS=13148;BQM=38;EDS=10164;EDM=50;IDS=354336;IDM=989;CED=601;HMP=3;SB=0.9999;EFF=FRAME_SHIFT(HIGH||ccg/|P209|498|lyxK|protein_coding|CODING|NP_418037.1|1|1);LOF=(lyxK|b3580|1|1.00)	GT:DP:AD:AF:RAF:SB:SC:PF	0	0	0	0	0	0	0	0	0	0	0	0	0	0	0	0	0	0	0	0	0	0	0	0	0	0	0	0	0	0	0	0	0	0
NC_000913.3	3605813	yhhN	G22	G	2	TG	T	ggg/	FRAME_SHIFT	yhhN	NP_417925.1	42.26	PASS	SN=0;STA=3605813;STO=3605814;TYP=DEL;R1P=79;R1M=109;R2P=90;R2M=97;AD=375;DP=48112;MCOV=-201;PPC=373;AF=0.0078;RAF=0.0000;LS=34064;MQS=22500;MQM=60;BQS=13488;BQM=38;EDS=10503;EDM=50;IDS=370118;IDM=989;CED=601;HMP=4;SB=0.9996;EFF=FRAME_SHIFT(HIGH||ggg/|G22|208|yhhN|protein_coding|CODING|NP_417925.1|1|1);LOF=(yhhN|b3468|1|1.00)	GT:DP:AD:AF:RAF:SB:SC:PF	0	0	0	0	0	0	0	0	0	0	0	0	0	0	0	0	0	0.0051	0	0	0	0	0	0	0	0	0	0	0	0.0041	0	0	0	0
NC_000913.3	1401522	abgT	N84	N	4	GT	G	aac/	FRAME_SHIFT	abgT	NP_415852.2	39.75	PASS	SN=0;STA=1401522;STO=1401523;TYP=DEL;R1P=111;R1M=113;R2P=146;R2M=139;AD=509;DP=43991;MCOV=-201;PPC=508;AF=0.0116;RAF=0.0000;LS=48167;MQS=30540;MQM=60;BQS=18576;BQM=39;EDS=13577;EDM=73;IDS=502812;IDM=992;CED=601;HMP=6;SB=1.0000;EFF=FRAME_SHIFT(HIGH||aac/|N84|508|abgT|protein_coding|CODING|NP_415852.2|1|1);LOF=(abgT|b1336|1|1.00)	GT:DP:AD:AF:RAF:SB:SC:PF	0	0	0	0	0	0	0	0	0	0	0	0	0	0	0	0	0	0	0	0	0	0	0	0	0	0	0	0	0	0	0	0	0	0
NC_000913.3	3351384	arcB	K547	K	7	AT	A	aaa/	FRAME_SHIFT	arcB	YP_026207.1	39.88	PASS	SN=0;STA=3351384;STO=3351385;TYP=DEL;R1P=78;R1M=82;R2P=61;R2M=89;AD=310;DP=44961;MCOV=-201;PPC=310;AF=0.0069;RAF=0.0000;LS=28205;MQS=18600;MQM=60;BQS=11429;BQM=38;EDS=8657;EDM=50;IDS=306214;IDM=989;CED=601;HMP=6;SB=0.9996;EFF=FRAME_SHIFT(HIGH||aaa/|K547|778|arcB|protein_coding|CODING|YP_026207.1|1|1);LOF=(arcB|b3210|1|1.00)	GT:DP:AD:AF:RAF:SB:SC:PF	0	0	0	0	0	0	0	0	0	0	0	0	0	0	0	0	0	0	0	0	0	0	0	0	0	0	0	0	0	0.004	0	0	0	0
NC_000913.3	531883	allS	A113	A	3	CG	C	gcg/	FRAME_SHIFT	allS	NP_415037.1	48.56	PASS	SN=0;STA=531883;STO=531884;TYP=DEL;R1P=83;R1M=72;R2P=86;R2M=88;AD=329;DP=48031;MCOV=-201;PPC=327;AF=0.0068;RAF=0.0000;LS=29772;MQS=19740;MQM=60;BQS=11927;BQM=38;EDS=9741;EDM=50;IDS=324756;IDM=989;CED=601;HMP=1;SB=0.9999;EFF=FRAME_SHIFT(HIGH||gcg/|A113|308|allS|protein_coding|CODING|NP_415037.1|1|1);LOF=(allS|b0504|1|1.00)	GT:DP:AD:AF:RAF:SB:SC:PF	0	0	0	0	0	0	0	0	0	0	0	0	0	0	0	0	0	0	0	0	0	0	0	0	0	0	0	0	0	0	0	0	0	0
NC_000913.3	2844944	hycE	L509	L	9	GC	G	ctg/	FRAME_SHIFT	hycE	NP_417201.1	47.1	PASS	SN=0;STA=2844944;STO=2844945;TYP=DEL;R1P=74;R1M=65;R2P=72;R2M=56;AD=267;DP=36193;MCOV=-201;PPC=263;AF=0.0074;RAF=0.0000;LS=24224;MQS=16020;MQM=60;BQS=9729;BQM=38;EDS=7451;EDM=50;IDS=263732;IDM=989;CED=601;HMP=1;SB=0.9997;EFF=FRAME_SHIFT(HIGH||ctg/|L509|569|hycE|protein_coding|CODING|NP_417201.1|1|1);LOF=(hycE|b2721|1|1.00)	GT:DP:AD:AF:RAF:SB:SC:PF	0	0	0	0	0	0	0	0	0	0	0	0	0	0	0	0	0	0	0	0	0	0	0	0	0	0	0	0	0	0	0	0	0	0
NC_000913.3	870127	gsiB	F240	F	0	GT	G	ttt/	FRAME_SHIFT	gsiB	NP_415351.1	40.63	PASS	SN=0;STA=870127;STO=870128;TYP=DEL;R1P=65;R1M=117;R2P=78;R2M=98;AD=358;DP=39301;MCOV=-201;PPC=353;AF=0.0091;RAF=0.0000;LS=35228;MQS=21480;MQM=60;BQS=12968;BQM=39;EDS=11283;EDM=75;IDS=350055;IDM=989;CED=601;HMP=4;SB=0.9993;EFF=FRAME_SHIFT(HIGH||ttt/|F240|512|gsiB|protein_coding|CODING|NP_415351.1|1|1);LOF=(gsiB|b0830|1|1.00)	GT:DP:AD:AF:RAF:SB:SC:PF	0	0	0	0	0	0	0	0	0	0	0	0	0	0	0	0	0	0	0	0	0	0	0	0	0	0	0	0	0	0	0	0	0	0
NC_000913.3	4473355	bdcA	G233	G	3	GC	G	ggc/	FRAME_SHIFT	bdcA	NP_418670.1	42.49	PASS	SN=0;STA=4473355;STO=4473356;TYP=DEL;R1P=63;R1M=124;R2P=79;R2M=100;AD=366;DP=40178;MCOV=-201;PPC=365;AF=0.0091;RAF=0.0000;LS=33243;MQS=21960;MQM=60;BQS=13433;BQM=38;EDS=10397;EDM=50;IDS=361122;IDM=989;CED=601;HMP=3;SB=0.9993;EFF=FRAME_SHIFT(HIGH||ggc/|G233|237|bdcA|protein_coding|CODING|NP_418670.1|1|1)	GT:DP:AD:AF:RAF:SB:SC:PF	0	0	0	0	0	0	0	0	0	0	0	0	0	0	0	0	0	0	0	0	0	0	0	0	0	0	0	0	0	0	0	0	0	0
NC_000913.3	2910099	mazG	D196	D	6	TC	T	gac/	FRAME_SHIFT	mazG	NP_417261.1	38.84	PASS	SN=0;STA=2910099;STO=2910100;TYP=DEL;R1P=72;R1M=57;R2P=70;R2M=63;AD=262;DP=44558;MCOV=-201;PPC=261;AF=0.0059;RAF=0.0000;LS=23838;MQS=15720;MQM=60;BQS=9587;BQM=38;EDS=7233;EDM=50;IDS=258698;IDM=989;CED=601;HMP=6;SB=0.9997;EFF=FRAME_SHIFT(HIGH||gac/|D196|263|mazG|protein_coding|CODING|NP_417261.1|1|1);LOF=(mazG|b2781|1|1.00)	GT:DP:AD:AF:RAF:SB:SC:PF	0	0.0048	0	0	0	0	0.0048	0.0041	0	0	0	0	0	0.0044	0	0	0	0	0.0078	0	0	0	0	0	0	0	0	0	0	0.0042	0	0	0	0
NC_000913.3	723711	kdpD	R235	R	5	CG	C	cgc/	FRAME_SHIFT	kdpD	NP_415223.1	47.21	PASS	SN=0;STA=723711;STO=723712;TYP=DEL;R1P=29;R1M=36;R2P=31;R2M=37;AD=133;DP=37805;MCOV=-201;PPC=132;AF=0.0035;RAF=0.0000;LS=12018;MQS=7980;MQM=60;BQS=4876;BQM=38;EDS=3895;EDM=50;IDS=131349;IDM=989;CED=601;HMP=1;SB=0.9996;EFF=FRAME_SHIFT(HIGH||cgc/|R235|894|kdpD|protein_coding|CODING|NP_415223.1|1|1);LOF=(kdpD|b0695|1|1.00)	GT:DP:AD:AF:RAF:SB:SC:PF	0	0	0	0	0	0	0	0	0	0	0	0	0	0	0	0	0	0	0	0	0	0	0	0	0	0	0	0	0	0	0	0	0	0
NC_000913.3	2031608	dcm	T237	T	7	GT	G	acg/	FRAME_SHIFT	dcm	NP_416470.1	39.97	PASS	SN=0;STA=2031608;STO=2031609;TYP=DEL;R1P=88;R1M=120;R2P=92;R2M=112;AD=412;DP=40292;MCOV=-201;PPC=407;AF=0.0102;RAF=0.0000;LS=39311;MQS=24720;MQM=60;BQS=15171;BQM=39;EDS=12399;EDM=75;IDS=407054;IDM=992;CED=601;HMP=5;SB=0.9996;EFF=FRAME_SHIFT(HIGH||acg/|T237|472|dcm|protein_coding|CODING|NP_416470.1|1|1);LOF=(dcm|b1961|1|1.00)	GT:DP:AD:AF:RAF:SB:SC:PF	0	0	0	0	0	0	0	0	0	0	0	0	0	0	0	0	0	0	0	0	0	0	0	0	0	0	0	0	0	0	0	0	0	0
NC_000913.3	1926248	exoX	S44	S	4	TA	T	agt/	FRAME_SHIFT	exoX	NP_416358.1	46.47	PASS	SN=0;STA=1926248;STO=1926249;TYP=DEL;R1P=34;R1M=35;R2P=32;R2M=28;AD=129;DP=36363;MCOV=-201;PPC=125;AF=0.0035;RAF=0.0000;LS=12919;MQS=7740;MQM=60;BQS=4705;BQM=39;EDS=3666;EDM=72;IDS=127342;IDM=992;CED=601;HMP=1;SB=0.9999;EFF=FRAME_SHIFT(HIGH||agt/|S44|220|exoX|protein_coding|CODING|NP_416358.1|1|1);LOF=(exoX|b1844|1|1.00)	GT:DP:AD:AF:RAF:SB:SC:PF	0	0	0	0	0	0	0	0	0	0	0	0	0	0	0	0	0	0	0	0	0	0	0	0	0	0	0	0	0	0	0	0	0	0
NC_000913.3	469563	mdlA	K232	K	2	CA	C	aaa/	FRAME_SHIFT	mdlA	NP_414982.1	38.55	PASS	SN=0;STA=469563;STO=469564;TYP=DEL;R1P=62;R1M=72;R2P=82;R2M=81;AD=297;DP=37546;MCOV=-201;PPC=295;AF=0.0079;RAF=0.0106;LS=26851;MQS=17820;MQM=60;BQS=10908;BQM=38;EDS=8558;EDM=50;IDS=293178;IDM=992;CED=601;HMP=6;SB=0.9999;EFF=FRAME_SHIFT(HIGH||aaa/|K232|590|mdlA|protein_coding|CODING|NP_414982.1|1|1|WARNING_TRANSCRIPT_NO_START_CODON);LOF=(mdlA|b0448|1|1.00)	GT:DP:AD:AF:RAF:SB:SC:PF	0.0106	0	0	0	0	0.0101	0	0.0095	0	0	0	0	0	0	0	0	0	0	0	0.0055	0	0	0.0043	0	0	0	0	0.0049	0	0	0	0	0.005	0.0051
NC_000913.3	4575959	yjiV	H681	H	1	CA	C	cac/	FRAME_SHIFT	yjiV	b4486	47.37	PASS	SN=0;STA=4575959;STO=4575960;TYP=DEL;R1P=27;R1M=40;R2P=19;R2M=33;AD=119;DP=50083;MCOV=-201;PPC=117;AF=0.0024;RAF=0.0000;LS=11198;MQS=7140;MQM=60;BQS=4322;BQM=38;EDS=3598;EDM=72;IDS=117543;IDM=992;CED=601;HMP=1;SB=1.0000;EFF=FRAME_SHIFT(HIGH||cac/|H681|978|yjiV|protein_coding|CODING|b4486|1|1|WARNING_TRANSCRIPT_NO_START_CODON);LOF=(yjiV|b4486|1|1.00)	GT:DP:AD:AF:RAF:SB:SC:PF	0	0	0	0	0	0	0	0	0	0	0	0	0	0	0	0	0	0	0	0	0	0	0	0	0	0	0	0	0	0	0	0	0	0
NC_000913.3	1268088	ychA	Q257	Q	7	CA	C	caa/	FRAME_SHIFT	ychA	NP_415732.1	41.38	PASS	SN=0;STA=1268088;STO=1268089;TYP=DEL;R1P=116;R1M=156;R2P=119;R2M=178;AD=569;DP=54919;MCOV=-201;PPC=567;AF=0.0104;RAF=0.0000;LS=54711;MQS=34140;MQM=60;BQS=21141;BQM=39;EDS=16492;EDM=74;IDS=561992;IDM=992;CED=601;HMP=4;SB=0.9994;EFF=FRAME_SHIFT(HIGH||caa/|Q257|269|ychA|protein_coding|CODING|NP_415732.1|1|1)	GT:DP:AD:AF:RAF:SB:SC:PF	0	0	0	0	0	0	0.0038	0	0	0	0	0	0	0	0	0	0	0	0	0	0	0	0	0	0	0	0	0	0	0	0	0	0	0
NC_000913.3	3159244	ygiQ	D634	D	4	TG	T	gac/	FRAME_SHIFT	ygiQ	YP_026196.1	46.73	PASS	SN=0;STA=3159244;STO=3159245;TYP=DEL;R1P=22;R1M=37;R2P=49;R2M=40;AD=148;DP=42585;MCOV=-201;PPC=148;AF=0.0035;RAF=0.0000;LS=14668;MQS=8880;MQM=60;BQS=5475;BQM=39;EDS=4285;EDM=74;IDS=146148;IDM=992;CED=601;HMP=1;SB=0.9998;EFF=FRAME_SHIFT(HIGH||gac/|D634|739|ygiQ|protein_coding|CODING|YP_026196.1|1|1);LOF=(ygiQ|b4469|1|1.00)	GT:DP:AD:AF:RAF:SB:SC:PF	0	0	0	0	0	0	0	0	0	0	0	0	0	0	0	0	0	0	0	0	0	0	0	0	0	0	0	0	0	0	0	0	0	0
NC_000913.3	1695965	uidA	E36	E	6	TC	T	gaa/	FRAME_SHIFT	uidA	NP_416134.1	40.86	PASS	SN=0;STA=1695965;STO=1695966;TYP=DEL;R1P=168;R1M=99;R2P=149;R2M=95;AD=511;DP=49805;MCOV=-201;PPC=510;AF=0.0103;RAF=0.0000;LS=49593;MQS=30660;MQM=60;BQS=18823;BQM=39;EDS=14738;EDM=74;IDS=504900;IDM=992;CED=601;HMP=4;SB=0.9992;EFF=FRAME_SHIFT(HIGH||gaa/|E36|603|uidA|protein_coding|CODING|NP_416134.1|1|1);LOF=(uidA|b1617|1|1.00)	GT:DP:AD:AF:RAF:SB:SC:PF	0	0	0	0	0	0	0	0	0	0	0	0	0	0	0	0.0049	0	0	0	0	0	0	0	0	0	0	0	0	0	0	0	0	0	0
NC_000913.3	630109	cstA	R73	R	3	GC	G	cgc/	FRAME_SHIFT	cstA	NP_415130.1	46.78	PASS	SN=0;STA=630109;STO=630110;TYP=DEL;R1P=25;R1M=38;R2P=32;R2M=39;AD=134;DP=40011;MCOV=-201;PPC=134;AF=0.0033;RAF=0.0000;LS=13421;MQS=8040;MQM=60;BQS=4864;BQM=39;EDS=4132;EDM=73;IDS=132321;IDM=992;CED=601;HMP=1;SB=0.9995;EFF=FRAME_SHIFT(HIGH||cgc/|R73|701|cstA|protein_coding|CODING|NP_415130.1|1|1);LOF=(cstA|b0598|1|1.00)	GT:DP:AD:AF:RAF:SB:SC:PF	0	0	0	0	0	0	0	0	0	0	0	0	0	0	0	0	0	0	0	0	0	0	0	0	0	0	0	0	0	0	0	0	0	0
NC_000913.3	2288223	yejO	A253	A	3	CG	C	gcg/	FRAME_SHIFT	yejO	b2190	47.56	PASS	SN=0;STA=2288223;STO=2288224;TYP=DEL;R1P=49;R1M=58;R2P=38;R2M=43;AD=188;DP=50650;MCOV=-201;PPC=188;AF=0.0037;RAF=0.0000;LS=18358;MQS=11280;MQM=60;BQS=6955;BQM=39;EDS=5595;EDM=70;IDS=185703;IDM=992;CED=601;HMP=1;SB=0.9997;EFF=FRAME_SHIFT(HIGH||gcg/|A253|863|yejO|protein_coding|CODING|b2190|2|1);LOF=(yejO|b2190|1|1.00)	GT:DP:AD:AF:RAF:SB:SC:PF	0	0	0	0	0	0	0	0	0	0	0	0	0	0	0	0	0	0	0	0	0	0	0	0	0	0	0	0	0	0	0	0	0	0
NC_000913.3	2359229	rhmT	V308	V	8	GA	G	gtc/	FRAME_SHIFT	rhmT	NP_416749.4	46.46	PASS	SN=0;STA=2359229;STO=2359230;TYP=DEL;R1P=61;R1M=50;R2P=52;R2M=39;AD=202;DP=36924;MCOV=-201;PPC=200;AF=0.0055;RAF=0.0000;LS=18330;MQS=12120;MQM=60;BQS=7273;BQM=38;EDS=5427;EDM=50;IDS=199612;IDM=989;CED=601;HMP=1;SB=0.9996;EFF=FRAME_SHIFT(HIGH||gtc/|V308|429|rhmT|protein_coding|CODING|NP_416749.4|1|1);LOF=(rhmT|b2246|1|1.00)	GT:DP:AD:AF:RAF:SB:SC:PF	0	0	0	0	0	0	0	0	0	0	0	0	0	0	0	0	0	0	0	0	0	0	0	0	0	0	0	0	0	0	0	0	0	0
NC_000913.3	143323	yadG	L182	L	2	TA	T	tta/	FRAME_SHIFT	yadG	NP_414669.1	41.42	PASS	SN=0;STA=143323;STO=143324;TYP=DEL;R1P=38;R1M=35;R2P=38;R2M=37;AD=148;DP=46967;MCOV=-201;PPC=148;AF=0.0032;RAF=0.0000;LS=13468;MQS=8880;MQM=60;BQS=5422;BQM=38;EDS=4494;EDM=50;IDS=146042;IDM=989;CED=601;HMP=4;SB=0.9999;EFF=FRAME_SHIFT(HIGH||tta/|L182|308|yadG|protein_coding|CODING|NP_414669.1|1|1);LOF=(yadG|b0127|1|1.00)	GT:DP:AD:AF:RAF:SB:SC:PF	0	0	0	0	0	0	0	0	0	0	0	0	0	0	0	0	0	0	0	0	0	0	0	0	0	0	0	0	0	0	0	0	0	0
NC_000913.3	952417	pflB	K379	K	9	GT	G	aaa/	FRAME_SHIFT	pflB	NP_415423.1	38.83	PASS	SN=0;STA=952417;STO=952418;TYP=DEL;R1P=42;R1M=55;R2P=45;R2M=58;AD=200;DP=44715;MCOV=-201;PPC=198;AF=0.0045;RAF=0.0000;LS=20031;MQS=12000;MQM=60;BQS=7356;BQM=39;EDS=6285;EDM=75;IDS=197426;IDM=992;CED=601;HMP=6;SB=0.9995;EFF=FRAME_SHIFT(HIGH||aaa/|K379|760|pflB|protein_coding|CODING|NP_415423.1|1|1);LOF=(pflB|b0903|1|1.00)	GT:DP:AD:AF:RAF:SB:SC:PF	0	0	0	0	0	0	0	0	0	0	0	0	0	0	0	0	0	0	0	0	0	0	0	0	0	0	0	0	0	0	0	0	0	0.0042
NC_000913.3	410496	mak	A118	A	8	CG	C	gcg/	FRAME_SHIFT	mak	NP_414928.2	41.71	PASS	SN=0;STA=410496;STO=410497;TYP=DEL;R1P=56;R1M=53;R2P=54;R2M=56;AD=219;DP=36135;MCOV=-201;PPC=219;AF=0.0061;RAF=0.0000;LS=19929;MQS=13140;MQM=60;BQS=8035;BQM=38;EDS=6225;EDM=50;IDS=216316;IDM=989;CED=601;HMP=3;SB=1.0000;EFF=FRAME_SHIFT(HIGH||gcg/|A118|302|mak|protein_coding|CODING|NP_414928.2|1|1|WARNING_TRANSCRIPT_NO_START_CODON);LOF=(mak|b0394|1|1.00)	GT:DP:AD:AF:RAF:SB:SC:PF	0	0	0	0	0	0	0	0	0	0	0	0	0	0	0	0	0	0	0	0	0	0	0	0	0	0	0	0	0	0	0	0	0	0
NC_000913.3	2028300	yodC	S24	S	4	GA	G	tcc/	FRAME_SHIFT	yodC	NP_416466.1	46.13	PASS	SN=0;STA=2028300;STO=2028301;TYP=DEL;R1P=31;R1M=27;R2P=35;R2M=33;AD=126;DP=39818;MCOV=-201;PPC=124;AF=0.0032;RAF=0.0000;LS=12421;MQS=7560;MQM=60;BQS=4630;BQM=39;EDS=3733;EDM=75;IDS=124414;IDM=992;CED=601;HMP=1;SB=0.9998;EFF=FRAME_SHIFT(HIGH||tcc/|S24|60|yodC|protein_coding|CODING|NP_416466.1|1|1);LOF=(yodC|b1957|1|1.00)	GT:DP:AD:AF:RAF:SB:SC:PF	0	0	0	0	0	0	0	0	0	0	0	0	0	0	0	0	0	0	0	0	0	0	0	0	0	0	0	0	0	0	0	0	0	0
NC_000913.3	958385	serC	A245	A	5	GC	G	gcc/	FRAME_SHIFT	serC	NP_415427.1	41.95	PASS	SN=0;STA=958385;STO=958386;TYP=DEL;R1P=55;R1M=33;R2P=63;R2M=69;AD=220;DP=42080;MCOV=-201;PPC=220;AF=0.0052;RAF=0.0000;LS=19993;MQS=13200;MQM=60;BQS=8019;BQM=38;EDS=6387;EDM=49;IDS=217238;IDM=989;CED=601;HMP=3;SB=0.9997;EFF=FRAME_SHIFT(HIGH||gcc/|A245|362|serC|protein_coding|CODING|NP_415427.1|1|1);LOF=(serC|b0907|1|1.00)	GT:DP:AD:AF:RAF:SB:SC:PF	0	0	0	0	0	0	0	0	0	0	0	0	0	0	0	0	0	0	0	0	0	0	0	0	0	0	0	0	0	0	0	0	0	0
NC_000913.3	2381227	elaA	H106	H	6	TG	T	cac/	FRAME_SHIFT	elaA	NP_416770.1	46.58	PASS	SN=0;STA=2381227;STO=2381228;TYP=DEL;R1P=82;R1M=63;R2P=72;R2M=54;AD=271;DP=47573;MCOV=-201;PPC=269;AF=0.0057;RAF=0.0000;LS=26357;MQS=16260;MQM=60;BQS=10067;BQM=39;EDS=7966;EDM=73;IDS=267808;IDM=992;CED=601;HMP=1;SB=0.9995;EFF=FRAME_SHIFT(HIGH||cac/|H106|153|elaA|protein_coding|CODING|NP_416770.1|1|1);LOF=(elaA|b2267|1|1.00)	GT:DP:AD:AF:RAF:SB:SC:PF	0	0	0	0	0	0	0	0	0	0	0	0	0	0	0	0	0	0	0	0	0	0	0	0	0	0	0	0	0	0	0	0	0	0
NC_000913.3	4129286	metB	V206	V	6	CG	C	gta/	FRAME_SHIFT	metB	NP_418374.1	46	PASS	SN=0;STA=4129286;STO=4129287;TYP=DEL;R1P=46;R1M=43;R2P=46;R2M=51;AD=186;DP=40079;MCOV=-201;PPC=186;AF=0.0046;RAF=0.0000;LS=16923;MQS=11160;MQM=60;BQS=6812;BQM=38;EDS=5465;EDM=50;IDS=183612;IDM=989;CED=601;HMP=1;SB=1.0000;EFF=FRAME_SHIFT(HIGH||gta/|V206|386|metB|protein_coding|CODING|NP_418374.1|1|1);LOF=(metB|b3939|1|1.00)	GT:DP:AD:AF:RAF:SB:SC:PF	0	0	0	0	0	0	0	0	0	0	0	0	0	0	0	0	0	0	0	0	0	0	0	0	0	0	0	0	0	0	0	0	0	0
NC_000913.3	4238266	yjbH	P212	P	2	GC	G	ccc/	FRAME_SHIFT	yjbH	NP_418453.1	40	PASS	SN=0;STA=4238266;STO=4238267;TYP=DEL;R1P=69;R1M=73;R2P=64;R2M=62;AD=268;DP=39376;MCOV=-201;PPC=267;AF=0.0068;RAF=0.0000;LS=24371;MQS=16080;MQM=60;BQS=9660;BQM=38;EDS=7483;EDM=50;IDS=261811;IDM=989;CED=601;HMP=4;SB=1.0000;EFF=FRAME_SHIFT(HIGH||ccc/|P212|698|yjbH|protein_coding|CODING|NP_418453.1|1|1);LOF=(yjbH|b4029|1|1.00)	GT:DP:AD:AF:RAF:SB:SC:PF	0	0	0	0	0	0	0	0	0	0	0	0	0	0	0	0	0	0	0	0	0	0	0	0	0	0	0	0	0	0	0	0	0	0.0047
NC_000913.3	1234233	nhaB	Y162	Y	2	TA	T	tat/	FRAME_SHIFT	nhaB	NP_415704.1	38.34	PASS	SN=0;STA=1234233;STO=1234234;TYP=DEL;R1P=46;R1M=56;R2P=73;R2M=50;AD=225;DP=38686;MCOV=-201;PPC=224;AF=0.0058;RAF=0.0000;LS=20441;MQS=13500;MQM=60;BQS=8196;BQM=38;EDS=6212;EDM=50;IDS=222162;IDM=989;CED=601;HMP=6;SB=0.9998;EFF=FRAME_SHIFT(HIGH||tat/|Y162|513|nhaB|protein_coding|CODING|NP_415704.1|1|1);LOF=(nhaB|b1186|1|1.00)	GT:DP:AD:AF:RAF:SB:SC:PF	0	0	0.005	0	0	0	0	0	0	0	0	0	0	0	0	0	0	0	0	0	0	0	0	0	0	0	0	0	0	0	0	0	0	0
NC_000913.3	3256962	yhaO	I350	I	0	AT	A	atc/	FRAME_SHIFT	yhaO	YP_026203.3	46.35	PASS	SN=0;STA=3256962;STO=3256963;TYP=DEL;R1P=50;R1M=49;R2P=47;R2M=45;AD=191;DP=43049;MCOV=-201;PPC=188;AF=0.0044;RAF=0.0000;LS=19894;MQS=11460;MQM=60;BQS=7035;BQM=39;EDS=5741;EDM=75;IDS=188851;IDM=992;CED=601;HMP=1;SB=0.9999;EFF=FRAME_SHIFT(HIGH||atc/|I350|443|yhaO|protein_coding|CODING|YP_026203.3|1|1);LOF=(yhaO|b3110|1|1.00)	GT:DP:AD:AF:RAF:SB:SC:PF	0	0	0	0	0	0	0	0	0	0	0	0	0	0	0	0	0	0	0	0	0	0	0	0	0	0	0	0	0	0	0	0	0	0
NC_000913.3	571640	ybcM	Y63	Y	3	TA	T	tat/	FRAME_SHIFT	ybcM	NP_415078.1	45.92	PASS	SN=0;STA=571640;STO=571641;TYP=DEL;R1P=223;R1M=142;R2P=210;R2M=182;AD=757;DP=68335;MCOV=-201;PPC=752;AF=0.0111;RAF=0.0000;LS=72396;MQS=45420;MQM=60;BQS=27984;BQM=39;EDS=22397;EDM=75;IDS=746626;IDM=992;CED=601;HMP=1;SB=0.9995;EFF=FRAME_SHIFT(HIGH||tat/|Y63|265|ybcM|protein_coding|CODING|NP_415078.1|1|1);LOF=(ybcM|b0546|1|1.00)	GT:DP:AD:AF:RAF:SB:SC:PF	0	0	0	0	0	0	0	0	0	0	0	0	0	0	0.0024	0	0	0	0	0	0	0	0	0	0	0	0	0	0	0	0	0	0	0
NC_000913.3	363980	lacZ	K775	K	5	GT	G	aaa/	FRAME_SHIFT	lacZ	NP_414878.1	38.39	PASS	SN=0;STA=363980;STO=363981;TYP=DEL;R1P=44;R1M=55;R2P=46;R2M=47;AD=192;DP=41364;MCOV=-201;PPC=191;AF=0.0046;RAF=0.0000;LS=17451;MQS=11472;MQM=60;BQS=7010;BQM=38;EDS=5431;EDM=50;IDS=189533;IDM=989;CED=601;HMP=6;SB=0.9998;EFF=FRAME_SHIFT(HIGH||aaa/|K775|1024|lacZ|protein_coding|CODING|NP_414878.1|1|1);LOF=(lacZ|b0344|1|1.00)	GT:DP:AD:AF:RAF:SB:SC:PF	0	0	0	0.0047	0	0	0	0.0055	0.0042	0	0	0	0	0	0	0	0	0	0	0	0	0	0	0	0	0	0	0	0	0	0	0.0047	0	0
NC_000913.3	2999673	ygeR	P73P?	P	?	A	AG	cct/ccCt	FRAME_SHIFT	ygeR	NP_417341.4	44.66	PASS	SN=0;STA=2999673;STO=2999673;TYP=INS;R1P=57;R1M=31;R2P=44;R2M=27;AD=159;DP=43806;MCOV=-201;PPC=159;AF=0.0036;RAF=0.0000;LS=14334;MQS=9540;MQM=60;BQS=5869;BQM=38;EDS=4874;EDM=49;IDS=156792;IDM=989;CED=601;HMP=0;SB=0.9991;EFF=FRAME_SHIFT(HIGH||cct/ccCt|P73P?|251|ygeR|protein_coding|CODING|NP_417341.4|1|1);LOF=(ygeR|b2865|1|1.00)	GT:DP:AD:AF:RAF:SB:SC:PF	0	0	0	0	0	0	0	0	0	0	0.0045	0	0	0	0	0	0	0	0	0	0	0	0	0	0	0	0	0	0	0	0	0	0	0
NC_000913.3	2179829	yegT	A337	A	7	GC	G	gcg/	FRAME_SHIFT	yegT	NP_416601.1	45.57	PASS	SN=0;STA=2179829;STO=2179830;TYP=DEL;R1P=37;R1M=35;R2P=25;R2M=27;AD=124;DP=39812;MCOV=-201;PPC=121;AF=0.0031;RAF=0.0000;LS=11173;MQS=7440;MQM=60;BQS=4522;BQM=38;EDS=3764;EDM=50;IDS=122225;IDM=989;CED=601;HMP=1;SB=1.0000;EFF=FRAME_SHIFT(HIGH||gcg/|A337|425|yegT|protein_coding|CODING|NP_416601.1|1|1);LOF=(yegT|b2098|1|1.00)	GT:DP:AD:AF:RAF:SB:SC:PF	0	0	0	0	0	0	0	0	0	0	0	0	0	0	0	0	0	0	0	0	0	0	0	0	0	0	0	0	0	0	0	0	0	0
NC_000913.3	117437	ppdD	A38	A	8	GC	G	gca/	FRAME_SHIFT	ppdD	NP_414650.1	45.78	PASS	SN=0;STA=117437;STO=117438;TYP=DEL;R1P=91;R1M=86;R2P=87;R2M=86;AD=350;DP=43954;MCOV=-201;PPC=346;AF=0.0080;RAF=0.0000;LS=33110;MQS=21000;MQM=60;BQS=12820;BQM=39;EDS=10166;EDM=75;IDS=345673;IDM=992;CED=601;HMP=1;SB=0.9999;EFF=FRAME_SHIFT(HIGH||gca/|A38|146|ppdD|protein_coding|CODING|NP_414650.1|1|1);LOF=(ppdD|b0108|1|1.00)	GT:DP:AD:AF:RAF:SB:SC:PF	0	0	0	0	0	0	0	0	0	0	0	0	0	0	0	0	0	0	0	0	0	0	0	0	0	0	0	0	0	0	0	0	0	0
NC_000913.3	1636855	ynfO	S34	S	4	TC	T	tcc/	FRAME_SHIFT	ydfJ	b4600	42.15	PASS	SN=0;STA=1636855;STO=1636856;TYP=DEL;R1P=65;R1M=42;R2P=62;R2M=46;AD=215;DP=72315;MCOV=-201;PPC=215;AF=0.0030;RAF=0.0000;LS=19565;MQS=11555;MQM=60;BQS=7872;BQM=38;EDS=5977;EDM=50;IDS=212282;IDM=989;CED=601;HMP=3;SB=0.9994;EFF=FRAME_SHIFT(HIGH||tcc/|S34|77|ynfO|protein_coding|CODING|YP_588454.1|1|1),INTRON(MODIFIER||||455|ydfJ|protein_coding|CODING|b4600|1|1);LOF=(ynfO|b4533|1|1.00)	GT:DP:AD:AF:RAF:SB:SC:PF	0	0	0	0	0	0	0	0	0	0	0	0	0	0	0	0	0	0	0	0	0	0	0	0	0	0	0	0	0	0	0	0	0	0
NC_000913.3	1315027	yciE	S66	S	6	TG	T	tca/	FRAME_SHIFT	yciE	NP_415773.1	46.23	PASS	SN=0;STA=1315027;STO=1315028;TYP=DEL;R1P=63;R1M=66;R2P=57;R2M=74;AD=260;DP=62649;MCOV=-201;PPC=260;AF=0.0042;RAF=0.0000;LS=23660;MQS=15600;MQM=60;BQS=9752;BQM=38;EDS=7340;EDM=50;IDS=256843;IDM=989;CED=601;HMP=1;SB=0.9997;EFF=FRAME_SHIFT(HIGH||tca/|S66|168|yciE|protein_coding|CODING|NP_415773.1|1|1);LOF=(yciE|b1257|1|1.00)	GT:DP:AD:AF:RAF:SB:SC:PF	0	0	0	0	0	0	0	0	0	0	0	0	0	0	0	0	0	0	0	0	0	0	0	0	0	0	0	0	0	0	0	0	0	0
NC_000913.3	912452	hcp	D454	D	4	CA	C	gat/	FRAME_SHIFT	hcp	NP_415394.4	45.3	PASS	SN=0;STA=912452;STO=912453;TYP=DEL;R1P=25;R1M=35;R2P=29;R2M=43;AD=132;DP=41799;MCOV=-201;PPC=129;AF=0.0032;RAF=0.0000;LS=11930;MQS=7920;MQM=60;BQS=4815;BQM=38;EDS=4079;EDM=50;IDS=130383;IDM=989;CED=601;HMP=1;SB=0.9994;EFF=FRAME_SHIFT(HIGH||gat/|D454|550|hcp|protein_coding|CODING|NP_415394.4|1|1);LOF=(hcp|b0873|1|1.00)	GT:DP:AD:AF:RAF:SB:SC:PF	0	0	0	0	0	0	0	0	0	0	0	0	0	0	0	0.0051	0	0	0	0	0	0	0	0	0	0	0	0	0	0	0	0	0	0
NC_000913.3	1233315	nhaB	R468	R	8	CG	C	cgc/	FRAME_SHIFT	nhaB	NP_415704.1	45	PASS	SN=0;STA=1233315;STO=1233316;TYP=DEL;R1P=9;R1M=43;R2P=33;R2M=40;AD=125;DP=29256;MCOV=-201;PPC=124;AF=0.0043;RAF=0.0000;LS=11332;MQS=7500;MQM=60;BQS=4577;BQM=38;EDS=3519;EDM=50;IDS=123233;IDM=989;CED=601;HMP=1;SB=0.9990;EFF=FRAME_SHIFT(HIGH||cgc/|R468|513|nhaB|protein_coding|CODING|NP_415704.1|1|1);LOF=(nhaB|b1186|1|1.00)	GT:DP:AD:AF:RAF:SB:SC:PF	0	0	0	0	0	0	0	0	0	0	0	0	0	0	0	0	0	0	0	0	0	0	0	0	0	0	0	0	0	0	0	0	0	0
NC_000913.3	3689821	bcsZ	R147	R	7	AC	A	cgt/	FRAME_SHIFT	bcsZ	NP_417988.1	44.09	PASS	SN=0;STA=3689821;STO=3689822;TYP=DEL;R1P=92;R1M=68;R2P=73;R2M=75;AD=308;DP=34532;MCOV=-201;PPC=304;AF=0.0089;RAF=0.0000;LS=29974;MQS=18477;MQM=60;BQS=11121;BQM=39;EDS=8737;EDM=73;IDS=304091;IDM=992;CED=601;HMP=1;SB=0.9997;EFF=FRAME_SHIFT(HIGH||cgt/|R147|368|bcsZ|protein_coding|CODING|NP_417988.1|1|1);LOF=(bcsZ|b3531|1|1.00)	GT:DP:AD:AF:RAF:SB:SC:PF	0	0	0	0	0	0	0	0	0	0	0	0	0	0	0	0	0	0	0	0	0	0	0	0	0	0	0	0	0	0	0	0	0	0
NC_000913.3	393451	yaiT	L647	L	7	TG	T	ctg/	FRAME_SHIFT	yaiT	b4580	40.3	PASS	SN=0;STA=393451;STO=393452;TYP=DEL;R1P=89;R1M=91;R2P=75;R2M=74;AD=329;DP=51935;MCOV=-201;PPC=329;AF=0.0063;RAF=0.0000;LS=31673;MQS=19740;MQM=60;BQS=12102;BQM=39;EDS=9723;EDM=75;IDS=325057;IDM=992;CED=601;HMP=4;SB=1.0000;EFF=FRAME_SHIFT(HIGH||ctg/|L647|968|yaiT|protein_coding|CODING|b4580|2|1);LOF=(yaiT|b4580|1|1.00)	GT:DP:AD:AF:RAF:SB:SC:PF	0	0	0	0	0	0	0	0	0	0	0	0	0	0	0	0	0	0	0	0	0	0	0	0	0	0	0.0039	0.004	0	0	0.0041	0	0	0
NC_000913.3	1357934	puuP	N418	N	8	GT	G	aac/	FRAME_SHIFT	puuP	NP_415812.4	41.28	PASS	SN=0;STA=1357934;STO=1357935;TYP=DEL;R1P=22;R1M=49;R2P=48;R2M=43;AD=162;DP=43512;MCOV=-201;PPC=162;AF=0.0037;RAF=0.0000;LS=14739;MQS=9720;MQM=60;BQS=6012;BQM=38;EDS=5125;EDM=50;IDS=160081;IDM=989;CED=601;HMP=3;SB=0.9995;EFF=FRAME_SHIFT(HIGH||aac/|N418|461|puuP|protein_coding|CODING|NP_415812.4|1|1);LOF=(puuP|b1296|1|1.00)	GT:DP:AD:AF:RAF:SB:SC:PF	0	0	0	0	0	0	0	0	0	0	0	0	0	0	0	0	0	0	0	0	0	0	0	0	0	0.0052	0	0	0	0	0	0	0	0
NC_000913.3	4142649	frwC	G41	G	1	TG	T	ggc/	FRAME_SHIFT	frwC	NP_418384.1	41.12	PASS	SN=0;STA=4142649;STO=4142650;TYP=DEL;R1P=38;R1M=61;R2P=42;R2M=53;AD=194;DP=46032;MCOV=-201;PPC=191;AF=0.0042;RAF=0.0000;LS=17618;MQS=11640;MQM=60;BQS=7134;BQM=38;EDS=5470;EDM=50;IDS=191558;IDM=989;CED=601;HMP=3;SB=0.9994;EFF=FRAME_SHIFT(HIGH||ggc/|G41|359|frwC|protein_coding|CODING|NP_418384.1|1|1);LOF=(frwC|b3949|1|1.00)	GT:DP:AD:AF:RAF:SB:SC:PF	0	0	0	0	0	0	0	0	0	0	0	0	0	0	0	0	0	0	0	0	0	0	0	0	0	0	0	0	0	0	0	0	0	0
NC_000913.3	2902907	ygcE	S338	S	8	TC	T	tcc/	FRAME_SHIFT	ygcE	NP_417256.1	40.87	PASS	SN=0;STA=2902907;STO=2902908;TYP=DEL;R1P=75;R1M=59;R2P=58;R2M=59;AD=251;DP=49218;MCOV=-201;PPC=251;AF=0.0051;RAF=0.0000;LS=22776;MQS=15060;MQM=60;BQS=9192;BQM=38;EDS=6312;EDM=50;IDS=247943;IDM=989;CED=601;HMP=3;SB=0.9998;EFF=FRAME_SHIFT(HIGH||tcc/|S338|492|ygcE|protein_coding|CODING|NP_417256.1|1|1);LOF=(ygcE|b2776|1|1.00)	GT:DP:AD:AF:RAF:SB:SC:PF	0	0	0	0	0	0	0	0	0	0	0	0	0	0	0	0	0	0	0	0	0	0	0	0	0	0	0	0	0	0	0	0	0	0
NC_000913.3	341030	yahI	G289	G	9	GC	G	ggc/	FRAME_SHIFT	yahI	NP_414857.1	43.88	PASS	SN=0;STA=341030;STO=341031;TYP=DEL;R1P=52;R1M=61;R2P=43;R2M=45;AD=201;DP=42557;MCOV=-201;PPC=199;AF=0.0047;RAF=0.0000;LS=18190;MQS=12060;MQM=60;BQS=7184;BQM=38;EDS=5452;EDM=50;IDS=198283;IDM=989;CED=601;HMP=1;SB=0.9998;EFF=FRAME_SHIFT(HIGH||ggc/|G289|316|yahI|protein_coding|CODING|NP_414857.1|1|1);LOF=(yahI|b0323|1|1.00)	GT:DP:AD:AF:RAF:SB:SC:PF	0	0	0	0.0047	0	0	0	0	0	0	0	0	0	0	0	0	0	0.0049	0	0	0	0	0	0	0	0	0	0	0	0	0	0	0	0
NC_000913.3	1711628	nth	V36	V	6	GT	G	gta/	FRAME_SHIFT	nth	NP_416150.1	44.89	PASS	SN=0;STA=1711628;STO=1711629;TYP=DEL;R1P=27;R1M=29;R2P=38;R2M=23;AD=117;DP=44498;MCOV=-201;PPC=117;AF=0.0026;RAF=0.0000;LS=11346;MQS=7020;MQM=60;BQS=4300;BQM=39;EDS=3458;EDM=74;IDS=115615;IDM=992;CED=601;HMP=1;SB=0.9996;EFF=FRAME_SHIFT(HIGH||gta/|V36|211|nth|protein_coding|CODING|NP_416150.1|1|1);LOF=(nth|b1633|1|1.00)	GT:DP:AD:AF:RAF:SB:SC:PF	0	0	0	0	0	0	0	0	0	0	0	0	0	0	0	0	0	0	0	0	0	0	0	0	0	0	0	0	0	0	0	0	0	0
NC_000913.3	2628372	yfgF	V189	V	9	TA	T	gta/	FRAME_SHIFT	yfgF	NP_416998.1	45.16	PASS	SN=0;STA=2628372;STO=2628373;TYP=DEL;R1P=64;R1M=50;R2P=69;R2M=59;AD=242;DP=53815;MCOV=-201;PPC=241;AF=0.0045;RAF=0.0000;LS=21989;MQS=14520;MQM=60;BQS=8901;BQM=38;EDS=6749;EDM=50;IDS=238904;IDM=989;CED=601;HMP=1;SB=0.9996;EFF=FRAME_SHIFT(HIGH||gta/|V189|747|yfgF|protein_coding|CODING|NP_416998.1|1|1);LOF=(yfgF|b2503|1|1.00)	GT:DP:AD:AF:RAF:SB:SC:PF	0	0	0	0	0	0	0	0	0	0	0	0	0	0	0	0	0	0	0	0	0	0	0	0	0	0	0	0	0	0	0	0	0	0
NC_000913.3	2107553	glf	P259	P	9	TG	T	cca/	FRAME_SHIFT	glf	NP_416540.1	41.43	PASS	SN=0;STA=2107553;STO=2107554;TYP=DEL;R1P=139;R1M=130;R2P=126;R2M=111;AD=506;DP=68508;MCOV=-201;PPC=505;AF=0.0074;RAF=0.0000;LS=47759;MQS=30360;MQM=60;BQS=18672;BQM=39;EDS=14342;EDM=75;IDS=499797;IDM=992;CED=601;HMP=3;SB=0.9998;EFF=FRAME_SHIFT(HIGH||cca/|P259|367|glf|protein_coding|CODING|NP_416540.1|1|1);LOF=(glf|b2036|1|1.00)	GT:DP:AD:AF:RAF:SB:SC:PF	0	0	0	0	0	0	0	0	0	0	0	0	0	0	0	0	0	0	0	0	0	0	0	0	0	0	0	0	0	0	0	0	0	0.0037
NC_000913.3	3659507	mdtE	D93	D	3	TG	T	gat/	FRAME_SHIFT	mdtE	NP_417970.1	44.06	PASS	SN=0;STA=3659507;STO=3659508;TYP=DEL;R1P=55;R1M=50;R2P=44;R2M=31;AD=180;DP=38329;MCOV=-201;PPC=178;AF=0.0047;RAF=0.0000;LS=17531;MQS=10800;MQM=60;BQS=6633;BQM=39;EDS=5794;EDM=75;IDS=177745;IDM=992;CED=601;HMP=1;SB=0.9996;EFF=FRAME_SHIFT(HIGH||gat/|D93|385|mdtE|protein_coding|CODING|NP_417970.1|1|1);LOF=(mdtE|b3513|1|1.00)	GT:DP:AD:AF:RAF:SB:SC:PF	0	0	0	0	0	0	0	0	0	0	0	0	0	0	0	0	0	0	0	0	0	0	0	0	0	0	0	0	0	0	0	0	0	0
NC_000913.3	410708	mak	S189	S	9	TC	T	tcg/	FRAME_SHIFT	mak	NP_414928.2	43.69	PASS	SN=0;STA=410708;STO=410709;TYP=DEL;R1P=27;R1M=30;R2P=40;R2M=33;AD=130;DP=40554;MCOV=-201;PPC=126;AF=0.0032;RAF=0.0000;LS=12161;MQS=7800;MQM=60;BQS=4769;BQM=39;EDS=3406;EDM=53;IDS=128275;IDM=992;CED=601;HMP=1;SB=0.9999;EFF=FRAME_SHIFT(HIGH||tcg/|S189|302|mak|protein_coding|CODING|NP_414928.2|1|1|WARNING_TRANSCRIPT_NO_START_CODON);LOF=(mak|b0394|1|1.00)	GT:DP:AD:AF:RAF:SB:SC:PF	0	0	0	0	0	0	0	0	0	0	0	0	0	0	0	0	0	0	0	0	0	0	0	0	0	0	0	0	0	0	0	0	0	0
NC_000913.3	717795	potE	V157	V	7	GA	G	gtc/	FRAME_SHIFT	potE	NP_415219.1	44.47	PASS	SN=0;STA=717795;STO=717796;TYP=DEL;R1P=78;R1M=84;R2P=82;R2M=79;AD=323;DP=39459;MCOV=-201;PPC=320;AF=0.0082;RAF=0.0000;LS=29927;MQS=19380;MQM=60;BQS=11655;BQM=39;EDS=8949;EDM=73;IDS=318775;IDM=992;CED=601;HMP=1;SB=1.0000;EFF=FRAME_SHIFT(HIGH||gtc/|V157|439|potE|protein_coding|CODING|NP_415219.1|1|1);LOF=(potE|b0692|1|1.00)	GT:DP:AD:AF:RAF:SB:SC:PF	0	0	0	0	0	0	0	0	0	0	0	0	0	0	0	0	0	0	0	0	0	0	0	0	0	0	0	0	0	0	0	0	0	0
NC_000913.3	10137	satP	K119	K	9	CT	C	aaa/	FRAME_SHIFT	satP	NP_414551.1	39.67	PASS	SN=0;STA=10137;STO=10138;TYP=DEL;R1P=44;R1M=42;R2P=43;R2M=38;AD=167;DP=42439;MCOV=-201;PPC=167;AF=0.0039;RAF=0.0000;LS=15197;MQS=10012;MQM=60;BQS=6142;BQM=38;EDS=4850;EDM=50;IDS=164746;IDM=989;CED=601;HMP=4;SB=0.9998;EFF=FRAME_SHIFT(HIGH||aaa/|K119|188|satP|protein_coding|CODING|NP_414551.1|1|1);LOF=(satP|b0010|1|1.00)	GT:DP:AD:AF:RAF:SB:SC:PF	0	0	0	0	0	0	0	0	0	0	0	0	0	0	0	0	0	0	0	0	0	0	0	0	0	0.005	0	0	0.0047	0	0	0	0	0
NC_000913.3	2174941	gatA	W36	W	6	GC	G	tgg/	FRAME_SHIFT	gatA	NP_416597.1	41.07	PASS	SN=0;STA=2174941;STO=2174942;TYP=DEL;R1P=68;R1M=58;R2P=33;R2M=58;AD=217;DP=58946;MCOV=-201;PPC=216;AF=0.0037;RAF=0.0000;LS=22234;MQS=13020;MQM=60;BQS=8061;BQM=39;EDS=6928;EDM=75;IDS=214327;IDM=992;CED=601;HMP=3;SB=0.9997;EFF=FRAME_SHIFT(HIGH||tgg/|W36|150|gatA|protein_coding|CODING|NP_416597.1|1|1);LOF=(gatA|b2094|1|1.00)	GT:DP:AD:AF:RAF:SB:SC:PF	0	0	0	0	0	0	0	0	0	0	0	0.0031	0	0	0	0	0	0	0	0	0	0.0029	0	0	0	0	0	0	0	0	0	0	0	0
NC_000913.3	1272729	chaC	H75	H	5	CA	C	cat/	FRAME_SHIFT	chaC	NP_415736.2	44.08	PASS	SN=0;STA=1272729;STO=1272730;TYP=DEL;R1P=21;R1M=29;R2P=28;R2M=23;AD=101;DP=38765;MCOV=-201;PPC=101;AF=0.0026;RAF=0.0000;LS=9164;MQS=6060;MQM=60;BQS=3660;BQM=38;EDS=2736;EDM=50;IDS=99758;IDM=989;CED=601;HMP=1;SB=0.9999;EFF=FRAME_SHIFT(HIGH||cat/|H75|231|chaC|protein_coding|CODING|NP_415736.2|1|1|WARNING_TRANSCRIPT_NO_START_CODON);LOF=(chaC|b1218|1|1.00)	GT:DP:AD:AF:RAF:SB:SC:PF	0	0	0	0	0	0	0	0	0	0	0	0	0	0	0	0	0	0	0	0	0	0	0	0	0	0	0	0	0	0	0	0	0	0
NC_000913.3	615302	entF	F383	F	3	GT	G	ttc/	FRAME_SHIFT	entF	NP_415118.1	40.3	PASS	SN=0;STA=615302;STO=615303;TYP=DEL;R1P=54;R1M=45;R2P=48;R2M=42;AD=189;DP=40532;MCOV=-201;PPC=188;AF=0.0047;RAF=0.0000;LS=17195;MQS=11340;MQM=60;BQS=6917;BQM=38;EDS=5104;EDM=50;IDS=186555;IDM=989;CED=601;HMP=3;SB=0.9997;EFF=FRAME_SHIFT(HIGH||ttc/|F383|1293|entF|protein_coding|CODING|NP_415118.1|1|1);LOF=(entF|b0586|1|1.00)	GT:DP:AD:AF:RAF:SB:SC:PF	0	0	0	0	0	0	0	0	0	0	0	0	0	0	0	0	0	0	0	0	0	0	0	0	0	0	0	0	0	0	0	0	0	0
NC_000913.3	3013165	yqeB	E358	E	8	GT	G	gaa/	FRAME_SHIFT	yqeB	NP_417351.1	40.67	PASS	SN=0;STA=3013165;STO=3013166;TYP=DEL;R1P=55;R1M=57;R2P=75;R2M=57;AD=244;DP=43525;MCOV=-201;PPC=244;AF=0.0056;RAF=0.0000;LS=23404;MQS=14640;MQM=60;BQS=8883;BQM=39;EDS=6978;EDM=70;IDS=240976;IDM=992;CED=601;HMP=3;SB=0.9998;EFF=FRAME_SHIFT(HIGH||gaa/|E358|541|yqeB|protein_coding|CODING|NP_417351.1|1|1);LOF=(yqeB|b2875|1|1.00)	GT:DP:AD:AF:RAF:SB:SC:PF	0	0	0	0	0	0	0	0	0	0	0	0	0	0	0	0	0	0	0	0	0	0	0	0	0	0	0	0	0	0	0	0	0	0
NC_000913.3	477194	ylaB	E475	E	5	TC	T	gag/	FRAME_SHIFT	ylaB	NP_414990.2	40.34	PASS	SN=0;STA=477194;STO=477195;TYP=DEL;R1P=48;R1M=36;R2P=59;R2M=56;AD=199;DP=49026;MCOV=-201;PPC=198;AF=0.0041;RAF=0.0000;LS=18085;MQS=11940;MQM=60;BQS=7309;BQM=38;EDS=5285;EDM=50;IDS=196538;IDM=989;CED=601;HMP=3;SB=0.9997;EFF=FRAME_SHIFT(HIGH||gag/|E475|516|ylaB|protein_coding|CODING|NP_414990.2|1|1|WARNING_TRANSCRIPT_NO_START_CODON);LOF=(ylaB|b0457|1|1.00)	GT:DP:AD:AF:RAF:SB:SC:PF	0	0	0	0	0	0	0.0036	0	0.004	0	0	0	0	0	0	0	0	0	0	0	0	0	0	0	0	0	0	0	0	0	0	0	0	0
NC_000913.3	3057889	serA	G174	G	4	TC	T	gga/	FRAME_SHIFT	serA	NP_417388.1	39.08	PASS	SN=0;STA=3057889;STO=3057890;TYP=DEL;R1P=69;R1M=52;R2P=65;R2M=50;AD=236;DP=45370;MCOV=-201;PPC=232;AF=0.0052;RAF=0.0000;LS=23121;MQS=14160;MQM=60;BQS=8569;BQM=39;EDS=7058;EDM=73;IDS=232894;IDM=992;CED=601;HMP=4;SB=0.9995;EFF=FRAME_SHIFT(HIGH||gga/|G174|410|serA|protein_coding|CODING|NP_417388.1|1|1);LOF=(serA|b2913|1|1.00)	GT:DP:AD:AF:RAF:SB:SC:PF	0	0	0	0	0	0	0	0	0	0	0	0	0	0	0	0	0	0	0	0	0	0	0	0	0	0	0	0	0	0	0	0	0	0
NC_000913.3	280909	yagA	S358	S	8	AGC	A	agc/	FRAME_SHIFT	yagA	NP_414801.1	30.88	FAIL	SN=0;STA=280909;STO=280911;TYP=DEL;R1P=1069;R1M=0;R2P=0;R2M=0;AD=1069;DP=36371;MCOV=-201;PPC=909;AF=0.0294;RAF=0.0114;LS=91381;MQS=63701;MQM=60;BQS=34506;BQM=38;EDS=36110;EDM=56;IDS=1016011;IDM=989;CED=601;HMP=0;SB=0.0000;EFF=FRAME_SHIFT(HIGH||agc/|S358|384|yagA|protein_coding|CODING|NP_414801.1|1|1);LOF=(yagA|b0267|1|1.00)	GT:DP:AD:AF:RAF:SB:SC:PF	0.0114	0.0323	0.0478	0.0142	0.0503	0.0268	0.0263	0.0323	0.0273	0.0367	0.0386	0.0335	0.0263	0.0286	0.0215	0.0334	0.0332	0.0305	0.0199	0.0103	0.0266	0.011	0.0238	0.0309	0.0529	0.0366	0.0234	0.0299	0.053	0.0395	0.044	0.0132	0.0432	0.0564
NC_000913.3	2133348	wcaA	Q17	Q	7	TG	T	caa/	FRAME_SHIFT	wcaA	NP_416563.1	40.27	PASS	SN=0;STA=2133348;STO=2133349;TYP=DEL;R1P=70;R1M=93;R2P=87;R2M=80;AD=330;DP=45974;MCOV=-201;PPC=325;AF=0.0072;RAF=0.0000;LS=30308;MQS=19770;MQM=60;BQS=11994;BQM=39;EDS=9614;EDM=50;IDS=325952;IDM=992;CED=601;HMP=3;SB=0.9998;EFF=FRAME_SHIFT(HIGH||caa/|Q17|279|wcaA|protein_coding|CODING|NP_416563.1|1|1);LOF=(wcaA|b2059|1|1.00)	GT:DP:AD:AF:RAF:SB:SC:PF	0	0	0	0	0	0	0	0	0	0	0	0	0	0	0	0	0	0	0	0	0	0	0	0	0	0	0	0	0	0	0	0	0	0
NC_000913.3	823807	ybhP	SAP228	S	8	TTGGCGCGC	T	agcgcgcca/	FRAME_SHIFT	ybhP	NP_415311.1	44.06	PASS	SN=0;STA=823807;STO=823815;TYP=DEL;R1P=50;R1M=47;R2P=36;R2M=48;AD=181;DP=40371;MCOV=-201;PPC=181;AF=0.0045;RAF=0.0000;LS=16462;MQS=10860;MQM=60;BQS=6599;BQM=38;EDS=6080;EDM=50;IDS=178785;IDM=989;CED=601;HMP=0;SB=0.9998;EFF=FRAME_SHIFT(HIGH||agcgcgcca/|SAP228|253|ybhP|protein_coding|CODING|NP_415311.1|1|1);LOF=(ybhP|b0790|1|1.00)	GT:DP:AD:AF:RAF:SB:SC:PF	0	0	0	0	0	0	0	0	0	0	0	0	0	0	0	0	0	0	0	0	0	0	0	0	0	0	0	0	0	0	0	0	0	0
NC_000913.3	3499588	yhfL	G48	G	8	TG	T	ggc/	FRAME_SHIFT	yhfL	NP_417828.1	40.16	PASS	SN=0;STA=3499588;STO=3499589;TYP=DEL;R1P=62;R1M=49;R2P=61;R2M=60;AD=232;DP=47261;MCOV=-201;PPC=232;AF=0.0049;RAF=0.0000;LS=21582;MQS=13920;MQM=60;BQS=8456;BQM=39;EDS=6291;EDM=70;IDS=229085;IDM=992;CED=601;HMP=3;SB=0.9998;EFF=FRAME_SHIFT(HIGH||ggc/|G48|55|yhfL|protein_coding|CODING|NP_417828.1|1|1);LOF=(yhfL|b3369|1|1.00)	GT:DP:AD:AF:RAF:SB:SC:PF	0	0	0	0.0042	0	0	0.0048	0	0	0	0	0	0	0.0041	0	0	0	0	0	0	0	0	0	0.0041	0	0	0	0	0	0	0	0	0	0
NC_000913.3	3110963	yghD	L55	L	5	AG	A	ctc/	FRAME_SHIFT	yghD	NP_417442.1	39.68	PASS	SN=0;STA=3110963;STO=3110964;TYP=DEL;R1P=24;R1M=20;R2P=29;R2M=23;AD=96;DP=37036;MCOV=-201;PPC=94;AF=0.0026;RAF=0.0000;LS=8751;MQS=5760;MQM=60;BQS=3457;BQM=38;EDS=2535;EDM=49;IDS=94661;IDM=989;CED=601;HMP=3;SB=1.0000;EFF=FRAME_SHIFT(HIGH||ctc/|L55|178|yghD|protein_coding|CODING|NP_417442.1|1|1);LOF=(yghD|b2968|1|1.00)	GT:DP:AD:AF:RAF:SB:SC:PF	0	0	0	0	0	0	0	0	0	0	0	0	0	0	0	0	0	0	0	0	0	0	0	0	0	0	0	0	0	0	0	0	0	0
NC_000913.3	748347	ybgO	N212	N	2	GT	G	aac/	FRAME_SHIFT	ybgO	NP_415244.4	38.79	PASS	SN=0;STA=748347;STO=748348;TYP=DEL;R1P=38;R1M=57;R2P=36;R2M=57;AD=188;DP=59665;MCOV=-201;PPC=188;AF=0.0032;RAF=0.0000;LS=17106;MQS=11280;MQM=60;BQS=6956;BQM=38;EDS=4989;EDM=50;IDS=185744;IDM=989;CED=601;HMP=5;SB=0.9993;EFF=FRAME_SHIFT(HIGH||aac/|N212|353|ybgO|protein_coding|CODING|NP_415244.4|1|1);LOF=(ybgO|b0716|1|1.00)	GT:DP:AD:AF:RAF:SB:SC:PF	0	0	0	0	0	0	0	0	0	0	0	0	0	0	0	0	0	0.0033	0.0146	0.0414	0.121	0.2435	0.1154	0.0213	0.0076	0	0	0	0	0	0	0	0	0
NC_000913.3	3871149	dgoT	P194	P	4	CG	C	ccg/	FRAME_SHIFT	dgoT	NP_418146.4	40.48	PASS	SN=0;STA=3871149;STO=3871150;TYP=DEL;R1P=59;R1M=60;R2P=69;R2M=53;AD=241;DP=42484;MCOV=-201;PPC=238;AF=0.0057;RAF=0.0000;LS=21892;MQS=14460;MQM=60;BQS=8938;BQM=38;EDS=7105;EDM=50;IDS=238087;IDM=989;CED=601;HMP=3;SB=0.9998;EFF=FRAME_SHIFT(HIGH||ccg/|P194|430|dgoT|protein_coding|CODING|NP_418146.4|1|1);LOF=(dgoT|b3691|1|1.00)	GT:DP:AD:AF:RAF:SB:SC:PF	0	0	0	0	0	0	0	0	0	0	0	0	0	0	0	0	0	0	0	0	0	0	0	0	0	0	0	0	0	0	0	0	0	0.023
NC_000913.3	603221	pheP	G422	G	2	CG	C	ggc/	FRAME_SHIFT	pheP	NP_415108.1	40.21	PASS	SN=0;STA=603221;STO=603222;TYP=DEL;R1P=71;R1M=50;R2P=92;R2M=73;AD=286;DP=50023;MCOV=-201;PPC=286;AF=0.0057;RAF=0.0000;LS=27526;MQS=17160;MQM=60;BQS=10496;BQM=39;EDS=8443;EDM=74;IDS=282521;IDM=992;CED=601;HMP=3;SB=0.9995;EFF=FRAME_SHIFT(HIGH||ggc/|G422|458|pheP|protein_coding|CODING|NP_415108.1|1|1|WARNING_TRANSCRIPT_NO_START_CODON);LOF=(pheP|b0576|1|1.00)	GT:DP:AD:AF:RAF:SB:SC:PF	0	0	0	0	0	0	0	0.0035	0	0	0	0	0	0	0	0	0	0	0	0	0	0	0	0	0	0	0	0	0	0	0	0	0	0
NC_000913.3	359608	cynS	A41	A	1	AG	A	gcc/	FRAME_SHIFT	cynS	NP_414874.1	43.72	PASS	SN=0;STA=359608;STO=359609;TYP=DEL;R1P=44;R1M=17;R2P=40;R2M=25;AD=126;DP=44203;MCOV=-201;PPC=125;AF=0.0029;RAF=0.0000;LS=11406;MQS=7560;MQM=60;BQS=4592;BQM=38;EDS=3546;EDM=50;IDS=124448;IDM=989;CED=601;HMP=1;SB=0.9990;EFF=FRAME_SHIFT(HIGH||gcc/|A41|156|cynS|protein_coding|CODING|NP_414874.1|1|1);LOF=(cynS|b0340|1|1.00)	GT:DP:AD:AF:RAF:SB:SC:PF	0	0	0	0	0	0	0	0	0	0	0	0	0	0	0	0	0	0	0	0	0	0	0	0	0	0	0	0	0	0	0	0	0	0
NC_000913.3	259111	phoE	D330	D	0	AT	A	gat/	FRAME_SHIFT	phoE	NP_414776.1	37.41	PASS	SN=0;STA=259111;STO=259112;TYP=DEL;R1P=150;R1M=146;R2P=118;R2M=142;AD=556;DP=61848;MCOV=-201;PPC=410;AF=0.0090;RAF=0.0000;LS=50515;MQS=33360;MQM=60;BQS=20347;BQM=38;EDS=15745;EDM=50;IDS=549395;IDM=989;CED=601;HMP=1;SB=0.9999;EFF=FRAME_SHIFT(HIGH||gat/|D330|351|phoE|protein_coding|CODING|NP_414776.1|1|1);LOF=(phoE|b0241|1|1.00)	GT:DP:AD:AF:RAF:SB:SC:PF	0	0	0	0	0	0	0	0	0	0	0	0	0	0	0	0	0	0	0	0	0	0	0	0	0	0	0	0	0	0	0	0	0	0
NC_000913.3	4003366	rarD	V271	V	1	CA	C	gtg/	FRAME_SHIFT	rarD	YP_026262.1	43.55	PASS	SN=0;STA=4003366;STO=4003367;TYP=DEL;R1P=38;R1M=70;R2P=61;R2M=62;AD=231;DP=52425;MCOV=-201;PPC=231;AF=0.0044;RAF=0.0000;LS=20995;MQS=13860;MQM=60;BQS=8456;BQM=38;EDS=6625;EDM=50;IDS=228198;IDM=989;CED=601;HMP=1;SB=0.9995;EFF=FRAME_SHIFT(HIGH||gtg/|V271|296|rarD|protein_coding|CODING|YP_026262.1|1|1);LOF=(rarD|b3819|1|1.00)	GT:DP:AD:AF:RAF:SB:SC:PF	0	0	0	0	0	0	0	0	0	0	0	0	0	0	0	0	0	0	0	0	0	0	0	0	0	0	0	0	0	0	0	0	0	0
NC_000913.3	3810514	mutM	G213	G	3	AC	A	ggt/	FRAME_SHIFT	mutM	NP_418092.1	38.99	PASS	SN=0;STA=3810514;STO=3810515;TYP=DEL;R1P=59;R1M=41;R2P=51;R2M=52;AD=203;DP=41483;MCOV=-201;PPC=201;AF=0.0049;RAF=0.0000;LS=18341;MQS=12180;MQM=60;BQS=7479;BQM=38;EDS=5610;EDM=50;IDS=200437;IDM=989;CED=601;HMP=4;SB=0.9997;EFF=FRAME_SHIFT(HIGH||ggt/|G213|269|mutM|protein_coding|CODING|NP_418092.1|1|1);LOF=(mutM|b3635|1|1.00)	GT:DP:AD:AF:RAF:SB:SC:PF	0	0	0	0	0	0	0	0	0	0	0	0	0	0	0	0	0	0	0	0	0	0	0	0	0	0	0	0	0	0	0	0	0	0
NC_000913.3	2550351	yfeX	R65	R	5	GC	G	cgc/	FRAME_SHIFT	yfeX	NP_416926.4	43.21	PASS	SN=0;STA=2550351;STO=2550352;TYP=DEL;R1P=110;R1M=90;R2P=103;R2M=105;AD=408;DP=43354;MCOV=-201;PPC=404;AF=0.0094;RAF=0.0000;LS=39649;MQS=24480;MQM=60;BQS=14898;BQM=39;EDS=12094;EDM=72;IDS=403034;IDM=992;CED=601;HMP=1;SB=0.9998;EFF=FRAME_SHIFT(HIGH||cgc/|R65|299|yfeX|protein_coding|CODING|NP_416926.4|1|1);LOF=(yfeX|b2431|1|1.00)	GT:DP:AD:AF:RAF:SB:SC:PF	0	0	0	0	0	0	0	0	0	0	0	0	0	0	0	0	0	0	0	0	0	0	0	0	0	0	0	0	0	0	0	0	0	0
NC_000913.3	4269484	aphA	L24	L	4	TG	T	ctg/	FRAME_SHIFT	aphA	NP_418479.1	39.58	PASS	SN=0;STA=4269484;STO=4269485;TYP=DEL;R1P=100;R1M=115;R2P=75;R2M=100;AD=390;DP=52793;MCOV=-201;PPC=387;AF=0.0074;RAF=0.0000;LS=37670;MQS=23400;MQM=60;BQS=14329;BQM=39;EDS=11416;EDM=74;IDS=385247;IDM=992;CED=601;HMP=3;SB=0.9996;EFF=FRAME_SHIFT(HIGH||ctg/|L24|237|aphA|protein_coding|CODING|NP_418479.1|1|1);LOF=(aphA|b4055|1|1.00)	GT:DP:AD:AF:RAF:SB:SC:PF	0	0	0	0	0	0	0	0	0	0	0	0	0	0	0	0	0	0	0	0	0	0	0	0	0	0	0	0	0	0	0	0	0	0
NC_000913.3	2764913	yfjL	D80D?	D	?	T	TTA	gat/gatTA	FRAME_SHIFT	yfjL	NP_417117.1	44.36	PASS	SN=0;STA=2764913;STO=2764913;TYP=INS;R1P=38;R1M=33;R2P=39;R2M=25;AD=135;DP=48968;MCOV=-201;PPC=135;AF=0.0028;RAF=0.0000;LS=12267;MQS=8100;MQM=60;BQS=4983;BQM=38;EDS=3424;EDM=49;IDS=131880;IDM=978;CED=601;HMP=0;SB=0.9995;EFF=FRAME_SHIFT(HIGH||gat/gatTA|D80D?|538|yfjL|protein_coding|CODING|NP_417117.1|1|1);LOF=(yfjL|b2628|1|1.00)	GT:DP:AD:AF:RAF:SB:SC:PF	0	0	0	0	0	0	0	0	0	0	0	0	0	0	0	0	0	0	0	0	0	0	0	0	0	0	0	0	0	0	0	0	0	0
NC_000913.3	775040	ybgC	V97	V	7	GT	G	gtc/	FRAME_SHIFT	ybgC	NP_415264.1	43.77	PASS	SN=0;STA=775040;STO=775041;TYP=DEL;R1P=30;R1M=30;R2P=26;R2M=39;AD=125;DP=48272;MCOV=-201;PPC=125;AF=0.0026;RAF=0.0000;LS=11348;MQS=7500;MQM=60;BQS=4545;BQM=38;EDS=3726;EDM=50;IDS=123532;IDM=989;CED=601;HMP=1;SB=0.9996;EFF=FRAME_SHIFT(HIGH||gtc/|V97|134|ybgC|protein_coding|CODING|NP_415264.1|1|1|WARNING_TRANSCRIPT_NO_START_CODON);LOF=(ybgC|b0736|1|1.00)	GT:DP:AD:AF:RAF:SB:SC:PF	0	0	0	0	0	0	0	0	0	0	0	0	0	0	0	0	0	0	0	0.0116	0.1147	0.2377	0.1136	0.0326	0	0	0	0	0	0	0	0	0	0
NC_000913.3	4202546	zraS	L208	L	8	CCT	C	ctg/	FRAME_SHIFT	zraS	NP_418431.1	43.08	PASS	SN=0;STA=4202546;STO=4202548;TYP=DEL;R1P=17;R1M=22;R2P=21;R2M=32;AD=92;DP=41630;MCOV=-201;PPC=92;AF=0.0022;RAF=0.0000;LS=8359;MQS=5520;MQM=60;BQS=3277;BQM=38;EDS=2495;EDM=50;IDS=90798;IDM=989;CED=601;HMP=0;SB=0.9994;EFF=FRAME_SHIFT(HIGH||ctg/|L208|465|zraS|protein_coding|CODING|NP_418431.1|1|1);LOF=(zraS|b4003|1|1.00)	GT:DP:AD:AF:RAF:SB:SC:PF	0	0	0	0	0	0	0	0	0	0	0	0	0	0	0	0	0	0	0	0	0	0	0	0	0	0	0	0	0	0	0	0	0	0
NC_000913.3	3732684	xylG	R162	R	2	CG	C	cgc/	FRAME_SHIFT	xylG	NP_418024.1	42.97	PASS	SN=0;STA=3732684;STO=3732685;TYP=DEL;R1P=41;R1M=44;R2P=34;R2M=48;AD=167;DP=52892;MCOV=-201;PPC=167;AF=0.0032;RAF=0.0000;LS=16798;MQS=10020;MQM=60;BQS=6174;BQM=39;EDS=5022;EDM=74;IDS=164824;IDM=992;CED=601;HMP=1;SB=0.9996;EFF=FRAME_SHIFT(HIGH||cgc/|R162|513|xylG|protein_coding|CODING|NP_418024.1|1|1);LOF=(xylG|b3567|1|1.00)	GT:DP:AD:AF:RAF:SB:SC:PF	0	0	0	0	0	0	0	0	0	0	0	0	0	0	0	0	0	0	0	0	0	0	0	0	0	0	0	0	0	0	0	0	0	0
NC_000913.3	4542586	fimE	E184E?	E	?	G	GA	gaa/gAaa	FRAME_SHIFT	fimE	NP_418733.1	36.6	PASS	SN=0;STA=4542586;STO=4542586;TYP=INS;R1P=61;R1M=58;R2P=65;R2M=53;AD=237;DP=63817;MCOV=-201;PPC=176;AF=0.0037;RAF=0.0000;LS=22155;MQS=14220;MQM=60;BQS=8647;BQM=39;EDS=6638;EDM=74;IDS=234140;IDM=992;CED=601;HMP=0;SB=0.9998;EFF=FRAME_SHIFT(HIGH||gaa/gAaa|E184E?|198|fimE|protein_coding|CODING|NP_418733.1|1|1|WARNING_TRANSCRIPT_NO_START_CODON);LOF=(fimE|b4313|1|1.00)	GT:DP:AD:AF:RAF:SB:SC:PF	0	0	0	0	0	0	0	0	0	0	0	0	0	0	0	0	0	0	0	0	0	0	0	0	0	0	0	0	0	0	0	0	0	0
NC_000913.3	1873295	yeaJ	A419	A	9	GC	G	gcc/	FRAME_SHIFT	yeaJ	NP_416300.2	40.2	PASS	SN=0;STA=1873295;STO=1873296;TYP=DEL;R1P=123;R1M=124;R2P=131;R2M=132;AD=510;DP=51484;MCOV=-201;PPC=506;AF=0.0099;RAF=0.0000;LS=48058;MQS=30593;MQM=60;BQS=18778;BQM=39;EDS=13960;EDM=75;IDS=503612;IDM=992;CED=601;HMP=3;SB=1.0000;EFF=FRAME_SHIFT(HIGH||gcc/|A419|496|yeaJ|protein_coding|CODING|NP_416300.2|1|1);LOF=(yeaJ|b1786|1|1.00)	GT:DP:AD:AF:RAF:SB:SC:PF	0	0	0	0	0	0	0	0	0	0	0	0	0	0	0	0	0	0	0	0	0	0	0	0	0	0	0	0	0	0	0	0	0	0
NC_000913.3	4215193	metA	N305	N	5	AT	A	aat/	FRAME_SHIFT	metA	NP_418437.1	42.63	PASS	SN=0;STA=4215193;STO=4215194;TYP=DEL;R1P=53;R1M=65;R2P=118;R2M=36;AD=272;DP=41357;MCOV=-201;PPC=268;AF=0.0066;RAF=0.0000;LS=25738;MQS=16320;MQM=60;BQS=9938;BQM=39;EDS=7419;EDM=75;IDS=268642;IDM=992;CED=601;HMP=1;SB=0.9992;EFF=FRAME_SHIFT(HIGH||aat/|N305|309|metA|protein_coding|CODING|NP_418437.1|1|1)	GT:DP:AD:AF:RAF:SB:SC:PF	0	0	0	0	0	0	0	0	0	0	0	0	0	0	0	0	0	0	0	0	0	0	0	0	0	0	0	0	0	0	0	0	0	0
NC_000913.3	2708386	rseB	S123	S	3	AG	A	tct/	FRAME_SHIFT	rseB	NP_417066.1	43.54	PASS	SN=0;STA=2708386;STO=2708387;TYP=DEL;R1P=27;R1M=36;R2P=34;R2M=36;AD=133;DP=46198;MCOV=-201;PPC=130;AF=0.0029;RAF=0.0000;LS=12103;MQS=7980;MQM=60;BQS=4927;BQM=38;EDS=3820;EDM=50;IDS=131330;IDM=989;CED=601;HMP=1;SB=0.9997;EFF=FRAME_SHIFT(HIGH||tct/|S123|318|rseB|protein_coding|CODING|NP_417066.1|1|1);LOF=(rseB|b2571|1|1.00)	GT:DP:AD:AF:RAF:SB:SC:PF	0	0	0	0	0	0	0	0	0	0	0	0	0	0	0	0	0	0	0	0	0	0	0	0	0	0	0	0	0	0	0	0	0	0
NC_000913.3	3704825	dppB	L322	L	2	CA	C	ttg/	FRAME_SHIFT	dppB	NP_418000.1	39.15	PASS	SN=0;STA=3704825;STO=3704826;TYP=DEL;R1P=59;R1M=66;R2P=60;R2M=34;AD=219;DP=36162;MCOV=-201;PPC=215;AF=0.0061;RAF=0.0000;LS=19904;MQS=13118;MQM=60;BQS=7969;BQM=38;EDS=6014;EDM=50;IDS=216203;IDM=989;CED=601;HMP=3;SB=0.9997;EFF=FRAME_SHIFT(HIGH||ttg/|L322|339|dppB|protein_coding|CODING|NP_418000.1|1|1);LOF=(dppB|b3543|1|1.00)	GT:DP:AD:AF:RAF:SB:SC:PF	0	0	0	0	0	0	0	0	0	0	0	0	0	0	0	0	0	0	0	0	0	0	0	0	0	0	0	0	0	0	0	0	0	0
NC_000913.3	1543607	narU	N151	N	1	TA	T	aat/	FRAME_SHIFT	narU	NP_415986.1	43.73	PASS	SN=0;STA=1543607;STO=1543608;TYP=DEL;R1P=96;R1M=67;R2P=81;R2M=66;AD=310;DP=39207;MCOV=-201;PPC=307;AF=0.0079;RAF=0.0000;LS=29551;MQS=18600;MQM=60;BQS=11277;BQM=39;EDS=9161;EDM=75;IDS=306063;IDM=992;CED=601;HMP=1;SB=0.9995;EFF=FRAME_SHIFT(HIGH||aat/|N151|462|narU|protein_coding|CODING|NP_415986.1|1|1);LOF=(narU|b1469|1|1.00)	GT:DP:AD:AF:RAF:SB:SC:PF	0	0	0	0	0	0	0	0	0	0	0	0	0	0	0	0	0	0	0	0	0	0	0	0	0	0	0	0	0	0	0	0	0	0
NC_000913.3	3679044	yhjH	E48	E	8	CT	C	gag/	FRAME_SHIFT	yhjH	NP_417982.2	42.86	PASS	SN=0;STA=3679044;STO=3679045;TYP=DEL;R1P=27;R1M=27;R2P=34;R2M=29;AD=117;DP=40591;MCOV=-201;PPC=117;AF=0.0029;RAF=0.0000;LS=10623;MQS=7020;MQM=60;BQS=4218;BQM=38;EDS=3059;EDM=48;IDS=115496;IDM=989;CED=601;HMP=1;SB=0.9998;EFF=FRAME_SHIFT(HIGH||gag/|E48|255|yhjH|protein_coding|CODING|NP_417982.2|1|1);LOF=(yhjH|b3525|1|1.00)	GT:DP:AD:AF:RAF:SB:SC:PF	0	0	0	0	0	0	0	0	0	0	0	0	0	0	0	0	0	0	0	0	0	0	0	0	0	0	0	0	0	0	0	0	0	0
NC_000913.3	1621108	eamA	L10	L	0	TA	T	cta/	FRAME_SHIFT	eamA	NP_416050.4	42.9	PASS	SN=0;STA=1621108;STO=1621109;TYP=DEL;R1P=31;R1M=47;R2P=42;R2M=30;AD=150;DP=48196;MCOV=-201;PPC=149;AF=0.0031;RAF=0.0000;LS=13990;MQS=9000;MQM=60;BQS=5514;BQM=39;EDS=4252;EDM=75;IDS=148043;IDM=992;CED=601;HMP=1;SB=0.9999;EFF=FRAME_SHIFT(HIGH||cta/|L10|299|eamA|protein_coding|CODING|NP_416050.4|1|1)	GT:DP:AD:AF:RAF:SB:SC:PF	0	0	0	0	0	0	0	0	0	0	0	0	0	0	0	0	0	0	0	0	0	0	0	0	0	0	0	0	0	0	0	0	0	0
NC_000913.3	2652076	yfhM	D71	D	1	TC	T	gat/	FRAME_SHIFT	yfhM	NP_417015.1	39.46	PASS	SN=0;STA=2652076;STO=2652077;TYP=DEL;R1P=40;R1M=34;R2P=52;R2M=28;AD=154;DP=42939;MCOV=-201;PPC=153;AF=0.0036;RAF=0.0000;LS=14003;MQS=9240;MQM=60;BQS=5727;BQM=38;EDS=3960;EDM=50;IDS=151953;IDM=989;CED=601;HMP=3;SB=0.9993;EFF=FRAME_SHIFT(HIGH||gat/|D71|1653|yfhM|protein_coding|CODING|NP_417015.1|1|1)	GT:DP:AD:AF:RAF:SB:SC:PF	0	0	0	0	0.0043	0	0	0	0	0	0	0	0	0	0	0	0	0	0	0	0	0	0	0	0	0	0	0	0	0	0	0	0	0
NC_000913.3	1880502	leuE	Y86	Y	6	AT	A	tat/	FRAME_SHIFT	leuE	NP_416312.1	43.33	PASS	SN=0;STA=1880502;STO=1880503;TYP=DEL;R1P=77;R1M=73;R2P=68;R2M=86;AD=304;DP=52307;MCOV=-201;PPC=303;AF=0.0058;RAF=0.0000;LS=29511;MQS=18240;MQM=60;BQS=11039;BQM=39;EDS=8913;EDM=75;IDS=300353;IDM=992;CED=601;HMP=1;SB=0.9998;EFF=FRAME_SHIFT(HIGH||tat/|Y86|212|leuE|protein_coding|CODING|NP_416312.1|1|1|WARNING_TRANSCRIPT_NO_START_CODON);LOF=(leuE|b1798|1|1.00)	GT:DP:AD:AF:RAF:SB:SC:PF	0	0	0	0	0	0	0	0	0	0	0	0	0	0	0	0	0	0	0	0	0	0	0	0	0	0	0	0	0	0	0	0	0	0
NC_000913.3	2423805	hisP	A235	A	5	CG	C	gcg/	FRAME_SHIFT	hisP	NP_416809.1	42.71	PASS	SN=0;STA=2423805;STO=2423806;TYP=DEL;R1P=19;R1M=29;R2P=19;R2M=24;AD=91;DP=44592;MCOV=-201;PPC=90;AF=0.0020;RAF=0.0000;LS=9901;MQS=5460;MQM=60;BQS=3320;BQM=38;EDS=2952;EDM=74;IDS=89982;IDM=992;CED=601;HMP=1;SB=0.9994;EFF=FRAME_SHIFT(HIGH||gcg/|A235|257|hisP|protein_coding|CODING|NP_416809.1|1|1);LOF=(hisP|b2306|1|1.00)	GT:DP:AD:AF:RAF:SB:SC:PF	0	0	0	0	0	0	0	0	0	0	0	0	0	0	0	0	0	0	0	0	0	0	0	0	0	0	0	0	0	0	0	0	0	0
NC_000913.3	1255825	ycgV	L43	L	3	AG	A	ctg/	FRAME_SHIFT	ycgV	NP_415720.1	36.65	PASS	SN=0;STA=1255825;STO=1255826;TYP=DEL;R1P=60;R1M=63;R2P=77;R2M=53;AD=253;DP=63436;MCOV=-201;PPC=253;AF=0.0040;RAF=0.0000;LS=23040;MQS=15144;MQM=60;BQS=9339;BQM=38;EDS=7377;EDM=50;IDS=249484;IDM=992;CED=601;HMP=6;SB=0.9997;EFF=FRAME_SHIFT(HIGH||ctg/|L43|955|ycgV|protein_coding|CODING|NP_415720.1|1|1)	GT:DP:AD:AF:RAF:SB:SC:PF	0	0	0	0	0	0.0031	0	0.003	0	0	0	0.0029	0	0	0	0.0031	0	0	0	0.0029	0	0.0031	0	0.0032	0	0	0	0.0033	0	0.0032	0	0	0	0
NC_000913.3	3994590	yifL	G24	G	4	AG	A	ggt/	FRAME_SHIFT	yifL	YP_588473.1	39.65	PASS	SN=0;STA=3994590;STO=3994591;TYP=DEL;R1P=46;R1M=43;R2P=48;R2M=34;AD=171;DP=43645;MCOV=-201;PPC=171;AF=0.0039;RAF=0.0000;LS=15529;MQS=10260;MQM=60;BQS=6228;BQM=38;EDS=4671;EDM=50;IDS=168929;IDM=989;CED=601;HMP=3;SB=0.9996;EFF=FRAME_SHIFT(HIGH||ggt/|G24|67|yifL|protein_coding|CODING|YP_588473.1|1|1);LOF=(yifL|b4558|1|1.00)	GT:DP:AD:AF:RAF:SB:SC:PF	0	0	0	0	0	0	0	0	0	0	0	0	0	0	0	0	0	0	0	0	0	0	0	0	0	0	0	0	0	0	0	0	0	0
NC_000913.3	1284715	narH	L371	L	1	TG	T	ctg/	FRAME_SHIFT	narH	NP_415743.1	38.04	PASS	SN=0;STA=1284715;STO=1284716;TYP=DEL;R1P=20;R1M=30;R2P=23;R2M=10;AD=83;DP=31693;MCOV=-201;PPC=82;AF=0.0026;RAF=0.0000;LS=7532;MQS=4980;MQM=60;BQS=3043;BQM=38;EDS=2480;EDM=50;IDS=81946;IDM=989;CED=601;HMP=4;SB=0.9999;EFF=FRAME_SHIFT(HIGH||ctg/|L371|512|narH|protein_coding|CODING|NP_415743.1|1|1);LOF=(narH|b1225|1|1.00)	GT:DP:AD:AF:RAF:SB:SC:PF	0	0	0	0	0	0	0	0	0	0	0.0061	0	0	0	0	0	0	0	0	0	0	0	0	0	0.0053	0	0	0	0	0	0	0	0	0
NC_000913.3	2343561	yfaL	G203	G	3	GC	G	ggc/	FRAME_SHIFT	yfaL	NP_416736.1	40.14	PASS	SN=0;STA=2343561;STO=2343562;TYP=DEL;R1P=85;R1M=100;R2P=79;R2M=106;AD=370;DP=58049;MCOV=-201;PPC=369;AF=0.0064;RAF=0.0000;LS=34760;MQS=22200;MQM=60;BQS=13536;BQM=39;EDS=11090;EDM=74;IDS=365292;IDM=992;CED=601;HMP=3;SB=0.9996;EFF=FRAME_SHIFT(HIGH||ggc/|G203|1250|yfaL|protein_coding|CODING|NP_416736.1|1|1);LOF=(yfaL|b2233|1|1.00)	GT:DP:AD:AF:RAF:SB:SC:PF	0	0.0034	0	0	0	0	0	0	0	0	0	0	0	0	0	0	0	0	0	0	0	0	0	0	0	0	0	0	0	0	0	0	0	0
NC_000913.3	2670495	hcaF	L36	L	6	CT	C	ctc/	FRAME_SHIFT	hcaF	NP_417034.1	43.06	PASS	SN=0;STA=2670495;STO=2670496;TYP=DEL;R1P=86;R1M=66;R2P=88;R2M=54;AD=294;DP=41157;MCOV=-201;PPC=292;AF=0.0071;RAF=0.0000;LS=27088;MQS=17639;MQM=60;BQS=10697;BQM=38;EDS=8297;EDM=71;IDS=290372;IDM=992;CED=601;HMP=1;SB=0.9994;EFF=FRAME_SHIFT(HIGH||ctc/|L36|172|hcaF|protein_coding|CODING|NP_417034.1|1|1);LOF=(hcaF|b2539|1|1.00)	GT:DP:AD:AF:RAF:SB:SC:PF	0	0	0	0	0	0	0	0	0	0	0	0	0	0	0	0	0	0	0	0	0	0	0	0	0	0	0	0	0	0	0	0	0	0
NC_000913.3	4528985	sgcC	V420	V	0	AC	A	gtc/	FRAME_SHIFT	sgcC	NP_418724.1	39.65	PASS	SN=0;STA=4528985;STO=4528986;TYP=DEL;R1P=24;R1M=26;R2P=45;R2M=15;AD=110;DP=45863;MCOV=-201;PPC=110;AF=0.0024;RAF=0.0000;LS=10010;MQS=6600;MQM=60;BQS=4058;BQM=38;EDS=3048;EDM=50;IDS=108647;IDM=989;CED=601;HMP=3;SB=1.0000;EFF=FRAME_SHIFT(HIGH||gtc/|V420|437|sgcC|protein_coding|CODING|NP_418724.1|1|1)	GT:DP:AD:AF:RAF:SB:SC:PF	0	0	0	0	0.0046	0	0	0	0	0	0	0	0	0	0	0	0	0	0	0	0	0	0	0	0	0	0	0	0	0	0	0	0	0
NC_000913.3	1966880	cheZ	RD52	R	2	TCG	T	cgcgat/	FRAME_SHIFT	cheZ	NP_416395.1	42.21	PASS	SN=0;STA=1966880;STO=1966882;TYP=DEL;R1P=30;R1M=34;R2P=25;R2M=26;AD=115;DP=37913;MCOV=-201;PPC=114;AF=0.0030;RAF=0.0000;LS=10465;MQS=6900;MQM=60;BQS=4129;BQM=38;EDS=3314;EDM=50;IDS=113614;IDM=989;CED=601;HMP=0;SB=0.9998;EFF=FRAME_SHIFT(HIGH||cgcgat/|RD52|214|cheZ|protein_coding|CODING|NP_416395.1|1|1);LOF=(cheZ|b1881|1|1.00)	GT:DP:AD:AF:RAF:SB:SC:PF	0	0	0	0	0	0	0	0	0	0	0	0	0	0	0	0	0	0	0	0	0	0	0	0	0	0.0055	0	0	0	0	0	0	0	0
NC_000913.3	4411177	yjfJ	A209	A	9	GC	G	gcc/	FRAME_SHIFT	yjfJ	NP_418603.1	39.87	PASS	SN=0;STA=4411177;STO=4411178;TYP=DEL;R1P=26;R1M=30;R2P=32;R2M=34;AD=122;DP=43019;MCOV=-201;PPC=122;AF=0.0028;RAF=0.0000;LS=11090;MQS=7320;MQM=60;BQS=4514;BQM=38;EDS=3418;EDM=50;IDS=120579;IDM=989;CED=601;HMP=3;SB=0.9998;EFF=FRAME_SHIFT(HIGH||gcc/|A209|232|yjfJ|protein_coding|CODING|NP_418603.1|1|1);LOF=(yjfJ|b4182|1|1.00)	GT:DP:AD:AF:RAF:SB:SC:PF	0	0	0	0	0	0	0.005	0	0	0	0	0	0	0	0	0	0	0	0.0198	0.0227	0.1221	0.2208	0.141	0.029	0.0045	0	0	0	0	0	0	0	0	0
NC_000913.3	2565889	eutA	V332	V	2	TA	T	gta/	FRAME_SHIFT	eutA	NP_416946.1	42.34	PASS	SN=0;STA=2565889;STO=2565890;TYP=DEL;R1P=59;R1M=58;R2P=46;R2M=53;AD=216;DP=35088;MCOV=-201;PPC=211;AF=0.0062;RAF=0.0000;LS=19617;MQS=12960;MQM=60;BQS=7908;BQM=38;EDS=6023;EDM=50;IDS=213270;IDM=989;CED=601;HMP=1;SB=0.9999;EFF=FRAME_SHIFT(HIGH||gta/|V332|467|eutA|protein_coding|CODING|NP_416946.1|1|1|WARNING_TRANSCRIPT_NO_START_CODON);LOF=(eutA|b2451|1|1.00)	GT:DP:AD:AF:RAF:SB:SC:PF	0	0	0	0	0	0	0	0	0	0	0	0	0	0	0	0	0	0	0	0	0	0	0	0	0	0	0	0	0	0	0	0	0	0
NC_000913.3	3352961	arcB	R22	R	2	CG	C	cgc/	FRAME_SHIFT	arcB	YP_026207.1	38.98	PASS	SN=0;STA=3352961;STO=3352962;TYP=DEL;R1P=20;R1M=36;R2P=26;R2M=4;AD=86;DP=40476;MCOV=-201;PPC=86;AF=0.0021;RAF=0.0000;LS=7794;MQS=5160;MQM=60;BQS=3181;BQM=38;EDS=2286;EDM=50;IDS=84971;IDM=989;CED=601;HMP=1;SB=0.9997;EFF=FRAME_SHIFT(HIGH||cgc/|R22|778|arcB|protein_coding|CODING|YP_026207.1|1|1)	GT:DP:AD:AF:RAF:SB:SC:PF	0	0	0	0	0	0	0	0	0	0	0	0	0	0	0	0	0	0	0	0.0156	0.0818	0.2203	0.1084	0.0407	0	0	0	0	0	0	0	0	0	0
NC_000913.3	1607790	tam	Q149Q?	Q	?	C	CA	caa/cAaa	FRAME_SHIFT	tam	NP_416036.1	42.73	PASS	SN=0;STA=1607790;STO=1607790;TYP=INS;R1P=44;R1M=46;R2P=48;R2M=50;AD=188;DP=55539;MCOV=-201;PPC=187;AF=0.0034;RAF=0.0000;LS=17937;MQS=11280;MQM=60;BQS=6970;BQM=39;EDS=5596;EDM=72;IDS=183618;IDM=985;CED=601;HMP=0;SB=0.9999;EFF=FRAME_SHIFT(HIGH||caa/cAaa|Q149Q?|252|tam|protein_coding|CODING|NP_416036.1|1|1);LOF=(tam|b1519|1|1.00)	GT:DP:AD:AF:RAF:SB:SC:PF	0	0	0	0	0	0	0	0	0	0	0	0	0	0	0	0	0	0	0	0	0	0	0	0	0	0	0	0	0	0	0	0	0	0
NC_000913.3	1871826	yeaI	E481	E	1	AG	A	gag/	FRAME_SHIFT	yeaI	NP_416299.1	36.7	PASS	SN=0;STA=1871826;STO=1871827;TYP=DEL;R1P=46;R1M=113;R2P=59;R2M=88;AD=306;DP=53008;MCOV=-201;PPC=306;AF=0.0058;RAF=0.0031;LS=27938;MQS=18360;MQM=60;BQS=11165;BQM=38;EDS=8998;EDM=72;IDS=299787;IDM=992;CED=601;HMP=6;SB=0.9204;EFF=FRAME_SHIFT(HIGH||gag/|E481|491|yeaI|protein_coding|CODING|NP_416299.1|1|1)	GT:DP:AD:AF:RAF:SB:SC:PF	0.0031	0	0.0039	0	0	0	0.0036	0	0.0038	0	0	0.0043	0	0	0.0065	0	0	0	0.0036	0	0.0035	0.0088	0	0	0	0.0075	0	0	0	0	0	0	0	0
NC_000913.3	241593	fadE	D570	D	0	CA	C	gat/	FRAME_SHIFT	fadE	NP_414756.2	42.2	PASS	SN=0;STA=241593;STO=241594;TYP=DEL;R1P=20;R1M=21;R2P=27;R2M=25;AD=93;DP=34090;MCOV=-201;PPC=93;AF=0.0027;RAF=0.0000;LS=8452;MQS=5580;MQM=60;BQS=3317;BQM=38;EDS=2533;EDM=50;IDS=91863;IDM=989;CED=601;HMP=1;SB=1.0000;EFF=FRAME_SHIFT(HIGH||gat/|D570|814|fadE|protein_coding|CODING|NP_414756.2|1|1);LOF=(fadE|b0221|1|1.00)	GT:DP:AD:AF:RAF:SB:SC:PF	0	0	0	0	0	0	0	0	0	0	0	0	0	0	0	0	0	0	0	0	0	0	0	0	0	0	0	0	0	0	0	0	0	0
NC_000913.3	3767031	yibA	L232	L	2	TA	T	tta/	FRAME_SHIFT	yibA	NP_418051.1	34.57	PASS	SN=0;STA=3767031;STO=3767032;TYP=DEL;R1P=76;R1M=178;R2P=83;R2M=163;AD=500;DP=62398;MCOV=-201;PPC=499;AF=0.0080;RAF=0.0038;LS=45401;MQS=30000;MQM=60;BQS=18712;BQM=38;EDS=14005;EDM=50;IDS=492595;IDM=992;CED=601;HMP=6;SB=0.9204;EFF=FRAME_SHIFT(HIGH||tta/|L232|280|yibA|protein_coding|CODING|NP_418051.1|1|1);LOF=(yibA|b3594|1|1.00)	GT:DP:AD:AF:RAF:SB:SC:PF	0.0038	0	0.0054	0.0063	0.015	0.0036	0	0	0.0034	0.005	0.0031	0.0056	0.0026	0.0046	0.0058	0	0.0028	0	0.0057	0.0081	0	0.0059	0.0088	0.0082	0	0.0071	0.0029	0.0032	0.0031	0.0031	0	0.0077	0.0053	0.0072
NC_000913.3	1972016	tar	A225	A	5	GA	G	gct/	FRAME_SHIFT	tar	NP_416400.1	42.86	PASS	SN=0;STA=1972016;STO=1972017;TYP=DEL;R1P=25;R1M=19;R2P=35;R2M=27;AD=106;DP=42020;MCOV=-201;PPC=106;AF=0.0025;RAF=0.0000;LS=9628;MQS=6360;MQM=60;BQS=3878;BQM=38;EDS=2773;EDM=50;IDS=104610;IDM=989;CED=601;HMP=1;SB=1.0000;EFF=FRAME_SHIFT(HIGH||gct/|A225|553|tar|protein_coding|CODING|NP_416400.1|1|1);LOF=(tar|b1886|1|1.00)	GT:DP:AD:AF:RAF:SB:SC:PF	0	0	0	0	0	0	0	0	0	0	0	0	0	0	0	0	0	0	0.0054	0.0049	0.1011	0.2163	0.1217	0.0133	0.0103	0	0	0	0	0	0	0	0	0
NC_000913.3	2757654	yfjH	R316	R	6	CT	C	aga/	FRAME_SHIFT	yfjH	NP_417112.1	36.81	PASS	SN=0;STA=2757654;STO=2757655;TYP=DEL;R1P=68;R1M=24;R2P=43;R2M=47;AD=182;DP=63157;MCOV=-201;PPC=182;AF=0.0029;RAF=0.0000;LS=16559;MQS=10915;MQM=60;BQS=6862;BQM=38;EDS=5176;EDM=50;IDS=179300;IDM=989;CED=601;HMP=6;SB=0.9993;EFF=FRAME_SHIFT(HIGH||aga/|R316|318|yfjH|protein_coding|CODING|NP_417112.1|1|1)	GT:DP:AD:AF:RAF:SB:SC:PF	0	0	0	0	0	0	0	0.0035	0.0068	0	0	0	0	0	0	0.0029	0.0027	0	0.0029	0	0	0	0	0	0	0	0	0	0.0025	0	0.0031	0	0	0
NC_000913.3	2547022	murP	F117	F	7	TC	T	ttc/	FRAME_SHIFT	murP	NP_416924.1	42.6	PASS	SN=0;STA=2547022;STO=2547023;TYP=DEL;R1P=42;R1M=42;R2P=50;R2M=34;AD=168;DP=37819;MCOV=-201;PPC=168;AF=0.0044;RAF=0.0000;LS=15203;MQS=10080;MQM=60;BQS=6180;BQM=38;EDS=4803;EDM=50;IDS=165785;IDM=989;CED=601;HMP=1;SB=0.9997;EFF=FRAME_SHIFT(HIGH||ttc/|F117|474|murP|protein_coding|CODING|NP_416924.1|1|1);LOF=(murP|b2429|1|1.00)	GT:DP:AD:AF:RAF:SB:SC:PF	0	0	0	0	0	0	0	0	0	0	0	0	0	0	0	0	0	0	0	0	0	0	0	0	0	0	0	0	0	0	0	0	0	0
NC_000913.3	1938473	pykA	LNRA276	L	6	GCTAAACCGAGC	G	ctaaaccgagcg/	FRAME_SHIFT	pykA	NP_416368.1	42.35	PASS	SN=0;STA=1938473;STO=1938484;TYP=DEL;R1P=39;R1M=44;R2P=46;R2M=73;AD=202;DP=36505;MCOV=-201;PPC=202;AF=0.0055;RAF=0.0000;LS=18682;MQS=12120;MQM=60;BQS=7312;BQM=39;EDS=6468;EDM=50;IDS=199540;IDM=992;CED=601;HMP=0;SB=0.9995;EFF=FRAME_SHIFT(HIGH||ctaaaccgagcg/|LNRA276|480|pykA|protein_coding|CODING|NP_416368.1|1|1);LOF=(pykA|b1854|1|1.00)	GT:DP:AD:AF:RAF:SB:SC:PF	0	0	0	0	0	0	0	0	0	0	0	0	0	0	0	0	0	0	0	0	0	0	0	0	0	0	0	0	0	0	0	0	0	0
NC_000913.3	3007431	ygeW	A391	A	1	AG	A	gcg/	FRAME_SHIFT	ygeW	YP_026185.1	42.36	PASS	SN=0;STA=3007431;STO=3007432;TYP=DEL;R1P=46;R1M=60;R2P=65;R2M=65;AD=236;DP=45453;MCOV=-201;PPC=235;AF=0.0052;RAF=0.0000;LS=21418;MQS=14160;MQM=60;BQS=8695;BQM=38;EDS=6393;EDM=50;IDS=233131;IDM=989;CED=601;HMP=1;SB=0.9998;EFF=FRAME_SHIFT(HIGH||gcg/|A391|396|ygeW|protein_coding|CODING|YP_026185.1|1|1)	GT:DP:AD:AF:RAF:SB:SC:PF	0	0	0	0	0	0	0	0	0	0	0	0	0	0	0	0	0	0	0	0	0	0	0	0	0	0	0	0	0	0	0	0	0	0
NC_000913.3	3008975	ygeY	H71	H	1	AC	A	cac/	FRAME_SHIFT	ygeY	NP_417348.1	42.27	PASS	SN=0;STA=3008975;STO=3008976;TYP=DEL;R1P=37;R1M=34;R2P=44;R2M=40;AD=155;DP=41235;MCOV=-201;PPC=154;AF=0.0038;RAF=0.0000;LS=14060;MQS=9300;MQM=60;BQS=5712;BQM=38;EDS=4231;EDM=50;IDS=153057;IDM=989;CED=601;HMP=1;SB=0.9998;EFF=FRAME_SHIFT(HIGH||cac/|H71|403|ygeY|protein_coding|CODING|NP_417348.1|1|1);LOF=(ygeY|b2872|1|1.00)	GT:DP:AD:AF:RAF:SB:SC:PF	0	0	0	0	0	0	0	0	0	0	0	0	0	0	0	0	0	0	0	0	0	0	0	0	0	0	0	0	0	0	0	0	0	0
NC_000913.3	4123852	cytR	R202	R	2	CG	C	cgc/	FRAME_SHIFT	cytR	NP_418369.1	39.45	PASS	SN=0;STA=4123852;STO=4123853;TYP=DEL;R1P=53;R1M=97;R2P=53;R2M=77;AD=280;DP=46042;MCOV=-201;PPC=279;AF=0.0061;RAF=0.0000;LS=25422;MQS=16800;MQM=60;BQS=10238;BQM=38;EDS=7922;EDM=50;IDS=276540;IDM=989;CED=601;HMP=3;SB=0.9992;EFF=FRAME_SHIFT(HIGH||cgc/|R202|341|cytR|protein_coding|CODING|NP_418369.1|1|1|WARNING_TRANSCRIPT_NO_START_CODON);LOF=(cytR|b3934|1|1.00)	GT:DP:AD:AF:RAF:SB:SC:PF	0	0	0	0	0	0	0	0	0	0	0	0	0	0	0	0	0	0	0	0	0	0	0	0	0	0	0	0	0	0	0	0	0	0
NC_000913.3	3839923	nlpA	C24	C	4	CA	C	tgc/	FRAME_SHIFT	nlpA	NP_418117.1	39.19	PASS	SN=0;STA=3839923;STO=3839924;TYP=DEL;R1P=46;R1M=36;R2P=42;R2M=52;AD=176;DP=57338;MCOV=-201;PPC=175;AF=0.0031;RAF=0.0000;LS=16015;MQS=10560;MQM=60;BQS=6512;BQM=38;EDS=5227;EDM=50;IDS=173668;IDM=989;CED=601;HMP=3;SB=1.0000;EFF=FRAME_SHIFT(HIGH||tgc/|C24|272|nlpA|protein_coding|CODING|NP_418117.1|1|1);LOF=(nlpA|b3661|1|1.00)	GT:DP:AD:AF:RAF:SB:SC:PF	0	0	0	0	0	0	0	0	0	0	0	0	0	0	0	0	0	0	0	0	0	0	0	0	0	0	0	0	0	0	0	0	0	0
NC_000913.3	4258512	dinF	D258	D	8	CG	C	gat/	FRAME_SHIFT	dinF	NP_418468.3	42.29	PASS	SN=0;STA=4258512;STO=4258513;TYP=DEL;R1P=53;R1M=57;R2P=53;R2M=38;AD=201;DP=38391;MCOV=-201;PPC=201;AF=0.0052;RAF=0.0000;LS=18291;MQS=12060;MQM=60;BQS=7400;BQM=38;EDS=5429;EDM=50;IDS=198513;IDM=989;CED=601;HMP=1;SB=0.9998;EFF=FRAME_SHIFT(HIGH||gat/|D258|459|dinF|protein_coding|CODING|NP_418468.3|1|1);LOF=(dinF|b4044|1|1.00)	GT:DP:AD:AF:RAF:SB:SC:PF	0	0	0	0	0	0	0	0	0	0	0	0	0	0	0	0	0	0	0	0	0	0	0	0	0	0	0	0	0	0	0	0	0.0054	0.0214
NC_000913.3	867277	iaaA	I237	I	7	TC	T	atc/	FRAME_SHIFT	iaaA	NP_415349.1	38.94	PASS	SN=0;STA=867277;STO=867278;TYP=DEL;R1P=38;R1M=46;R2P=40;R2M=39;AD=163;DP=37621;MCOV=-201;PPC=162;AF=0.0043;RAF=0.0000;LS=14793;MQS=9780;MQM=60;BQS=5967;BQM=38;EDS=4642;EDM=50;IDS=160897;IDM=989;CED=601;HMP=3;SB=0.9998;EFF=FRAME_SHIFT(HIGH||atc/|I237|321|iaaA|protein_coding|CODING|NP_415349.1|1|1);LOF=(iaaA|b0828|1|1.00)	GT:DP:AD:AF:RAF:SB:SC:PF	0	0	0	0	0	0	0	0	0	0	0	0	0	0	0	0	0	0	0	0	0	0	0	0	0	0	0	0	0	0	0	0	0	0
NC_000913.3	997227	ssuE	R95	R	5	CG	C	cgc/	FRAME_SHIFT	ssuE	NP_415457.1	41.96	PASS	SN=0;STA=997227;STO=997228;TYP=DEL;R1P=34;R1M=30;R2P=37;R2M=19;AD=120;DP=42589;MCOV=-201;PPC=116;AF=0.0028;RAF=0.0000;LS=11087;MQS=7200;MQM=60;BQS=4412;BQM=38;EDS=3552;EDM=70;IDS=118477;IDM=992;CED=601;HMP=1;SB=1.0000;EFF=FRAME_SHIFT(HIGH||cgc/|R95|191|ssuE|protein_coding|CODING|NP_415457.1|1|1);LOF=(ssuE|b0937|1|1.00)	GT:DP:AD:AF:RAF:SB:SC:PF	0	0	0	0	0	0	0	0	0	0	0	0	0	0	0	0	0	0	0	0	0	0	0	0	0	0	0	0	0	0	0	0	0	0
NC_000913.3	2786471	ygaQ	G26	G	6	CG	C	ggg/	FRAME_SHIFT	ygaQ	b4462	37.99	PASS	SN=0;STA=2786471;STO=2786472;TYP=DEL;R1P=46;R1M=55;R2P=43;R2M=53;AD=197;DP=72687;MCOV=-201;PPC=197;AF=0.0027;RAF=0.0000;LS=17917;MQS=11820;MQM=60;BQS=7128;BQM=38;EDS=5727;EDM=50;IDS=194655;IDM=989;CED=601;HMP=5;SB=0.9996;EFF=FRAME_SHIFT(HIGH||ggg/|G26|750|ygaQ|protein_coding|CODING|b4462|1|1|WARNING_TRANSCRIPT_MULTIPLE_STOP_CODONS)	GT:DP:AD:AF:RAF:SB:SC:PF	0	0	0	0	0	0	0	0	0	0	0	0	0	0.0022	0	0	0	0.0042	0.0115	0.0333	0.1162	0.1953	0.1019	0.0241	0	0	0	0	0	0	0	0	0	0
NC_000913.3	1841352	ynjF	C17	C	7	CG	C	tgc/	FRAME_SHIFT	ynjF	NP_416272.2	41.99	PASS	SN=0;STA=1841352;STO=1841353;TYP=DEL;R1P=8;R1M=16;R2P=15;R2M=17;AD=56;DP=41602;MCOV=-201;PPC=55;AF=0.0013;RAF=0.0000;LS=5096;MQS=3360;MQM=60;BQS=2022;BQM=38;EDS=1608;EDM=50;IDS=55362;IDM=989;CED=601;HMP=1;SB=0.9994;EFF=FRAME_SHIFT(HIGH||tgc/|C17|206|ynjF|protein_coding|CODING|NP_416272.2|1|1|WARNING_TRANSCRIPT_NO_START_CODON);LOF=(ynjF|b1758|1|1.00)	GT:DP:AD:AF:RAF:SB:SC:PF	0	0	0	0	0	0	0	0	0	0	0	0	0	0	0	0	0	0	0	0	0	0	0	0	0	0	0	0	0	0	0	0	0	0
NC_000913.3	1730367	lhr	F428	F	8	GT	G	ttt/	FRAME_SHIFT	lhr	NP_416170.1	35.61	PASS	SN=0;STA=1730367;STO=1730368;TYP=DEL;R1P=32;R1M=39;R2P=34;R2M=42;AD=147;DP=34310;MCOV=-201;PPC=147;AF=0.0043;RAF=0.0000;LS=13333;MQS=8820;MQM=60;BQS=5344;BQM=38;EDS=4579;EDM=50;IDS=143590;IDM=989;CED=601;HMP=6;SB=0.9996;EFF=FRAME_SHIFT(HIGH||ttt/|F428|1538|lhr|protein_coding|CODING|NP_416170.1|1|1);LOF=(lhr|b1653|1|1.00)	GT:DP:AD:AF:RAF:SB:SC:PF	0	0	0	0	0	0	0	0	0	0	0	0	0	0	0	0	0	0	0	0	0	0	0	0	0	0	0	0	0.0068	0	0	0	0	0.0063
NC_000913.3	2219900	bglX	S697	S	7	GA	G	tcc/	FRAME_SHIFT	bglX	NP_416636.1	39.05	PASS	SN=0;STA=2219900;STO=2219901;TYP=DEL;R1P=13;R1M=18;R2P=17;R2M=15;AD=63;DP=40649;MCOV=-201;PPC=62;AF=0.0015;RAF=0.0000;LS=5733;MQS=3780;MQM=60;BQS=2276;BQM=38;EDS=1890;EDM=50;IDS=62131;IDM=989;CED=601;HMP=3;SB=0.9998;EFF=FRAME_SHIFT(HIGH||tcc/|S697|765|bglX|protein_coding|CODING|NP_416636.1|1|1);LOF=(bglX|b2132|1|1.00)	GT:DP:AD:AF:RAF:SB:SC:PF	0	0	0	0	0	0	0	0	0	0	0	0	0	0	0	0	0	0	0	0	0	0	0	0	0	0	0	0	0	0	0	0	0	0
NC_000913.3	1066898	yccJ	W65	W	5	CA	C	tgg/	FRAME_SHIFT	yccJ	NP_415523.1	36.38	PASS	SN=0;STA=1066898;STO=1066899;TYP=DEL;R1P=48;R1M=65;R2P=36;R2M=50;AD=199;DP=46244;MCOV=-201;PPC=199;AF=0.0043;RAF=0.0045;LS=18099;MQS=11940;MQM=60;BQS=7328;BQM=38;EDS=5668;EDM=50;IDS=196622;IDM=989;CED=601;HMP=6;SB=0.9995;EFF=FRAME_SHIFT(HIGH||tgg/|W65|75|yccJ|protein_coding|CODING|NP_415523.1|1|1);LOF=(yccJ|b1003|1|1.00)	GT:DP:AD:AF:RAF:SB:SC:PF	0.0045	0.0037	0	0	0	0	0	0	0	0	0	0	0	0	0	0	0	0	0	0	0	0	0	0	0	0	0	0	0	0	0	0	0	0
NC_000913.3	2527625	yfeH	G227	G	7	GA	G	gga/	FRAME_SHIFT	yfeH	NP_416905.1	41.76	PASS	SN=0;STA=2527625;STO=2527626;TYP=DEL;R1P=29;R1M=32;R2P=33;R2M=33;AD=127;DP=46112;MCOV=-201;PPC=127;AF=0.0028;RAF=0.0000;LS=11557;MQS=7620;MQM=60;BQS=4607;BQM=38;EDS=3285;EDM=50;IDS=125460;IDM=989;CED=601;HMP=1;SB=0.9999;EFF=FRAME_SHIFT(HIGH||gga/|G227|332|yfeH|protein_coding|CODING|NP_416905.1|1|1);LOF=(yfeH|b2410|1|1.00)	GT:DP:AD:AF:RAF:SB:SC:PF	0	0	0	0	0	0	0	0	0	0	0	0	0	0	0	0	0.0045	0.0096	0.0236	0.1336	0.1958	0.0932	0.0615	0.0086	0	0.0047	0	0	0	0	0	0	0	0
NC_000913.3	1558006	ddpF	V11	V	1	GA	G	gtc/	FRAME_SHIFT	ddpF	NP_416000.1	42.28	PASS	SN=0;STA=1558006;STO=1558007;TYP=DEL;R1P=24;R1M=22;R2P=25;R2M=23;AD=94;DP=26906;MCOV=-201;PPC=94;AF=0.0035;RAF=0.0000;LS=10331;MQS=5640;MQM=60;BQS=3441;BQM=38;EDS=3105;EDM=74;IDS=92885;IDM=992;CED=601;HMP=1;SB=0.9998;EFF=FRAME_SHIFT(HIGH||gtc/|V11|308|ddpF|protein_coding|CODING|NP_416000.1|1|1|WARNING_TRANSCRIPT_NO_START_CODON)	GT:DP:AD:AF:RAF:SB:SC:PF	0	0	0	0	0	0	0	0	0	0	0	0	0	0	0	0	0	0	0	0	0	0	0	0	0	0	0	0	0	0	0	0	0	0
NC_000913.3	1955869	torZ	T380	T	0	GT	G	aca/	FRAME_SHIFT	torZ	NP_416386.4	41.85	PASS	SN=0;STA=1955869;STO=1955870;TYP=DEL;R1P=23;R1M=24;R2P=19;R2M=19;AD=85;DP=36296;MCOV=-201;PPC=85;AF=0.0023;RAF=0.0000;LS=7730;MQS=5100;MQM=60;BQS=3084;BQM=38;EDS=2407;EDM=50;IDS=83845;IDM=989;CED=601;HMP=1;SB=1.0000;EFF=FRAME_SHIFT(HIGH||aca/|T380|809|torZ|protein_coding|CODING|NP_416386.4|1|1);LOF=(torZ|b1872|1|1.00)	GT:DP:AD:AF:RAF:SB:SC:PF	0	0	0	0	0	0	0	0	0	0	0	0	0	0	0	0	0	0	0	0	0	0	0	0	0	0	0	0	0	0	0	0	0	0
NC_000913.3	145713	yadE	A212	A	2	CG	C	gcg/	FRAME_SHIFT	yadE	NP_414672.1	41.92	PASS	SN=0;STA=145713;STO=145714;TYP=DEL;R1P=30;R1M=20;R2P=30;R2M=24;AD=104;DP=42806;MCOV=-201;PPC=104;AF=0.0024;RAF=0.0000;LS=9428;MQS=6240;MQM=60;BQS=3810;BQM=38;EDS=2822;EDM=50;IDS=102725;IDM=989;CED=601;HMP=1;SB=1.0000;EFF=FRAME_SHIFT(HIGH||gcg/|A212|409|yadE|protein_coding|CODING|NP_414672.1|1|1);LOF=(yadE|b0130|1|1.00)	GT:DP:AD:AF:RAF:SB:SC:PF	0	0	0	0	0	0	0	0	0	0	0	0	0	0	0	0	0	0	0.0041	0.0174	0.121	0.1951	0.1386	0.0041	0	0	0	0	0	0	0	0	0	0
NC_000913.3	1379748	ycjT	C622	C	2	GT	G	tgt/	FRAME_SHIFT	ycjT	NP_415832.1	41.86	PASS	SN=0;STA=1379748;STO=1379749;TYP=DEL;R1P=30;R1M=17;R2P=28;R2M=28;AD=103;DP=47184;MCOV=-201;PPC=100;AF=0.0022;RAF=0.0000;LS=9373;MQS=6180;MQM=60;BQS=3717;BQM=38;EDS=3014;EDM=50;IDS=101701;IDM=989;CED=601;HMP=1;SB=1.0000;EFF=FRAME_SHIFT(HIGH||tgt/|C622|755|ycjT|protein_coding|CODING|NP_415832.1|1|1);LOF=(ycjT|b1316|1|1.00)	GT:DP:AD:AF:RAF:SB:SC:PF	0	0	0	0	0	0	0	0	0	0	0	0	0	0	0	0	0	0	0	0	0	0	0	0	0	0	0	0	0	0	0	0	0	0
NC_000913.3	2999513	ygeR	W126	W	6	AC	A	tgg/	FRAME_SHIFT	ygeR	NP_417341.4	38.76	PASS	SN=0;STA=2999513;STO=2999514;TYP=DEL;R1P=55;R1M=51;R2P=40;R2M=49;AD=195;DP=42297;MCOV=-201;PPC=195;AF=0.0046;RAF=0.0000;LS=17715;MQS=11700;MQM=60;BQS=7146;BQM=38;EDS=5290;EDM=50;IDS=192681;IDM=989;CED=601;HMP=3;SB=0.9999;EFF=FRAME_SHIFT(HIGH||tgg/|W126|251|ygeR|protein_coding|CODING|NP_417341.4|1|1);LOF=(ygeR|b2865|1|1.00)	GT:DP:AD:AF:RAF:SB:SC:PF	0	0	0	0.0042	0	0	0	0	0	0	0	0	0	0	0	0	0	0	0	0	0	0	0	0	0	0	0	0	0	0	0	0	0	0
NC_000913.3	868006	gsiA	S163	S	3	TC	T	tca/	FRAME_SHIFT	gsiA	NP_415350.2	41.77	PASS	SN=0;STA=868006;STO=868007;TYP=DEL;R1P=39;R1M=38;R2P=35;R2M=44;AD=156;DP=37605;MCOV=-201;PPC=155;AF=0.0041;RAF=0.0000;LS=14191;MQS=9360;MQM=60;BQS=5844;BQM=38;EDS=4219;EDM=50;IDS=154195;IDM=989;CED=601;HMP=1;SB=0.9998;EFF=FRAME_SHIFT(HIGH||tca/|S163|623|gsiA|protein_coding|CODING|NP_415350.2|1|1);LOF=(gsiA|b0829|1|1.00)	GT:DP:AD:AF:RAF:SB:SC:PF	0	0	0	0	0	0	0	0	0	0	0	0	0	0	0	0	0	0	0	0	0	0	0	0	0	0	0	0	0	0	0	0	0	0
NC_000913.3	827508	ybhF	V491	V	1	CA	C	gtt/	FRAME_SHIFT	ybhF	NP_415315.4	38.39	PASS	SN=0;STA=827508;STO=827509;TYP=DEL;R1P=16;R1M=12;R2P=15;R2M=16;AD=59;DP=38203;MCOV=-201;PPC=59;AF=0.0015;RAF=0.0000;LS=5369;MQS=3540;MQM=60;BQS=2136;BQM=38;EDS=1635;EDM=50;IDS=58301;IDM=989;CED=601;HMP=3;SB=0.9998;EFF=FRAME_SHIFT(HIGH||gtt/|V491|578|ybhF|protein_coding|CODING|NP_415315.4|1|1);LOF=(ybhF|b0794|1|1.00)	GT:DP:AD:AF:RAF:SB:SC:PF	0	0	0	0	0	0	0	0	0	0	0	0	0	0	0	0	0	0	0	0	0	0	0	0	0	0	0	0	0	0	0	0	0	0
NC_000913.3	3857135	yidJ	V423	V	3	GA	G	gtt/	FRAME_SHIFT	yidJ	NP_418134.1	39.03	PASS	SN=0;STA=3857135;STO=3857136;TYP=DEL;R1P=34;R1M=34;R2P=21;R2M=26;AD=115;DP=50250;MCOV=-201;PPC=114;AF=0.0023;RAF=0.0000;LS=10652;MQS=6900;MQM=60;BQS=4166;BQM=38;EDS=3605;EDM=75;IDS=113468;IDM=992;CED=601;HMP=3;SB=0.9998;EFF=FRAME_SHIFT(HIGH||gtt/|V423|497|yidJ|protein_coding|CODING|NP_418134.1|1|1);LOF=(yidJ|b3678|1|1.00)	GT:DP:AD:AF:RAF:SB:SC:PF	0	0	0	0	0	0	0	0	0	0	0	0	0	0	0	0	0	0	0	0	0	0	0	0	0	0	0	0	0	0	0	0	0	0
NC_000913.3	2361158	rhmD	E86	E	6	TC	T	gaa/	FRAME_SHIFT	rhmD	NP_416750.2	41.58	PASS	SN=0;STA=2361158;STO=2361159;TYP=DEL;R1P=9;R1M=34;R2P=22;R2M=18;AD=83;DP=39501;MCOV=-201;PPC=83;AF=0.0021;RAF=0.0000;LS=7516;MQS=4980;MQM=60;BQS=3034;BQM=38;EDS=2103;EDM=50;IDS=81836;IDM=989;CED=601;HMP=1;SB=0.9992;EFF=FRAME_SHIFT(HIGH||gaa/|E86|401|rhmD|protein_coding|CODING|NP_416750.2|1|1);LOF=(rhmD|b2247|1|1.00)	GT:DP:AD:AF:RAF:SB:SC:PF	0	0	0	0	0.0049	0	0.0278	0.0957	0.1878	0.0697	0.037	0	0	0	0	0	0	0	0	0	0	0	0	0	0	0	0	0	0	0	0	0	0	0
NC_000913.3	3305244	mtr	A191	A	1	GT	G	gca/	FRAME_SHIFT	mtr	NP_417630.1	41.65	PASS	SN=0;STA=3305244;STO=3305245;TYP=DEL;R1P=36;R1M=39;R2P=41;R2M=46;AD=162;DP=45001;MCOV=-201;PPC=162;AF=0.0036;RAF=0.0000;LS=14737;MQS=9720;MQM=60;BQS=5932;BQM=38;EDS=4125;EDM=50;IDS=160095;IDM=989;CED=601;HMP=1;SB=0.9998;EFF=FRAME_SHIFT(HIGH||gca/|A191|414|mtr|protein_coding|CODING|NP_417630.1|1|1);LOF=(mtr|b3161|1|1.00)	GT:DP:AD:AF:RAF:SB:SC:PF	0	0	0	0	0	0	0	0	0	0	0	0	0	0	0	0	0	0	0	0	0	0	0	0	0	0	0	0	0	0	0	0	0	0
NC_000913.3	882652	deoR	A28	A	8	GC	G	gcc/	FRAME_SHIFT	deoR	NP_415361.1	41.05	PASS	SN=0;STA=882652;STO=882653;TYP=DEL;R1P=40;R1M=49;R2P=35;R2M=47;AD=171;DP=37653;MCOV=-201;PPC=171;AF=0.0045;RAF=0.0000;LS=15556;MQS=10260;MQM=60;BQS=6268;BQM=38;EDS=4709;EDM=50;IDS=168986;IDM=989;CED=601;HMP=1;SB=0.9996;EFF=FRAME_SHIFT(HIGH||gcc/|A28|252|deoR|protein_coding|CODING|NP_415361.1|1|1);LOF=(deoR|b0840|1|1.00)	GT:DP:AD:AF:RAF:SB:SC:PF	0	0	0	0	0	0	0	0	0	0	0	0	0	0	0	0	0	0	0	0	0	0	0	0	0	0	0	0	0	0	0	0	0	0
NC_000913.3	3929574	viaA	M10	M	0	CA	C	atg/	FRAME_SHIFT	viaA	YP_026243.1	41.96	PASS	SN=0;STA=3929574;STO=3929575;TYP=DEL;R1P=57;R1M=54;R2P=72;R2M=63;AD=246;DP=47222;MCOV=-201;PPC=246;AF=0.0052;RAF=0.0000;LS=22352;MQS=14760;MQM=60;BQS=9070;BQM=38;EDS=6753;EDM=50;IDS=243033;IDM=989;CED=601;HMP=1;SB=0.9998;EFF=FRAME_SHIFT(HIGH||atg/|M10|483|viaA|protein_coding|CODING|YP_026243.1|1|1)	GT:DP:AD:AF:RAF:SB:SC:PF	0	0	0	0	0	0	0	0	0	0	0	0	0	0	0	0	0	0	0	0	0	0	0	0	0	0	0	0	0	0	0	0	0	0
NC_000913.3	826415	ybhS	G279	G	9	GC	G	ggg/	FRAME_SHIFT	ybhS	NP_415314.1	36.16	PASS	SN=0;STA=826415;STO=826416;TYP=DEL;R1P=0;R1M=25;R2P=31;R2M=20;AD=76;DP=33338;MCOV=-201;PPC=75;AF=0.0023;RAF=0.0000;LS=6885;MQS=4560;MQM=60;BQS=2743;BQM=38;EDS=2092;EDM=50;IDS=74981;IDM=989;CED=601;HMP=5;SB=0.9994;EFF=FRAME_SHIFT(HIGH||ggg/|G279|377|ybhS|protein_coding|CODING|NP_415314.1|1|1);LOF=(ybhS|b0793|1|1.00)	GT:DP:AD:AF:RAF:SB:SC:PF	0	0	0	0	0	0	0	0	0	0	0	0	0	0	0	0	0	0	0.0236	0.0915	0.1678	0.0694	0.0749	0	0	0.0051	0.0056	0	0	0	0	0	0	0
NC_000913.3	4529444	sgcC	L267	L	7	AG	A	ctg/	FRAME_SHIFT	sgcC	NP_418724.1	38.75	PASS	SN=0;STA=4529444;STO=4529445;TYP=DEL;R1P=46;R1M=35;R2P=36;R2M=22;AD=139;DP=44973;MCOV=-201;PPC=137;AF=0.0031;RAF=0.0000;LS=12649;MQS=8340;MQM=60;BQS=5150;BQM=38;EDS=3768;EDM=50;IDS=137394;IDM=989;CED=601;HMP=3;SB=0.9994;EFF=FRAME_SHIFT(HIGH||ctg/|L267|437|sgcC|protein_coding|CODING|NP_418724.1|1|1);LOF=(sgcC|b4304|1|1.00)	GT:DP:AD:AF:RAF:SB:SC:PF	0	0	0	0	0	0	0	0	0	0	0	0	0	0	0	0	0	0	0	0	0	0	0	0	0	0	0	0	0	0	0	0	0	0
NC_000913.3	3576585	gntU	V159	V	9	CA	C	gtg/	FRAME_SHIFT	gntU	YP_026221.1	41.34	PASS	SN=0;STA=3576585;STO=3576586;TYP=DEL;R1P=26;R1M=35;R2P=34;R2M=32;AD=127;DP=35603;MCOV=-201;PPC=127;AF=0.0036;RAF=0.0000;LS=11523;MQS=7620;MQM=60;BQS=4672;BQM=38;EDS=3573;EDM=50;IDS=125400;IDM=989;CED=601;HMP=1;SB=0.9998;EFF=FRAME_SHIFT(HIGH||gtg/|V159|446|gntU|protein_coding|CODING|YP_026221.1|1|1|WARNING_TRANSCRIPT_NO_START_CODON);LOF=(gntU|b4476|1|1.00)	GT:DP:AD:AF:RAF:SB:SC:PF	0	0	0	0	0	0	0	0	0	0	0	0	0	0	0	0	0	0	0	0	0	0	0	0	0	0	0	0	0	0	0	0	0	0
NC_000913.3	4439661	ytfK	I26	I	6	CA	C	atc/	FRAME_SHIFT	ytfK	NP_418638.2	42.16	PASS	SN=0;STA=4439661;STO=4439662;TYP=DEL;R1P=71;R1M=98;R2P=82;R2M=108;AD=359;DP=52234;MCOV=-201;PPC=358;AF=0.0069;RAF=0.0000;LS=32846;MQS=21540;MQM=60;BQS=13204;BQM=39;EDS=10544;EDM=65;IDS=354568;IDM=992;CED=601;HMP=1;SB=0.9995;EFF=FRAME_SHIFT(HIGH||atc/|I26|68|ytfK|protein_coding|CODING|NP_418638.2|1|1);LOF=(ytfK|b4217|1|1.00)	GT:DP:AD:AF:RAF:SB:SC:PF	0	0	0	0	0	0	0	0	0	0	0	0	0	0	0	0	0	0	0	0	0	0	0	0	0	0	0	0	0	0	0	0	0	0
NC_000913.3	1113877	msyB	E102	E	2	TC	T	gaa/	FRAME_SHIFT	msyB	NP_415569.4	35.64	PASS	SN=0;STA=1113877;STO=1113878;TYP=DEL;R1P=31;R1M=36;R2P=24;R2M=24;AD=115;DP=46268;MCOV=-201;PPC=115;AF=0.0025;RAF=0.0000;LS=11815;MQS=6900;MQM=60;BQS=4134;BQM=39;EDS=3553;EDM=71;IDS=112705;IDM=989;CED=601;HMP=6;SB=0.9998;EFF=FRAME_SHIFT(HIGH||gaa/|E102|124|msyB|protein_coding|CODING|NP_415569.4|1|1);LOF=(msyB|b1051|1|1.00)	GT:DP:AD:AF:RAF:SB:SC:PF	0	0	0	0	0	0	0	0	0	0	0	0	0	0	0	0	0	0	0	0	0	0	0	0	0	0	0	0	0	0	0	0	0	0
NC_000913.3	4196365	rsd	V148	V	8	CA	C	gtg/	FRAME_SHIFT	rsd	NP_418423.1	42	PASS	SN=0;STA=4196365;STO=4196366;TYP=DEL;R1P=24;R1M=16;R2P=22;R2M=19;AD=81;DP=47063;MCOV=-201;PPC=81;AF=0.0017;RAF=0.0000;LS=7348;MQS=4860;MQM=60;BQS=2967;BQM=38;EDS=2418;EDM=50;IDS=79962;IDM=989;CED=601;HMP=1;SB=0.9995;EFF=FRAME_SHIFT(HIGH||gtg/|V148|158|rsd|protein_coding|CODING|NP_418423.1|1|1);LOF=(rsd|b3995|1|1.00)	GT:DP:AD:AF:RAF:SB:SC:PF	0	0	0	0	0	0	0	0	0	0	0	0	0	0	0	0	0	0	0	0	0	0	0	0	0	0	0	0	0	0	0	0	0	0
NC_000913.3	3592774	livF	G221	G	1	CA	C	ggt/	FRAME_SHIFT	livF	NP_417911.4	41.59	PASS	SN=0;STA=3592774;STO=3592775;TYP=DEL;R1P=29;R1M=45;R2P=39;R2M=58;AD=171;DP=44326;MCOV=-201;PPC=170;AF=0.0039;RAF=0.0000;LS=15534;MQS=10249;MQM=60;BQS=6248;BQM=38;EDS=5041;EDM=50;IDS=168756;IDM=989;CED=601;HMP=1;SB=0.9993;EFF=FRAME_SHIFT(HIGH||ggt/|G221|237|livF|protein_coding|CODING|NP_417911.4|1|1);LOF=(livF|b3454|1|1.00)	GT:DP:AD:AF:RAF:SB:SC:PF	0	0	0	0	0	0	0	0	0	0	0	0	0	0	0	0	0	0	0	0	0	0	0	0	0	0	0	0	0	0	0	0	0	0
NC_000913.3	1420385	ydaS	F8	F	8	AT	A	ttc/	FRAME_SHIFT	ydaS	NP_415875.1	39.26	PASS	SN=0;STA=1420385;STO=1420386;TYP=DEL;R1P=28;R1M=20;R2P=24;R2M=26;AD=98;DP=52193;MCOV=-201;PPC=98;AF=0.0019;RAF=0.0000;LS=8918;MQS=5880;MQM=60;BQS=3611;BQM=38;EDS=2921;EDM=50;IDS=96663;IDM=989;CED=601;HMP=3;SB=0.9998;EFF=FRAME_SHIFT(HIGH||ttc/|F8|98|ydaS|protein_coding|CODING|NP_415875.1|1|1);LOF=(ydaS|b1357|1|1.00)	GT:DP:AD:AF:RAF:SB:SC:PF	0	0	0	0	0	0	0	0	0	0	0	0	0	0	0	0	0	0	0	0	0	0	0	0	0	0	0	0	0	0	0	0	0	0
NC_000913.3	3389988	aaeR	R157	R	7	CG	C	cgt/	FRAME_SHIFT	aaeR	NP_417710.1	40.91	PASS	SN=0;STA=3389988;STO=3389989;TYP=DEL;R1P=15;R1M=5;R2P=12;R2M=16;AD=48;DP=36942;MCOV=-201;PPC=48;AF=0.0013;RAF=0.0000;LS=4346;MQS=2880;MQM=60;BQS=1745;BQM=38;EDS=1447;EDM=47;IDS=47344;IDM=989;CED=601;HMP=1;SB=0.9996;EFF=FRAME_SHIFT(HIGH||cgt/|R157|309|aaeR|protein_coding|CODING|NP_417710.1|1|1);LOF=(aaeR|b3243|1|1.00)	GT:DP:AD:AF:RAF:SB:SC:PF	0	0	0	0	0	0	0	0	0	0	0	0	0	0	0	0	0	0	0	0	0	0	0	0	0	0	0	0	0	0	0	0	0	0
NC_000913.3	1320526	trpD	S286	S	6	TA	T	agt/	FRAME_SHIFT	trpD	NP_415779.1	40.57	PASS	SN=0;STA=1320526;STO=1320527;TYP=DEL;R1P=17;R1M=25;R2P=19;R2M=19;AD=80;DP=32248;MCOV=-201;PPC=80;AF=0.0025;RAF=0.0000;LS=7175;MQS=4800;MQM=60;BQS=2945;BQM=38;EDS=2296;EDM=49;IDS=78985;IDM=989;CED=601;HMP=1;SB=0.9996;EFF=FRAME_SHIFT(HIGH||agt/|S286|531|trpD|protein_coding|CODING|NP_415779.1|1|1);LOF=(trpD|b1263|1|1.00)	GT:DP:AD:AF:RAF:SB:SC:PF	0	0	0	0	0	0	0	0	0	0	0	0	0	0	0	0	0	0	0	0	0	0	0	0	0	0	0	0	0	0	0	0	0	0
NC_000913.3	1579144	yddA	K66	K	6	CT	C	aaa/	FRAME_SHIFT	yddA	NP_416013.1	26.06	PASS	SN=0;STA=1579144;STO=1579145;TYP=DEL;R1P=1;R1M=3;R2P=3;R2M=2;AD=9;DP=53805;MCOV=-201;PPC=9;AF=0.0002;RAF=0.0031;LS=815;MQS=540;MQM=60;BQS=341;BQM=38;EDS=243;EDM=50;IDS=8878;IDM=989;CED=601;HMP=4;SB=1.0000;EFF=FRAME_SHIFT(HIGH||aaa/|K66|561|yddA|protein_coding|CODING|NP_416013.1|1|1);LOF=(yddA|b1496|1|1.00)	GT:DP:AD:AF:RAF:SB:SC:PF	0.0031	0	0	0	0	0	0	0	0	0	0	0	0	0	0	0	0	0	0	0	0	0	0	0	0	0	0	0	0	0	0	0	0	0
NC_000913.3	1983325	araH	L72	L	2	GA	G	ctc/	FRAME_SHIFT	araH	YP_026162.2	41.21	PASS	SN=0;STA=1983325;STO=1983326;TYP=DEL;R1P=19;R1M=25;R2P=23;R2M=17;AD=84;DP=38978;MCOV=-201;PPC=84;AF=0.0022;RAF=0.0000;LS=7644;MQS=5040;MQM=60;BQS=3034;BQM=38;EDS=2503;EDM=50;IDS=83010;IDM=989;CED=601;HMP=1;SB=1.0000;EFF=FRAME_SHIFT(HIGH||ctc/|L72|328|araH|protein_coding|CODING|YP_026162.2|1|1);LOF=(araH|b4460|1|1.00)	GT:DP:AD:AF:RAF:SB:SC:PF	0	0	0	0	0	0	0	0	0	0	0	0	0	0	0	0	0	0	0	0.0161	0.085	0.1768	0.1445	0.024	0	0	0	0	0	0	0	0	0	0
NC_000913.3	942585	dmsA	S543	S	3	TC	T	tcc/	FRAME_SHIFT	dmsA	NP_415414.4	38.5	PASS	SN=0;STA=942585;STO=942586;TYP=DEL;R1P=33;R1M=39;R2P=35;R2M=41;AD=148;DP=45631;MCOV=-201;PPC=147;AF=0.0032;RAF=0.0000;LS=13467;MQS=8880;MQM=60;BQS=5488;BQM=38;EDS=4183;EDM=50;IDS=146141;IDM=989;CED=601;HMP=3;SB=0.9997;EFF=FRAME_SHIFT(HIGH||tcc/|S543|814|dmsA|protein_coding|CODING|NP_415414.4|1|1);LOF=(dmsA|b0894|1|1.00)	GT:DP:AD:AF:RAF:SB:SC:PF	0	0	0	0	0	0	0	0	0	0	0	0	0	0	0	0	0	0	0	0	0	0	0	0	0	0	0	0	0	0	0	0	0	0
NC_000913.3	66507	araD	A15	A	5	GC	G	gcg/	FRAME_SHIFT	araD	NP_414603.1	38.38	PASS	SN=0;STA=66507;STO=66508;TYP=DEL;R1P=32;R1M=31;R2P=26;R2M=38;AD=127;DP=42572;MCOV=-201;PPC=127;AF=0.0030;RAF=0.0000;LS=11557;MQS=7620;MQM=60;BQS=4635;BQM=38;EDS=3522;EDM=50;IDS=125425;IDM=989;CED=601;HMP=3;SB=0.9997;EFF=FRAME_SHIFT(HIGH||gcg/|A15|231|araD|protein_coding|CODING|NP_414603.1|1|1);LOF=(araD|b0061|1|1.00)	GT:DP:AD:AF:RAF:SB:SC:PF	0	0	0	0	0	0	0	0	0	0	0	0	0	0	0	0	0	0	0	0	0	0	0	0	0	0	0	0	0	0	0	0	0	0
NC_000913.3	1373168	ycjN	K421	K	1	GA	G	aaa/	FRAME_SHIFT	ycjN	NP_415826.1	35.83	PASS	SN=0;STA=1373168;STO=1373169;TYP=DEL;R1P=45;R1M=54;R2P=47;R2M=51;AD=197;DP=42822;MCOV=-201;PPC=195;AF=0.0046;RAF=0.0000;LS=17925;MQS=11820;MQM=60;BQS=7249;BQM=38;EDS=5485;EDM=50;IDS=192277;IDM=989;CED=601;HMP=6;SB=0.9998;EFF=FRAME_SHIFT(HIGH||aaa/|K421|430|ycjN|protein_coding|CODING|NP_415826.1|1|1)	GT:DP:AD:AF:RAF:SB:SC:PF	0	0	0	0	0.0049	0	0	0	0	0	0	0	0	0	0	0	0	0	0	0	0	0	0	0	0	0	0	0	0	0	0	0	0	0
NC_000913.3	4161136	fabR	A5	A	5	GC	G	gcg/	FRAME_SHIFT	fabR	NP_418398.2	41.07	PASS	SN=0;STA=4161136;STO=4161137;TYP=DEL;R1P=35;R1M=21;R2P=24;R2M=24;AD=104;DP=44940;MCOV=-201;PPC=104;AF=0.0023;RAF=0.0000;LS=9463;MQS=6240;MQM=60;BQS=3733;BQM=38;EDS=2949;EDM=50;IDS=102713;IDM=989;CED=601;HMP=1;SB=1.0000;EFF=FRAME_SHIFT(HIGH||gcg/|A5|215|fabR|protein_coding|CODING|NP_418398.2|1|1)	GT:DP:AD:AF:RAF:SB:SC:PF	0	0	0	0	0.0044	0.0148	0.1455	0.1607	0.1722	0.0529	0.005	0	0	0	0	0	0	0	0	0	0	0	0	0	0	0	0	0	0	0	0	0	0	0
NC_000913.3	3997893	yigB	I238	I	8	GA	G	ata/	FRAME_SHIFT	yigB	NP_418257.1	41.9	PASS	SN=0;STA=3997893;STO=3997894;TYP=DEL;R1P=31;R1M=39;R2P=37;R2M=32;AD=139;DP=44934;MCOV=-201;PPC=139;AF=0.0031;RAF=0.0000;LS=12646;MQS=8340;MQM=60;BQS=5168;BQM=38;EDS=4119;EDM=50;IDS=137338;IDM=989;CED=601;HMP=1;SB=0.9999;EFF=FRAME_SHIFT(HIGH||ata/|I238|238|yigB|protein_coding|CODING|NP_418257.1|1|1)	GT:DP:AD:AF:RAF:SB:SC:PF	0	0	0	0	0	0	0	0	0	0	0	0	0	0	0	0	0	0	0	0	0	0	0	0	0	0	0	0	0	0	0	0	0	0
NC_000913.3	542212	glxK	A109	A	9	GC	G	gcc/	FRAME_SHIFT	glxK	NP_415047.1	37.88	PASS	SN=0;STA=542212;STO=542213;TYP=DEL;R1P=16;R1M=47;R2P=20;R2M=50;AD=133;DP=41564;MCOV=-201;PPC=132;AF=0.0032;RAF=0.0000;LS=12103;MQS=7980;MQM=60;BQS=4721;BQM=38;EDS=3491;EDM=50;IDS=131151;IDM=989;CED=601;HMP=3;SB=0.4068;EFF=FRAME_SHIFT(HIGH||gcc/|A109|381|glxK|protein_coding|CODING|NP_415047.1|1|1);LOF=(glxK|b0514|1|1.00)	GT:DP:AD:AF:RAF:SB:SC:PF	0	0	0	0	0	0	0	0	0	0	0	0	0	0	0	0	0	0	0	0	0	0	0	0	0	0	0	0	0	0	0	0	0	0
NC_000913.3	3067046	ygfI	E43	E	3	TC	T	gaa/	FRAME_SHIFT	ygfI	NP_417396.4	38.26	PASS	SN=0;STA=3067046;STO=3067047;TYP=DEL;R1P=56;R1M=48;R2P=46;R2M=45;AD=195;DP=52434;MCOV=-201;PPC=195;AF=0.0037;RAF=0.0000;LS=17735;MQS=11700;MQM=60;BQS=7278;BQM=38;EDS=5336;EDM=49;IDS=192644;IDM=989;CED=601;HMP=3;SB=0.9998;EFF=FRAME_SHIFT(HIGH||gaa/|E43|298|ygfI|protein_coding|CODING|NP_417396.4|1|1);LOF=(ygfI|b2921|1|1.00)	GT:DP:AD:AF:RAF:SB:SC:PF	0	0	0	0	0	0	0.0038	0	0	0	0	0	0	0	0	0	0	0	0	0	0	0	0	0	0	0	0	0	0	0	0	0	0	0
NC_000913.3	502467	ybaL	A257	A	7	CG	C	gcc/	FRAME_SHIFT	ybaL	NP_415011.1	37.94	PASS	SN=0;STA=502467;STO=502468;TYP=DEL;R1P=8;R1M=17;R2P=7;R2M=16;AD=48;DP=37776;MCOV=-201;PPC=47;AF=0.0013;RAF=0.0000;LS=4368;MQS=2880;MQM=60;BQS=1740;BQM=38;EDS=1410;EDM=48;IDS=47369;IDM=989;CED=601;HMP=3;SB=0.9989;EFF=FRAME_SHIFT(HIGH||gcc/|A257|558|ybaL|protein_coding|CODING|NP_415011.1|1|1);LOF=(ybaL|b0478|1|1.00)	GT:DP:AD:AF:RAF:SB:SC:PF	0	0	0	0	0	0	0	0	0	0	0	0	0	0	0	0	0	0	0	0	0	0	0	0	0	0	0	0	0	0	0	0	0	0
NC_000913.3	615408	entF	A418	A	8	GC	G	gcc/	FRAME_SHIFT	entF	NP_415118.1	37.02	PASS	SN=0;STA=615408;STO=615409;TYP=DEL;R1P=35;R1M=36;R2P=30;R2M=32;AD=133;DP=38526;MCOV=-201;PPC=133;AF=0.0035;RAF=0.0000;LS=12088;MQS=7980;MQM=60;BQS=4888;BQM=38;EDS=3734;EDM=50;IDS=131381;IDM=989;CED=601;HMP=4;SB=0.9999;EFF=FRAME_SHIFT(HIGH||gcc/|A418|1293|entF|protein_coding|CODING|NP_415118.1|1|1);LOF=(entF|b0586|1|1.00)	GT:DP:AD:AF:RAF:SB:SC:PF	0	0.0047	0	0	0	0	0	0	0	0	0	0	0	0	0	0	0	0	0	0	0.0052	0	0	0	0	0	0	0	0	0	0	0.023	0.1404	0.1124
NC_000913.3	675451	ybeL	C145	C	5	GC	G	tgc/	FRAME_SHIFT	ybeL	NP_415176.1	37.68	PASS	SN=0;STA=675451;STO=675452;TYP=DEL;R1P=47;R1M=66;R2P=54;R2M=49;AD=216;DP=48349;MCOV=-201;PPC=216;AF=0.0045;RAF=0.0000;LS=19563;MQS=12960;MQM=60;BQS=7835;BQM=38;EDS=6348;EDM=50;IDS=213248;IDM=989;CED=601;HMP=4;SB=0.9998;EFF=FRAME_SHIFT(HIGH||tgc/|C145|160|ybeL|protein_coding|CODING|NP_415176.1|1|1);LOF=(ybeL|b0643|1|1.00)	GT:DP:AD:AF:RAF:SB:SC:PF	0	0	0	0	0	0	0	0	0	0	0	0	0	0	0	0	0	0	0	0	0	0	0	0	0	0	0	0	0	0	0	0	0	0
NC_000913.3	2493999	yfdX	I135K?	I	?	A	ATT	att/aAAtt	FRAME_SHIFT	yfdX	NP_416876.1	41.91	PASS	SN=0;STA=2493999;STO=2493999;TYP=INS;R1P=64;R1M=79;R2P=58;R2M=91;AD=292;DP=58891;MCOV=-201;PPC=290;AF=0.0050;RAF=0.0000;LS=26572;MQS=17520;MQM=60;BQS=10845;BQM=38;EDS=8031;EDM=49;IDS=282089;IDM=967;CED=601;HMP=0;SB=0.9994;EFF=FRAME_SHIFT(HIGH||att/aAAtt|I135K?|211|yfdX|protein_coding|CODING|NP_416876.1|1|1);LOF=(yfdX|b2375|1|1.00)	GT:DP:AD:AF:RAF:SB:SC:PF	0	0	0	0	0	0	0	0	0	0	0	0	0	0	0	0	0	0	0	0	0	0	0	0	0	0	0	0	0	0	0	0	0	0
NC_000913.3	2952249	recD	C71	C	1	AC	A	tgt/	FRAME_SHIFT	recD	NP_417296.1	40.74	PASS	SN=0;STA=2952249;STO=2952250;TYP=DEL;R1P=20;R1M=16;R2P=13;R2M=3;AD=52;DP=35154;MCOV=-201;PPC=52;AF=0.0015;RAF=0.0000;LS=4731;MQS=3120;MQM=60;BQS=1930;BQM=38;EDS=1540;EDM=49;IDS=51384;IDM=989;CED=601;HMP=1;SB=0.9992;EFF=FRAME_SHIFT(HIGH||tgt/|C71|608|recD|protein_coding|CODING|NP_417296.1|1|1);LOF=(recD|b2819|1|1.00)	GT:DP:AD:AF:RAF:SB:SC:PF	0	0	0	0	0	0	0	0	0	0	0	0	0	0	0	0	0	0	0	0	0	0	0	0	0	0	0	0	0	0	0	0	0	0
NC_000913.3	2781222	ypjA	T502	T	2	GT	G	acc/	FRAME_SHIFT	ypjA	NP_417134.2	41.6	PASS	SN=0;STA=2781222;STO=2781223;TYP=DEL;R1P=52;R1M=61;R2P=62;R2M=64;AD=239;DP=51483;MCOV=-201;PPC=238;AF=0.0046;RAF=0.0000;LS=21741;MQS=14340;MQM=60;BQS=8826;BQM=38;EDS=6865;EDM=50;IDS=236094;IDM=989;CED=601;HMP=1;SB=0.9998;EFF=FRAME_SHIFT(HIGH||acc/|T502|1526|ypjA|protein_coding|CODING|NP_417134.2|1|1);LOF=(ypjA|b2647|1|1.00)	GT:DP:AD:AF:RAF:SB:SC:PF	0	0	0	0	0	0	0	0	0	0	0	0	0	0	0	0	0	0	0	0	0	0	0	0	0	0	0	0	0	0	0	0	0	0
NC_000913.3	339372	yahG	S350	S	0	TC	T	tcg/	FRAME_SHIFT	yahG	NP_414855.1	40.88	PASS	SN=0;STA=339372;STO=339373;TYP=DEL;R1P=36;R1M=49;R2P=40;R2M=39;AD=164;DP=36428;MCOV=-201;PPC=163;AF=0.0045;RAF=0.0000;LS=14886;MQS=9840;MQM=60;BQS=5986;BQM=38;EDS=4641;EDM=50;IDS=161776;IDM=989;CED=601;HMP=1;SB=0.9997;EFF=FRAME_SHIFT(HIGH||tcg/|S350|472|yahG|protein_coding|CODING|NP_414855.1|1|1);LOF=(yahG|b0321|1|1.00)	GT:DP:AD:AF:RAF:SB:SC:PF	0	0	0	0	0	0	0	0	0	0	0	0	0	0	0	0	0	0	0	0	0	0	0	0	0	0	0	0	0	0	0	0	0	0.0311
NC_000913.3	2227094	yohF	L59	L	9	CA	C	ctg/	FRAME_SHIFT	yohF	NP_416641.1	40.78	PASS	SN=0;STA=2227094;STO=2227095;TYP=DEL;R1P=12;R1M=10;R2P=8;R2M=13;AD=43;DP=36360;MCOV=-201;PPC=42;AF=0.0012;RAF=0.0000;LS=4213;MQS=2580;MQM=60;BQS=1586;BQM=39;EDS=1288;EDM=62;IDS=42451;IDM=992;CED=601;HMP=1;SB=0.9997;EFF=FRAME_SHIFT(HIGH||ctg/|L59|253|yohF|protein_coding|CODING|NP_416641.1|1|1);LOF=(yohF|b2137|1|1.00)	GT:DP:AD:AF:RAF:SB:SC:PF	0	0	0	0	0	0	0	0	0	0	0	0	0	0	0	0	0	0	0	0	0	0	0	0	0	0	0	0	0	0	0	0	0	0
NC_000913.3	727329	kdpA	G468G?	G	?	G	GC	ggc/ggGc	FRAME_SHIFT	kdpA	NP_415226.1	39.91	PASS	SN=0;STA=727329;STO=727329;TYP=INS;R1P=3;R1M=40;R2P=23;R2M=29;AD=95;DP=29767;MCOV=-201;PPC=94;AF=0.0032;RAF=0.0000;LS=8613;MQS=5700;MQM=60;BQS=3452;BQM=38;EDS=2509;EDM=49;IDS=93882;IDM=989;CED=601;HMP=0;SB=0.5682;EFF=FRAME_SHIFT(HIGH||ggc/ggGc|G468G?|557|kdpA|protein_coding|CODING|NP_415226.1|1|1);LOF=(kdpA|b0698|1|1.00)	GT:DP:AD:AF:RAF:SB:SC:PF	0	0	0	0	0	0	0	0	0	0	0	0	0	0	0	0	0	0	0	0	0	0	0	0	0	0	0	0	0	0	0	0	0	0
NC_000913.3	907335	ybjT	R316	R	6	GC	G	cgc/	FRAME_SHIFT	ybjT	NP_415390.4	40.91	PASS	SN=0;STA=907335;STO=907336;TYP=DEL;R1P=27;R1M=26;R2P=16;R2M=18;AD=87;DP=38679;MCOV=-201;PPC=87;AF=0.0022;RAF=0.0000;LS=7917;MQS=5220;MQM=60;BQS=3232;BQM=38;EDS=2478;EDM=50;IDS=85978;IDM=989;CED=601;HMP=1;SB=1.0000;EFF=FRAME_SHIFT(HIGH||cgc/|R316|476|ybjT|protein_coding|CODING|NP_415390.4|1|1|WARNING_TRANSCRIPT_NO_START_CODON);LOF=(ybjT|b0869|1|1.00)	GT:DP:AD:AF:RAF:SB:SC:PF	0	0	0	0	0	0	0	0	0	0	0	0	0	0	0	0	0	0	0	0	0	0	0	0	0	0	0	0	0	0	0	0	0	0
NC_000913.3	2915644	barA	R197	R	7	GC	G	cgc/	FRAME_SHIFT	barA	NP_417266.1	40.89	PASS	SN=0;STA=2915644;STO=2915645;TYP=DEL;R1P=35;R1M=27;R2P=44;R2M=26;AD=132;DP=47687;MCOV=-201;PPC=132;AF=0.0028;RAF=0.0000;LS=12012;MQS=7920;MQM=60;BQS=4817;BQM=38;EDS=3663;EDM=50;IDS=130405;IDM=989;CED=601;HMP=1;SB=0.9993;EFF=FRAME_SHIFT(HIGH||cgc/|R197|918|barA|protein_coding|CODING|NP_417266.1|1|1);LOF=(barA|b2786|1|1.00)	GT:DP:AD:AF:RAF:SB:SC:PF	0	0	0	0	0	0	0	0	0	0	0	0	0	0	0	0	0	0	0	0	0	0	0	0	0	0	0	0	0	0	0	0	0	0
NC_000913.3	1738943	ydhB	L285	L	5	CA	C	ctt/	FRAME_SHIFT	ydhB	NP_416176.1	38.22	PASS	SN=0;STA=1738943;STO=1738944;TYP=DEL;R1P=23;R1M=31;R2P=27;R2M=26;AD=107;DP=38916;MCOV=-201;PPC=106;AF=0.0027;RAF=0.0000;LS=9737;MQS=6420;MQM=60;BQS=3879;BQM=38;EDS=2968;EDM=50;IDS=105601;IDM=989;CED=601;HMP=3;SB=0.9998;EFF=FRAME_SHIFT(HIGH||ctt/|L285|310|ydhB|protein_coding|CODING|NP_416176.1|1|1);LOF=(ydhB|b1659|1|1.00)	GT:DP:AD:AF:RAF:SB:SC:PF	0	0	0	0	0	0	0	0	0	0	0	0	0	0	0	0	0	0	0	0	0	0	0	0	0	0	0	0	0	0	0	0	0	0
NC_000913.3	520742	ybbP	G110	G	0	TG	T	ggc/	FRAME_SHIFT	ybbP	NP_415029.1	37.61	PASS	SN=0;STA=520742;STO=520743;TYP=DEL;R1P=9;R1M=9;R2P=9;R2M=14;AD=41;DP=36021;MCOV=-201;PPC=39;AF=0.0011;RAF=0.0000;LS=3946;MQS=2460;MQM=60;BQS=1485;BQM=39;EDS=1091;EDM=56;IDS=40469;IDM=992;CED=601;HMP=3;SB=0.9996;EFF=FRAME_SHIFT(HIGH||ggc/|G110|804|ybbP|protein_coding|CODING|NP_415029.1|1|1);LOF=(ybbP|b0496|1|1.00)	GT:DP:AD:AF:RAF:SB:SC:PF	0	0	0	0	0	0	0	0	0	0	0	0	0	0	0	0	0	0	0	0	0	0	0	0	0	0	0	0	0	0	0	0	0	0
NC_000913.3	1599328	lsrK	V294	V	4	CA	C	gtg/	FRAME_SHIFT	lsrK	NP_416028.3	40.87	PASS	SN=0;STA=1599328;STO=1599329;TYP=DEL;R1P=15;R1M=7;R2P=15;R2M=14;AD=51;DP=51180;MCOV=-201;PPC=51;AF=0.0010;RAF=0.0000;LS=4641;MQS=3060;MQM=60;BQS=1866;BQM=38;EDS=1478;EDM=50;IDS=50296;IDM=989;CED=601;HMP=1;SB=0.9994;EFF=FRAME_SHIFT(HIGH||gtg/|V294|530|lsrK|protein_coding|CODING|NP_416028.3|1|1);LOF=(lsrK|b1511|1|1.00)	GT:DP:AD:AF:RAF:SB:SC:PF	0	0	0	0	0	0	0	0	0	0	0	0	0	0	0	0	0	0	0	0	0	0	0	0	0	0	0	0	0	0	0	0	0	0
NC_000913.3	3469082	chiA	G257	G	7	CG	C	ggc/	FRAME_SHIFT	chiA	NP_417797.1	40.74	PASS	SN=0;STA=3469082;STO=3469083;TYP=DEL;R1P=36;R1M=51;R2P=45;R2M=48;AD=180;DP=43478;MCOV=-201;PPC=180;AF=0.0041;RAF=0.0000;LS=16376;MQS=10800;MQM=60;BQS=6525;BQM=38;EDS=4783;EDM=50;IDS=177754;IDM=989;CED=601;HMP=1;SB=0.9996;EFF=FRAME_SHIFT(HIGH||ggc/|G257|897|chiA|protein_coding|CODING|NP_417797.1|1|1);LOF=(chiA|b3338|1|1.00)	GT:DP:AD:AF:RAF:SB:SC:PF	0	0	0	0	0	0	0	0	0	0	0	0	0	0	0	0	0	0	0	0	0	0	0	0	0	0	0	0	0	0	0	0	0	0
NC_000913.3	2891688	cysJ	S70	S	0	GC	G	tcg/	FRAME_SHIFT	cysJ	NP_417244.1	40.88	PASS	SN=0;STA=2891688;STO=2891689;TYP=DEL;R1P=32;R1M=23;R2P=41;R2M=20;AD=116;DP=44723;MCOV=-201;PPC=115;AF=0.0026;RAF=0.0000;LS=10536;MQS=6960;MQM=60;BQS=4205;BQM=38;EDS=3234;EDM=50;IDS=114626;IDM=989;CED=601;HMP=1;SB=0.9992;EFF=FRAME_SHIFT(HIGH||tcg/|S70|599|cysJ|protein_coding|CODING|NP_417244.1|1|1);LOF=(cysJ|b2764|1|1.00)	GT:DP:AD:AF:RAF:SB:SC:PF	0	0	0	0	0	0	0	0	0	0	0	0	0	0	0	0	0	0	0	0	0	0	0	0.0121	0.1215	0.1212	0.1577	0.0253	0.0224	0.0233	0	0	0	0
NC_000913.3	4587548	mrr	G201	G	1	TG	T	ggc/	FRAME_SHIFT	mrr	NP_418771.1	38.35	PASS	SN=0;STA=4587548;STO=4587549;TYP=DEL;R1P=8;R1M=16;R2P=18;R2M=18;AD=60;DP=40593;MCOV=-201;PPC=60;AF=0.0015;RAF=0.0000;LS=5460;MQS=3600;MQM=60;BQS=2205;BQM=38;EDS=1759;EDM=50;IDS=59207;IDM=989;CED=601;HMP=3;SB=0.9995;EFF=FRAME_SHIFT(HIGH||ggc/|G201|304|mrr|protein_coding|CODING|NP_418771.1|1|1);LOF=(mrr|b4351|1|1.00)	GT:DP:AD:AF:RAF:SB:SC:PF	0	0	0	0	0	0	0	0	0	0	0	0	0	0	0	0	0	0	0	0	0	0	0	0	0	0	0	0	0	0	0	0	0	0
NC_000913.3	1997783	yecC	VK10	V	0	TTC	T	gtgaaa/	FRAME_SHIFT	yecC	NP_416427.1	41.16	PASS	SN=0;STA=1997783;STO=1997785;TYP=DEL;R1P=17;R1M=23;R2P=12;R2M=18;AD=70;DP=47291;MCOV=-201;PPC=70;AF=0.0015;RAF=0.0000;LS=6370;MQS=4200;MQM=60;BQS=2565;BQM=38;EDS=2009;EDM=50;IDS=69153;IDM=989;CED=601;HMP=0;SB=0.9994;EFF=FRAME_SHIFT(HIGH||gtgaaa/|VK10|250|yecC|protein_coding|CODING|NP_416427.1|1|1)	GT:DP:AD:AF:RAF:SB:SC:PF	0	0	0	0	0	0	0	0	0	0	0.0049	0	0	0	0	0	0	0	0	0	0	0	0	0	0	0	0	0	0	0	0	0	0	0
NC_000913.3	2071040	yeeP	T128	T	8	CA	C	acg/	FRAME_SHIFT	yeeP	b1999	39.99	PASS	SN=0;STA=2071040;STO=2071041;TYP=DEL;R1P=21;R1M=23;R2P=22;R2M=32;AD=98;DP=37135;MCOV=-201;PPC=96;AF=0.0026;RAF=0.0000;LS=8918;MQS=5880;MQM=60;BQS=3630;BQM=38;EDS=2704;EDM=47;IDS=96721;IDM=989;CED=601;HMP=1;SB=1.0000;EFF=FRAME_SHIFT(HIGH||acg/|T128|183|yeeP|protein_coding|CODING|b1999|1|1|WARNING_TRANSCRIPT_NO_START_CODON);LOF=(yeeP|b1999|1|1.00)	GT:DP:AD:AF:RAF:SB:SC:PF	0	0	0	0	0	0	0	0	0	0	0	0	0	0	0	0	0	0	0	0	0	0	0	0	0	0	0	0	0	0	0	0	0	0
NC_000913.3	465689	ybaE	P541	P	1	CG	C	ccc/	FRAME_SHIFT	ybaE	NP_414979.1	36.91	PASS	SN=0;STA=465689;STO=465690;TYP=DEL;R1P=10;R1M=10;R2P=15;R2M=18;AD=53;DP=40360;MCOV=-201;PPC=53;AF=0.0013;RAF=0.0000;LS=4813;MQS=3180;MQM=60;BQS=1913;BQM=38;EDS=1459;EDM=49;IDS=52316;IDM=989;CED=601;HMP=4;SB=0.9998;EFF=FRAME_SHIFT(HIGH||ccc/|P541|566|ybaE|protein_coding|CODING|NP_414979.1|1|1)	GT:DP:AD:AF:RAF:SB:SC:PF	0	0	0	0	0	0	0	0	0	0	0	0	0	0	0	0	0	0	0	0	0	0	0	0	0	0	0	0	0	0	0	0	0	0
NC_000913.3	3561550	glpE	G91	G	1	CG	C	ggc/	FRAME_SHIFT	glpE	NP_417883.1	40.48	PASS	SN=0;STA=3561550;STO=3561551;TYP=DEL;R1P=22;R1M=13;R2P=22;R2M=16;AD=73;DP=43269;MCOV=-201;PPC=73;AF=0.0017;RAF=0.0000;LS=6927;MQS=4380;MQM=60;BQS=2684;BQM=38;EDS=2116;EDM=75;IDS=72126;IDM=992;CED=601;HMP=1;SB=0.9993;EFF=FRAME_SHIFT(HIGH||ggc/|G91|108|glpE|protein_coding|CODING|NP_417883.1|1|1);LOF=(glpE|b3425|1|1.00)	GT:DP:AD:AF:RAF:SB:SC:PF	0	0	0	0	0	0	0	0	0	0	0	0	0	0	0	0	0	0	0	0	0	0	0	0	0	0	0	0	0	0	0	0	0	0
NC_000913.3	2460657	yfcZ	L93	L	3	AG	A	ctg/	FRAME_SHIFT	yfcZ	NP_416845.2	41.63	PASS	SN=0;STA=2460657;STO=2460658;TYP=DEL;R1P=26;R1M=24;R2P=30;R2M=22;AD=102;DP=51169;MCOV=-201;PPC=102;AF=0.0020;RAF=0.0000;LS=9267;MQS=6120;MQM=60;BQS=3776;BQM=38;EDS=2945;EDM=50;IDS=100809;IDM=989;CED=601;HMP=1;SB=1.0000;EFF=FRAME_SHIFT(HIGH||ctg/|L93|94|yfcZ|protein_coding|CODING|NP_416845.2|1|1)	GT:DP:AD:AF:RAF:SB:SC:PF	0	0	0	0	0	0.0043	0.0206	0.0532	0.1061	0.1553	0.0169	0.0046	0	0.0032	0	0	0	0	0	0	0	0	0	0	0	0	0	0	0	0	0	0	0	0
NC_000913.3	1428836	lomR	G84	G	4	GT	G	ggt/	FRAME_SHIFT	lomR	b4570	40.71	PASS	SN=0;STA=1428836;STO=1428837;TYP=DEL;R1P=21;R1M=20;R2P=22;R2M=23;AD=86;DP=38197;MCOV=-201;PPC=86;AF=0.0023;RAF=0.0000;LS=7826;MQS=5160;MQM=60;BQS=3151;BQM=38;EDS=2592;EDM=50;IDS=84966;IDM=989;CED=601;HMP=1;SB=1.0000;EFF=FRAME_SHIFT(HIGH||ggt/|G84|132|lomR|protein_coding|CODING|b4570|2|1|WARNING_TRANSCRIPT_NO_START_CODON);LOF=(lomR|b4570|1|1.00)	GT:DP:AD:AF:RAF:SB:SC:PF	0	0	0	0	0	0	0	0	0	0	0	0	0	0	0	0	0	0	0	0	0	0	0	0	0	0	0	0	0	0	0	0	0	0
NC_000913.3	2757654	yfjH	R316K?	R	?	C	CT	aga/aAga	FRAME_SHIFT	yfjH	NP_417112.1	41.14	PASS	SN=0;STA=2757654;STO=2757654;TYP=INS;R1P=75;R1M=48;R2P=86;R2M=50;AD=259;DP=63157;MCOV=-201;PPC=258;AF=0.0041;RAF=0.0031;LS=23523;MQS=15540;MQM=60;BQS=9566;BQM=38;EDS=7273;EDM=74;IDS=253009;IDM=992;CED=601;HMP=0;SB=0.9992;EFF=FRAME_SHIFT(HIGH||aga/aAga|R316K?|318|yfjH|protein_coding|CODING|NP_417112.1|1|1)	GT:DP:AD:AF:RAF:SB:SC:PF	0.0031	0	0.0033	0	0.0046	0	0	0.0035	0	0	0.0032	0	0	0.0028	0	0	0	0	0	0	0	0	0	0	0	0	0	0	0	0	0	0	0	0
NC_000913.3	2250429	yeiH	A238	A	8	CT	C	gct/	FRAME_SHIFT	yeiH	NP_416663.1	40.42	PASS	SN=0;STA=2250429;STO=2250430;TYP=DEL;R1P=29;R1M=42;R2P=39;R2M=33;AD=143;DP=41129;MCOV=-201;PPC=142;AF=0.0035;RAF=0.0000;LS=13113;MQS=8580;MQM=60;BQS=5229;BQM=39;EDS=4296;EDM=50;IDS=141162;IDM=992;CED=601;HMP=1;SB=0.9998;EFF=FRAME_SHIFT(HIGH||gct/|A238|349|yeiH|protein_coding|CODING|NP_416663.1|1|1);LOF=(yeiH|b2158|1|1.00)	GT:DP:AD:AF:RAF:SB:SC:PF	0	0	0	0	0	0	0	0	0	0	0	0	0	0	0	0	0	0	0	0	0	0	0	0	0	0.0046	0	0	0	0	0	0	0	0
NC_000913.3	285803	yagG	A137	A	7	GC	G	gcc/	FRAME_SHIFT	yagG	NP_414804.1	36.97	PASS	SN=0;STA=285803;STO=285804;TYP=DEL;R1P=19;R1M=21;R2P=27;R2M=14;AD=81;DP=37869;MCOV=-201;PPC=81;AF=0.0021;RAF=0.0000;LS=7370;MQS=4860;MQM=60;BQS=2881;BQM=38;EDS=2185;EDM=50;IDS=80031;IDM=989;CED=601;HMP=3;SB=0.9995;EFF=FRAME_SHIFT(HIGH||gcc/|A137|460|yagG|protein_coding|CODING|NP_414804.1|1|1);LOF=(yagG|b0270|1|1.00)	GT:DP:AD:AF:RAF:SB:SC:PF	0	0	0	0	0	0	0	0	0	0	0	0	0	0	0	0	0	0	0	0	0	0	0	0	0	0	0	0	0	0	0	0	0	0
NC_000913.3	4193088	thiF	P163	P	3	CG	C	ccg/	FRAME_SHIFT	thiF	NP_418420.4	37.09	PASS	SN=0;STA=4193088;STO=4193089;TYP=DEL;R1P=10;R1M=9;R2P=17;R2M=16;AD=52;DP=32636;MCOV=-201;PPC=52;AF=0.0016;RAF=0.0000;LS=4732;MQS=3120;MQM=60;BQS=1891;BQM=38;EDS=1587;EDM=48;IDS=51373;IDM=989;CED=601;HMP=3;SB=0.9999;EFF=FRAME_SHIFT(HIGH||ccg/|P163|251|thiF|protein_coding|CODING|NP_418420.4|1|1);LOF=(thiF|b3992|1|1.00)	GT:DP:AD:AF:RAF:SB:SC:PF	0	0	0	0	0	0	0	0	0	0	0	0	0	0	0	0	0	0	0	0	0	0	0	0	0	0	0	0	0	0	0	0	0	0
NC_000913.3	4279416	ghxP	G313	G	3	GT	G	ggt/	FRAME_SHIFT	ghxP	NP_418488.1	39.7	PASS	SN=0;STA=4279416;STO=4279417;TYP=DEL;R1P=24;R1M=36;R2P=33;R2M=25;AD=118;DP=35236;MCOV=-201;PPC=118;AF=0.0033;RAF=0.0000;LS=11938;MQS=7080;MQM=60;BQS=4282;BQM=39;EDS=3574;EDM=71;IDS=115265;IDM=985;CED=601;HMP=1;SB=0.9999;EFF=FRAME_SHIFT(HIGH||ggt/|G313|449|ghxP|protein_coding|CODING|NP_418488.1|1|1);LOF=(ghxP|b4064|1|1.00)	GT:DP:AD:AF:RAF:SB:SC:PF	0	0	0	0	0	0	0	0	0	0	0	0	0	0	0	0	0	0	0	0	0	0	0	0	0	0	0	0	0	0	0	0	0	0
NC_000913.3	1838073	ynjC	I288	I	8	AT	A	att/	FRAME_SHIFT	ynjC	NP_416269.4	34.67	PASS	SN=0;STA=1838073;STO=1838074;TYP=DEL;R1P=21;R1M=34;R2P=24;R2M=16;AD=95;DP=37254;MCOV=-201;PPC=95;AF=0.0026;RAF=0.0000;LS=9090;MQS=5700;MQM=60;BQS=3393;BQM=38;EDS=2935;EDM=71;IDS=93805;IDM=992;CED=601;HMP=6;SB=0.9998;EFF=FRAME_SHIFT(HIGH||att/|I288|511|ynjC|protein_coding|CODING|NP_416269.4|1|1);LOF=(ynjC|b1755|1|1.00)	GT:DP:AD:AF:RAF:SB:SC:PF	0	0	0	0	0.0055	0	0	0	0	0	0	0	0	0	0.005	0	0.0055	0	0	0	0	0	0.0047	0	0.0047	0	0	0	0.005	0	0	0	0	0
NC_000913.3	1452029	paaZ	D538	D	8	GT	G	gac/	FRAME_SHIFT	paaZ	NP_415905.1	40.13	PASS	SN=0;STA=1452029;STO=1452030;TYP=DEL;R1P=11;R1M=15;R2P=5;R2M=15;AD=46;DP=45839;MCOV=-201;PPC=45;AF=0.0010;RAF=0.0000;LS=4186;MQS=2760;MQM=60;BQS=1635;BQM=38;EDS=1344;EDM=50;IDS=45416;IDM=989;CED=601;HMP=1;SB=0.9991;EFF=FRAME_SHIFT(HIGH||gac/|D538|681|paaZ|protein_coding|CODING|NP_415905.1|1|1);LOF=(paaZ|b1387|1|1.00)	GT:DP:AD:AF:RAF:SB:SC:PF	0	0	0	0	0	0	0	0	0	0	0	0	0	0	0	0	0	0	0	0	0	0	0	0	0	0	0	0	0	0	0	0	0	0
NC_000913.3	41529	caiT	G134	G	4	GC	G	ggg/	FRAME_SHIFT	caiT	NP_414582.1	35.93	PASS	SN=0;STA=41529;STO=41530;TYP=DEL;R1P=15;R1M=14;R2P=24;R2M=10;AD=63;DP=47062;MCOV=-201;PPC=62;AF=0.0013;RAF=0.0000;LS=5933;MQS=3780;MQM=60;BQS=2210;BQM=38;EDS=1805;EDM=50;IDS=62150;IDM=992;CED=601;HMP=5;SB=0.9992;EFF=FRAME_SHIFT(HIGH||ggg/|G134|504|caiT|protein_coding|CODING|NP_414582.1|1|1);LOF=(caiT|b0040|1|1.00)	GT:DP:AD:AF:RAF:SB:SC:PF	0	0	0	0	0	0	0	0	0	0	0	0.0038	0.0056	0	0	0	0	0	0	0	0	0.0039	0	0	0	0	0	0	0	0	0	0	0	0
NC_000913.3	1770850	ydiL	R79	R	9	GT	G	cgt/	FRAME_SHIFT	ydiL	NP_416204.2	35.87	PASS	SN=0;STA=1770850;STO=1770851;TYP=DEL;R1P=58;R1M=33;R2P=50;R2M=41;AD=182;DP=61020;MCOV=-201;PPC=179;AF=0.0030;RAF=0.0000;LS=16560;MQS=10912;MQM=60;BQS=6687;BQM=38;EDS=5099;EDM=50;IDS=179524;IDM=989;CED=601;HMP=6;SB=0.9994;EFF=FRAME_SHIFT(HIGH||cgt/|R79|118|ydiL|protein_coding|CODING|NP_416204.2|1|1);LOF=(ydiL|b1689|1|1.00)	GT:DP:AD:AF:RAF:SB:SC:PF	0	0.0035	0	0	0	0	0.0031	0	0	0.0029	0	0	0	0	0	0	0	0	0	0	0	0	0	0	0	0	0.0031	0	0	0	0	0	0	0
NC_000913.3	1625581	dcp	F600	F	0	GA	G	ttc/	FRAME_SHIFT	dcp	NP_416056.1	33.76	PASS	SN=0;STA=1625581;STO=1625582;TYP=DEL;R1P=31;R1M=32;R2P=14;R2M=26;AD=103;DP=52612;MCOV=-201;PPC=103;AF=0.0020;RAF=0.0000;LS=9315;MQS=6180;MQM=60;BQS=3833;BQM=38;EDS=2876;EDM=50;IDS=101744;IDM=989;CED=601;HMP=4;SB=1.0000;EFF=FRAME_SHIFT(HIGH||ttc/|F600|681|dcp|protein_coding|CODING|NP_416056.1|1|1);LOF=(dcp|b1538|1|1.00)	GT:DP:AD:AF:RAF:SB:SC:PF	0	0	0	0	0	0	0.005	0	0	0.0042	0	0	0.0046	0	0	0	0	0	0	0	0	0	0	0	0	0	0	0	0	0	0	0	0	0
NC_000913.3	1621056	eamA	L27	L	7	GA	G	ctt/	FRAME_SHIFT	eamA	NP_416050.4	37.8	PASS	SN=0;STA=1621056;STO=1621057;TYP=DEL;R1P=32;R1M=38;R2P=42;R2M=24;AD=136;DP=41962;MCOV=-201;PPC=136;AF=0.0032;RAF=0.0000;LS=12364;MQS=8160;MQM=60;BQS=4944;BQM=38;EDS=3706;EDM=49;IDS=134337;IDM=989;CED=601;HMP=3;SB=0.9997;EFF=FRAME_SHIFT(HIGH||ctt/|L27|299|eamA|protein_coding|CODING|NP_416050.4|1|1);LOF=(eamA|b1533|1|1.00)	GT:DP:AD:AF:RAF:SB:SC:PF	0	0	0	0	0	0	0	0	0	0	0	0	0	0	0	0	0	0	0	0	0	0	0	0	0	0	0	0	0	0	0	0	0	0
NC_000913.3	624401	fepB	R37	R	7	CG	C	cgt/	FRAME_SHIFT	fepB	NP_415124.1	37.94	PASS	SN=0;STA=624401;STO=624402;TYP=DEL;R1P=28;R1M=20;R2P=20;R2M=21;AD=89;DP=42572;MCOV=-201;PPC=88;AF=0.0021;RAF=0.0000;LS=8090;MQS=5340;MQM=60;BQS=3290;BQM=38;EDS=2602;EDM=50;IDS=87986;IDM=989;CED=601;HMP=3;SB=0.9997;EFF=FRAME_SHIFT(HIGH||cgt/|R37|318|fepB|protein_coding|CODING|NP_415124.1|1|1|WARNING_TRANSCRIPT_NO_START_CODON);LOF=(fepB|b0592|1|1.00)	GT:DP:AD:AF:RAF:SB:SC:PF	0	0	0	0	0	0	0	0	0	0	0	0	0	0	0	0	0	0	0	0	0	0	0	0	0	0	0	0	0	0	0	0	0	0
NC_000913.3	2133995	wzc	Q553	Q	3	TG	T	cag/	FRAME_SHIFT	wzc	NP_416564.4	37.67	PASS	SN=0;STA=2133995;STO=2133996;TYP=DEL;R1P=17;R1M=17;R2P=14;R2M=15;AD=63;DP=42811;MCOV=-201;PPC=63;AF=0.0015;RAF=0.0000;LS=5715;MQS=3780;MQM=60;BQS=2337;BQM=38;EDS=1872;EDM=50;IDS=62203;IDM=989;CED=601;HMP=3;SB=1.0000;EFF=FRAME_SHIFT(HIGH||cag/|Q553|720|wzc|protein_coding|CODING|NP_416564.4|1|1);LOF=(wzc|b2060|1|1.00)	GT:DP:AD:AF:RAF:SB:SC:PF	0	0	0	0	0	0	0	0	0	0	0	0	0	0	0	0	0	0	0	0	0	0	0	0	0	0	0	0	0	0	0	0	0	0
NC_000913.3	2771039	yfjS	T120	T	0	CG	C	acg/	FRAME_SHIFT	yfjS	NP_417124.4	40.76	PASS	SN=0;STA=2771039;STO=2771040;TYP=DEL;R1P=38;R1M=42;R2P=48;R2M=38;AD=166;DP=49763;MCOV=-201;PPC=163;AF=0.0033;RAF=0.0000;LS=15091;MQS=9960;MQM=60;BQS=6159;BQM=38;EDS=4406;EDM=50;IDS=163973;IDM=989;CED=601;HMP=1;SB=0.9999;EFF=FRAME_SHIFT(HIGH||acg/|T120|147|yfjS|protein_coding|CODING|NP_417124.4|1|1);LOF=(yfjS|b2636|1|1.00)	GT:DP:AD:AF:RAF:SB:SC:PF	0	0	0	0	0	0	0	0	0	0	0	0	0	0	0	0	0	0	0	0	0	0	0	0	0	0	0	0	0	0	0.0111	0.0272	0.1111	0.1429
NC_000913.3	1697498	hdhA	N181	N	1	AT	A	aat/	FRAME_SHIFT	hdhA	NP_416136.1	35.5	PASS	SN=0;STA=1697498;STO=1697499;TYP=DEL;R1P=19;R1M=22;R2P=26;R2M=25;AD=92;DP=55907;MCOV=-201;PPC=92;AF=0.0016;RAF=0.0036;LS=8334;MQS=5520;MQM=60;BQS=3423;BQM=38;EDS=2487;EDM=50;IDS=90657;IDM=989;CED=601;HMP=6;SB=0.9999;EFF=FRAME_SHIFT(HIGH||aat/|N181|255|hdhA|protein_coding|CODING|NP_416136.1|1|1|WARNING_TRANSCRIPT_NO_START_CODON);LOF=(hdhA|b1619|1|1.00)	GT:DP:AD:AF:RAF:SB:SC:PF	0.0036	0	0	0	0.0032	0	0.0037	0.0181	0.0281	0.1264	0.0036	0	0.0042	0	0.0036	0	0	0	0	0	0	0.0038	0	0	0	0.0038	0.0038	0	0	0	0	0	0.0033	0
NC_000913.3	2837874	hydN	R77	R	7	CA	C	cgt/	FRAME_SHIFT	hydN	NP_417193.1	41.04	PASS	SN=0;STA=2837874;STO=2837875;TYP=DEL;R1P=45;R1M=46;R2P=44;R2M=52;AD=187;DP=51280;MCOV=-201;PPC=186;AF=0.0036;RAF=0.0000;LS=17017;MQS=11220;MQM=60;BQS=6869;BQM=38;EDS=5075;EDM=50;IDS=184767;IDM=989;CED=601;HMP=1;SB=0.9998;EFF=FRAME_SHIFT(HIGH||cgt/|R77|175|hydN|protein_coding|CODING|NP_417193.1|1|1);LOF=(hydN|b2713|1|1.00)	GT:DP:AD:AF:RAF:SB:SC:PF	0	0	0	0	0	0	0	0	0	0	0	0	0	0	0	0	0	0	0	0	0	0	0	0	0	0	0	0	0	0	0	0	0	0
NC_000913.3	4321768	phnF	G218	G	8	CA	C	ggt/	FRAME_SHIFT	phnF	NP_418526.1	39.55	PASS	SN=0;STA=4321768;STO=4321769;TYP=DEL;R1P=24;R1M=24;R2P=23;R2M=33;AD=104;DP=37084;MCOV=-201;PPC=102;AF=0.0028;RAF=0.0000;LS=9385;MQS=6240;MQM=60;BQS=3733;BQM=38;EDS=2872;EDM=50;IDS=102506;IDM=989;CED=601;HMP=1;SB=1.0000;EFF=FRAME_SHIFT(HIGH||ggt/|G218|241|phnF|protein_coding|CODING|NP_418526.1|1|1);LOF=(phnF|b4102|1|1.00)	GT:DP:AD:AF:RAF:SB:SC:PF	0	0	0	0	0	0	0	0	0	0	0	0	0	0	0	0	0	0	0	0	0	0	0	0	0	0	0	0	0	0	0	0	0	0
NC_000913.3	87516	ilvH	E54	E	4	GA	G	gaa/	FRAME_SHIFT	ilvH	NP_414620.1	35.42	PASS	SN=0;STA=87516;STO=87517;TYP=DEL;R1P=26;R1M=26;R2P=15;R2M=28;AD=95;DP=45941;MCOV=-201;PPC=95;AF=0.0021;RAF=0.0000;LS=8653;MQS=5700;MQM=60;BQS=3554;BQM=39;EDS=2724;EDM=49;IDS=93844;IDM=992;CED=601;HMP=6;SB=1.0000;EFF=FRAME_SHIFT(HIGH||gaa/|E54|163|ilvH|protein_coding|CODING|NP_414620.1|1|1);LOF=(ilvH|b0078|1|1.00)	GT:DP:AD:AF:RAF:SB:SC:PF	0	0	0	0	0	0	0	0	0	0	0	0	0	0	0	0	0	0	0	0	0	0	0	0	0	0	0	0	0	0	0	0	0	0
NC_000913.3	3476195	yheO	A82	A	2	CG	C	gcg/	FRAME_SHIFT	yheO	NP_417805.4	40.54	PASS	SN=0;STA=3476195;STO=3476196;TYP=DEL;R1P=20;R1M=18;R2P=24;R2M=25;AD=87;DP=51778;MCOV=-201;PPC=87;AF=0.0017;RAF=0.0000;LS=7917;MQS=5220;MQM=60;BQS=3226;BQM=38;EDS=2273;EDM=48;IDS=86021;IDM=989;CED=601;HMP=1;SB=1.0000;EFF=FRAME_SHIFT(HIGH||gcg/|A82|240|yheO|protein_coding|CODING|NP_417805.4|1|1);LOF=(yheO|b3346|1|1.00)	GT:DP:AD:AF:RAF:SB:SC:PF	0	0	0	0	0	0	0	0	0	0	0	0	0	0	0	0	0	0	0	0	0	0	0	0	0	0	0	0	0	0	0	0	0	0
NC_000913.3	965819	ycaI	L501	L	1	GC	G	ctg/	FRAME_SHIFT	ycaI	NP_415433.4	39.7	PASS	SN=0;STA=965819;STO=965820;TYP=DEL;R1P=32;R1M=25;R2P=37;R2M=19;AD=113;DP=40838;MCOV=-201;PPC=113;AF=0.0028;RAF=0.0000;LS=10240;MQS=6780;MQM=60;BQS=4176;BQM=38;EDS=2756;EDM=49;IDS=111517;IDM=989;CED=601;HMP=1;SB=1.0000;EFF=FRAME_SHIFT(HIGH||ctg/|L501|754|ycaI|protein_coding|CODING|NP_415433.4|1|1);LOF=(ycaI|b0913|1|1.00)	GT:DP:AD:AF:RAF:SB:SC:PF	0	0	0	0	0	0	0	0	0	0	0	0	0	0	0	0	0	0	0	0	0	0	0	0	0	0	0	0	0	0	0	0	0	0
NC_000913.3	4560247	yjiH	T145N?	T	?	G	GT	acc/aAcc	FRAME_SHIFT	yjiH	NP_418750.2	40.03	PASS	SN=0;STA=4560247;STO=4560247;TYP=INS;R1P=15;R1M=18;R2P=13;R2M=17;AD=63;DP=40271;MCOV=-201;PPC=61;AF=0.0016;RAF=0.0000;LS=5733;MQS=3780;MQM=60;BQS=2290;BQM=38;EDS=1667;EDM=50;IDS=62208;IDM=989;CED=601;HMP=0;SB=0.9996;EFF=FRAME_SHIFT(HIGH||acc/aAcc|T145N?|227|yjiH|protein_coding|CODING|NP_418750.2|1|1);LOF=(yjiH|b4330|1|1.00)	GT:DP:AD:AF:RAF:SB:SC:PF	0	0	0	0	0	0	0	0	0	0	0	0	0	0	0	0	0	0	0	0	0	0	0	0	0	0	0	0	0	0	0	0	0	0
NC_000913.3	2016018	fliH	A51	A	1	GC	G	gcc/	FRAME_SHIFT	fliH	NP_416450.2	36.62	PASS	SN=0;STA=2016018;STO=2016019;TYP=DEL;R1P=16;R1M=16;R2P=15;R2M=18;AD=65;DP=37781;MCOV=-201;PPC=65;AF=0.0017;RAF=0.0000;LS=5912;MQS=3900;MQM=60;BQS=2371;BQM=38;EDS=1920;EDM=50;IDS=64251;IDM=989;CED=601;HMP=4;SB=0.9998;EFF=FRAME_SHIFT(HIGH||gcc/|A51|228|fliH|protein_coding|CODING|NP_416450.2|1|1);LOF=(fliH|b1940|1|1.00)	GT:DP:AD:AF:RAF:SB:SC:PF	0	0	0	0	0	0	0	0	0	0	0	0	0	0	0	0	0	0	0	0	0	0	0	0	0	0	0	0	0	0	0	0	0	0
NC_000913.3	509222	copA	G719	G	9	CG	C	ggc/	FRAME_SHIFT	copA	NP_415017.1	40.1	PASS	SN=0;STA=509222;STO=509223;TYP=DEL;R1P=21;R1M=19;R2P=17;R2M=26;AD=83;DP=37033;MCOV=-201;PPC=83;AF=0.0022;RAF=0.0000;LS=7553;MQS=4980;MQM=60;BQS=3003;BQM=38;EDS=2269;EDM=50;IDS=81902;IDM=989;CED=601;HMP=1;SB=0.9997;EFF=FRAME_SHIFT(HIGH||ggc/|G719|834|copA|protein_coding|CODING|NP_415017.1|1|1);LOF=(copA|b0484|1|1.00)	GT:DP:AD:AF:RAF:SB:SC:PF	0	0	0	0	0	0	0	0	0	0	0	0	0	0	0	0	0	0	0	0	0	0	0	0	0	0	0	0	0	0	0	0	0	0
NC_000913.3	1895386	pabB	E195	E	5	CG	C	gaa/	FRAME_SHIFT	pabB	NP_416326.1	39.86	PASS	SN=0;STA=1895386;STO=1895387;TYP=DEL;R1P=18;R1M=24;R2P=13;R2M=14;AD=69;DP=44209;MCOV=-201;PPC=69;AF=0.0016;RAF=0.0000;LS=6279;MQS=4140;MQM=60;BQS=2578;BQM=38;EDS=1987;EDM=50;IDS=68208;IDM=989;CED=601;HMP=1;SB=0.9996;EFF=FRAME_SHIFT(HIGH||gaa/|E195|453|pabB|protein_coding|CODING|NP_416326.1|1|1);LOF=(pabB|b1812|1|1.00)	GT:DP:AD:AF:RAF:SB:SC:PF	0	0	0	0	0	0	0	0	0	0	0	0	0	0	0	0	0	0	0	0	0	0	0	0	0	0	0	0	0	0	0	0	0	0
NC_000913.3	640065	ahpF	A105	A	5	GC	G	gcg/	FRAME_SHIFT	ahpF	NP_415139.2	40.38	PASS	SN=0;STA=640065;STO=640066;TYP=DEL;R1P=15;R1M=21;R2P=15;R2M=24;AD=75;DP=41479;MCOV=-201;PPC=74;AF=0.0018;RAF=0.0000;LS=6720;MQS=4500;MQM=60;BQS=2792;BQM=38;EDS=2153;EDM=50;IDS=74024;IDM=989;CED=601;HMP=1;SB=0.9993;EFF=FRAME_SHIFT(HIGH||gcg/|A105|521|ahpF|protein_coding|CODING|NP_415139.2|1|1);LOF=(ahpF|b0606|1|1.00)	GT:DP:AD:AF:RAF:SB:SC:PF	0	0	0	0	0	0	0	0	0	0	0	0	0	0	0	0	0	0	0	0	0	0	0	0	0	0	0	0	0	0	0	0	0	0
NC_000913.3	1272682	chaC	P59	P	9	CG	C	ccg/	FRAME_SHIFT	chaC	NP_415736.2	37.63	PASS	SN=0;STA=1272682;STO=1272683;TYP=DEL;R1P=35;R1M=45;R2P=32;R2M=40;AD=152;DP=39921;MCOV=-201;PPC=152;AF=0.0038;RAF=0.0000;LS=13802;MQS=9120;MQM=60;BQS=5567;BQM=38;EDS=4279;EDM=50;IDS=150159;IDM=989;CED=601;HMP=3;SB=0.9996;EFF=FRAME_SHIFT(HIGH||ccg/|P59|231|chaC|protein_coding|CODING|NP_415736.2|1|1|WARNING_TRANSCRIPT_NO_START_CODON);LOF=(chaC|b1218|1|1.00)	GT:DP:AD:AF:RAF:SB:SC:PF	0	0	0	0	0	0	0	0	0	0	0	0	0	0	0	0	0	0	0	0	0	0	0	0	0	0	0	0	0	0	0	0	0	0
NC_000913.3	503803	fsr	G298	G	8	GC	G	ggc/	FRAME_SHIFT	fsr	NP_415012.1	35.69	PASS	SN=0;STA=503803;STO=503804;TYP=DEL;R1P=22;R1M=32;R2P=30;R2M=19;AD=103;DP=43017;MCOV=-201;PPC=103;AF=0.0024;RAF=0.0000;LS=9362;MQS=6180;MQM=60;BQS=3756;BQM=38;EDS=2901;EDM=50;IDS=101571;IDM=989;CED=601;HMP=5;SB=1.0000;EFF=FRAME_SHIFT(HIGH||ggc/|G298|406|fsr|protein_coding|CODING|NP_415012.1|1|1);LOF=(fsr|b0479|1|1.00)	GT:DP:AD:AF:RAF:SB:SC:PF	0	0	0	0	0	0	0	0	0	0	0	0	0	0	0	0.0045	0	0	0	0	0	0	0	0	0	0	0	0	0	0.0046	0	0	0	0
NC_000913.3	2667382	hcaT	D155	D	5	AT	A	gat/	FRAME_SHIFT	hcaT	NP_417031.1	37.34	PASS	SN=0;STA=2667382;STO=2667383;TYP=DEL;R1P=7;R1M=24;R2P=20;R2M=10;AD=61;DP=25974;MCOV=-201;PPC=61;AF=0.0023;RAF=0.0000;LS=5645;MQS=3660;MQM=60;BQS=2224;BQM=39;EDS=1779;EDM=67;IDS=60239;IDM=992;CED=601;HMP=1;SB=0.9996;EFF=FRAME_SHIFT(HIGH||gat/|D155|379|hcaT|protein_coding|CODING|NP_417031.1|1|1);LOF=(hcaT|b2536|1|1.00)	GT:DP:AD:AF:RAF:SB:SC:PF	0	0	0	0	0	0	0	0	0	0	0	0	0	0	0	0	0	0	0	0	0	0	0	0	0	0	0	0	0	0	0	0	0	0
NC_000913.3	669424	cobC	I161	I	1	CA	C	att/	FRAME_SHIFT	cobC	NP_415171.1	37.41	PASS	SN=0;STA=669424;STO=669425;TYP=DEL;R1P=28;R1M=23;R2P=25;R2M=22;AD=98;DP=42943;MCOV=-201;PPC=98;AF=0.0023;RAF=0.0000;LS=8917;MQS=5880;MQM=60;BQS=3606;BQM=38;EDS=2763;EDM=50;IDS=96867;IDM=989;CED=601;HMP=3;SB=0.9997;EFF=FRAME_SHIFT(HIGH||att/|I161|203|cobC|protein_coding|CODING|NP_415171.1|1|1);LOF=(cobC|b0638|1|1.00)	GT:DP:AD:AF:RAF:SB:SC:PF	0	0	0	0	0	0	0	0	0	0	0	0	0	0	0	0	0	0	0	0	0	0	0	0	0	0	0	0	0	0	0	0	0	0
NC_000913.3	4607077	rsmC	G208	G	8	GC	G	ggc/	FRAME_SHIFT	rsmC	NP_418788.1	35.76	PASS	SN=0;STA=4607077;STO=4607078;TYP=DEL;R1P=18;R1M=26;R2P=14;R2M=19;AD=77;DP=36077;MCOV=-201;PPC=76;AF=0.0021;RAF=0.0000;LS=7006;MQS=4620;MQM=60;BQS=2825;BQM=38;EDS=2072;EDM=49;IDS=76040;IDM=989;CED=601;HMP=4;SB=0.9994;EFF=FRAME_SHIFT(HIGH||ggc/|G208|343|rsmC|protein_coding|CODING|NP_418788.1|1|1);LOF=(rsmC|b4371|1|1.00)	GT:DP:AD:AF:RAF:SB:SC:PF	0	0	0	0	0.0047	0	0	0	0	0	0	0	0	0	0	0	0	0	0	0	0	0	0	0	0	0	0	0	0	0	0	0	0	0
NC_000913.3	4607137	rsmC	L188	L	8	CA	C	ctg/	FRAME_SHIFT	rsmC	NP_418788.1	39.89	PASS	SN=0;STA=4607137;STO=4607138;TYP=DEL;R1P=33;R1M=33;R2P=40;R2M=29;AD=135;DP=37870;MCOV=-201;PPC=135;AF=0.0036;RAF=0.0000;LS=12256;MQS=8100;MQM=60;BQS=4898;BQM=38;EDS=3697;EDM=50;IDS=133362;IDM=989;CED=601;HMP=1;SB=0.9997;EFF=FRAME_SHIFT(HIGH||ctg/|L188|343|rsmC|protein_coding|CODING|NP_418788.1|1|1);LOF=(rsmC|b4371|1|1.00)	GT:DP:AD:AF:RAF:SB:SC:PF	0	0	0	0	0	0	0	0	0	0	0	0	0	0	0	0	0	0	0	0	0	0	0	0	0	0	0	0	0	0	0	0	0	0
NC_000913.3	3219887	patA	T132	T	2	AC	A	acc/	FRAME_SHIFT	patA	NP_417544.5	36.78	PASS	SN=0;STA=3219887;STO=3219888;TYP=DEL;R1P=20;R1M=30;R2P=22;R2M=23;AD=95;DP=41972;MCOV=-201;PPC=95;AF=0.0023;RAF=0.0000;LS=8624;MQS=5700;MQM=60;BQS=3532;BQM=38;EDS=2598;EDM=49;IDS=93682;IDM=989;CED=601;HMP=4;SB=1.0000;EFF=FRAME_SHIFT(HIGH||acc/|T132|459|patA|protein_coding|CODING|NP_417544.5|1|1);LOF=(patA|b3073|1|1.00)	GT:DP:AD:AF:RAF:SB:SC:PF	0	0	0.0048	0	0	0	0	0	0	0	0	0	0	0	0	0	0	0	0	0	0	0	0	0	0	0	0	0	0	0	0	0.004	0	0.0092
NC_000913.3	2457068	fadJ	E697	E	7	TC	T	gag/	FRAME_SHIFT	fadJ	NP_416843.1	38.82	PASS	SN=0;STA=2457068;STO=2457069;TYP=DEL;R1P=0;R1M=10;R2P=12;R2M=21;AD=43;DP=32000;MCOV=-201;PPC=43;AF=0.0013;RAF=0.0000;LS=3913;MQS=2580;MQM=60;BQS=1537;BQM=38;EDS=1266;EDM=46;IDS=42504;IDM=989;CED=601;HMP=1;SB=0.8845;EFF=FRAME_SHIFT(HIGH||gag/|E697|714|fadJ|protein_coding|CODING|NP_416843.1|1|1)	GT:DP:AD:AF:RAF:SB:SC:PF	0	0	0	0	0	0	0	0	0	0	0	0	0	0	0	0	0	0	0	0	0	0	0	0	0	0	0	0	0	0	0	0	0	0
NC_000913.3	1340504	yciS	A88	A	8	GC	G	gcg/	FRAME_SHIFT	yciS	NP_415795.1	39.84	PASS	SN=0;STA=1340504;STO=1340505;TYP=DEL;R1P=32;R1M=35;R2P=36;R2M=45;AD=148;DP=38331;MCOV=-201;PPC=148;AF=0.0039;RAF=0.0000;LS=13457;MQS=8880;MQM=60;BQS=5337;BQM=38;EDS=4607;EDM=50;IDS=146248;IDM=989;CED=601;HMP=1;SB=0.9997;EFF=FRAME_SHIFT(HIGH||gcg/|A88|102|yciS|protein_coding|CODING|NP_415795.1|1|1|WARNING_TRANSCRIPT_NO_START_CODON);LOF=(yciS|b1279|1|1.00)	GT:DP:AD:AF:RAF:SB:SC:PF	0	0	0	0	0	0	0	0	0	0	0	0	0	0	0	0	0	0	0	0	0	0	0	0	0	0	0	0	0	0	0	0	0	0
NC_000913.3	3900278	yieL	F100	F	0	GA	G	ttc/	FRAME_SHIFT	yieL	NP_418175.3	35.2	PASS	SN=0;STA=3900278;STO=3900279;TYP=DEL;R1P=24;R1M=21;R2P=24;R2M=26;AD=95;DP=44328;MCOV=-201;PPC=94;AF=0.0021;RAF=0.0000;LS=8752;MQS=5700;MQM=60;BQS=3538;BQM=39;EDS=2627;EDM=71;IDS=93802;IDM=992;CED=601;HMP=6;SB=1.0000;EFF=FRAME_SHIFT(HIGH||ttc/|F100|389|yieL|protein_coding|CODING|NP_418175.3|1|1);LOF=(yieL|b3719|1|1.00)	GT:DP:AD:AF:RAF:SB:SC:PF	0	0	0	0.0045	0	0	0	0	0	0	0.0047	0	0	0	0	0	0	0	0	0	0	0	0	0	0	0	0.0047	0	0	0	0	0	0	0
NC_000913.3	2688249	glrR	S185	S	5	GC	G	agc/	FRAME_SHIFT	glrR	NP_417049.1	39.76	PASS	SN=0;STA=2688249;STO=2688250;TYP=DEL;R1P=17;R1M=15;R2P=18;R2M=12;AD=62;DP=38733;MCOV=-201;PPC=62;AF=0.0016;RAF=0.0000;LS=5641;MQS=3720;MQM=60;BQS=2295;BQM=38;EDS=1637;EDM=50;IDS=61285;IDM=989;CED=601;HMP=1;SB=0.9995;EFF=FRAME_SHIFT(HIGH||agc/|S185|444|glrR|protein_coding|CODING|NP_417049.1|1|1);LOF=(glrR|b2554|1|1.00)	GT:DP:AD:AF:RAF:SB:SC:PF	0	0	0	0	0	0	0	0	0	0	0	0	0	0	0	0	0	0	0	0	0	0	0	0	0	0	0	0	0	0	0	0	0	0
NC_000913.3	1926319	exoX	V67	V	7	TG	T	gtg/	FRAME_SHIFT	exoX	NP_416358.1	38.95	PASS	SN=0;STA=1926319;STO=1926320;TYP=DEL;R1P=21;R1M=14;R2P=11;R2M=13;AD=59;DP=37044;MCOV=-201;PPC=59;AF=0.0016;RAF=0.0000;LS=5403;MQS=3540;MQM=60;BQS=2143;BQM=39;EDS=1530;EDM=71;IDS=57804;IDM=989;CED=601;HMP=1;SB=0.9997;EFF=FRAME_SHIFT(HIGH||gtg/|V67|220|exoX|protein_coding|CODING|NP_416358.1|1|1);LOF=(exoX|b1844|1|1.00)	GT:DP:AD:AF:RAF:SB:SC:PF	0	0	0	0	0	0	0	0	0	0	0	0	0	0	0	0	0	0	0	0	0	0	0	0	0	0	0	0	0	0	0	0	0	0
NC_000913.3	1879795	yeaR	K51	K	1	AT	A	aaa/	FRAME_SHIFT	yeaR	NP_416311.1	36.7	PASS	SN=0;STA=1879795;STO=1879796;TYP=DEL;R1P=37;R1M=37;R2P=26;R2M=38;AD=138;DP=47571;MCOV=-201;PPC=135;AF=0.0029;RAF=0.0000;LS=12558;MQS=8280;MQM=60;BQS=5085;BQM=38;EDS=3784;EDM=50;IDS=136240;IDM=989;CED=601;HMP=4;SB=0.9997;EFF=FRAME_SHIFT(HIGH||aaa/|K51|119|yeaR|protein_coding|CODING|NP_416311.1|1|1);LOF=(yeaR|b1797|1|1.00)	GT:DP:AD:AF:RAF:SB:SC:PF	0	0	0	0	0	0	0	0	0	0	0	0	0	0	0	0	0	0	0	0	0	0	0	0	0	0	0	0	0	0	0	0	0	0
NC_000913.3	1501340	tehA	F257	F	7	AT	A	ttc/	FRAME_SHIFT	tehA	NP_415946.1	31.12	PASS	SN=0;STA=1501340;STO=1501341;TYP=DEL;R1P=3;R1M=3;R2P=1;R2M=1;AD=8;DP=32441;MCOV=-201;PPC=8;AF=0.0002;RAF=0.0000;LS=728;MQS=480;MQM=60;BQS=299;BQM=38;EDS=261;EDM=50;IDS=7901;IDM=989;CED=601;HMP=3;SB=1.0000;EFF=FRAME_SHIFT(HIGH||ttc/|F257|330|tehA|protein_coding|CODING|NP_415946.1|1|1);LOF=(tehA|b1429|1|1.00)	GT:DP:AD:AF:RAF:SB:SC:PF	0	0	0	0	0	0	0	0	0	0	0	0	0	0	0	0.0077	0.0556	0.1333	0	0	0	0	0	0	0	0	0	0	0	0	0	0	0	0
NC_000913.3	2422247	yfcH	F181	F	1	GT	G	ttt/	FRAME_SHIFT	yfcH	NP_416807.1	35.34	PASS	SN=0;STA=2422247;STO=2422248;TYP=DEL;R1P=15;R1M=4;R2P=7;R2M=13;AD=39;DP=29538;MCOV=-201;PPC=38;AF=0.0013;RAF=0.0000;LS=3549;MQS=2340;MQM=60;BQS=1341;BQM=38;EDS=979;EDM=48;IDS=38505;IDM=989;CED=601;HMP=4;SB=0.9995;EFF=FRAME_SHIFT(HIGH||ttt/|F181|297|yfcH|protein_coding|CODING|NP_416807.1|1|1);LOF=(yfcH|b2304|1|1.00)	GT:DP:AD:AF:RAF:SB:SC:PF	0	0	0	0	0	0	0	0.0451	0.1333	0.0952	0.0207	0	0	0	0	0	0	0	0	0	0	0	0	0	0	0	0	0	0	0	0	0	0	0
NC_000913.3	4103356	yiiM	W179	W	9	TG	T	tgg/	FRAME_SHIFT	yiiM	NP_418346.2	37.53	PASS	SN=0;STA=4103356;STO=4103357;TYP=DEL;R1P=36;R1M=38;R2P=34;R2M=23;AD=131;DP=39982;MCOV=-201;PPC=131;AF=0.0033;RAF=0.0000;LS=11921;MQS=7860;MQM=60;BQS=4726;BQM=38;EDS=3529;EDM=50;IDS=129383;IDM=989;CED=601;HMP=3;SB=0.9997;EFF=FRAME_SHIFT(HIGH||tgg/|W179|224|yiiM|protein_coding|CODING|NP_418346.2|1|1);LOF=(yiiM|b3910|1|1.00)	GT:DP:AD:AF:RAF:SB:SC:PF	0	0	0	0	0	0	0	0	0	0	0	0	0	0	0	0	0	0	0	0	0	0	0	0	0	0.0048	0.0419	0.0347	0.1146	0.102	0.1327	0.0598	0.0977	0.0701
NC_000913.3	1684018	rstB	R380	R	0	CCG	C	cgg/	FRAME_SHIFT	rstB	NP_416126.1	37.39	PASS	SN=0;STA=1684018;STO=1684020;TYP=DEL;R1P=19;R1M=15;R2P=21;R2M=17;AD=72;DP=38806;MCOV=-201;PPC=72;AF=0.0019;RAF=0.0000;LS=6552;MQS=4320;MQM=60;BQS=2618;BQM=38;EDS=2043;EDM=50;IDS=71120;IDM=989;CED=601;HMP=3;SB=0.9996;EFF=FRAME_SHIFT(HIGH||cgg/|R380|433|rstB|protein_coding|CODING|NP_416126.1|1|1);LOF=(rstB|b1609|1|1.00)	GT:DP:AD:AF:RAF:SB:SC:PF	0	0	0	0	0	0	0	0	0	0	0	0	0	0	0	0	0	0	0	0	0	0	0	0	0	0	0	0	0	0	0	0	0	0
NC_000913.3	1599762	lsrK	P149	P	9	TG	T	ccc/	FRAME_SHIFT	lsrK	NP_416028.3	36.19	PASS	SN=0;STA=1599762;STO=1599763;TYP=DEL;R1P=29;R1M=43;R2P=34;R2M=37;AD=143;DP=52047;MCOV=-201;PPC=142;AF=0.0027;RAF=0.0000;LS=13005;MQS=8580;MQM=60;BQS=5269;BQM=38;EDS=4050;EDM=50;IDS=141271;IDM=989;CED=601;HMP=5;SB=0.9996;EFF=FRAME_SHIFT(HIGH||ccc/|P149|530|lsrK|protein_coding|CODING|NP_416028.3|1|1);LOF=(lsrK|b1511|1|1.00)	GT:DP:AD:AF:RAF:SB:SC:PF	0	0	0	0.005	0	0.005	0	0	0	0	0	0	0	0	0	0	0	0.0011	0.0007	0.0027	0	0	0	0.0181	0.07	0.1082	0.0646	0.03	0.0113	0	0	0	0	0
NC_000913.3	1478314	ynbB	R30	R	0	GA	G	aga/	FRAME_SHIFT	ynbB	NP_415927.1	36.19	PASS	SN=0;STA=1478314;STO=1478315;TYP=DEL;R1P=38;R1M=42;R2P=41;R2M=32;AD=153;DP=35237;MCOV=-201;PPC=153;AF=0.0043;RAF=0.0000;LS=13883;MQS=9180;MQM=60;BQS=5474;BQM=38;EDS=4422;EDM=50;IDS=151109;IDM=989;CED=601;HMP=5;SB=0.9999;EFF=FRAME_SHIFT(HIGH||aga/|R30|298|ynbB|protein_coding|CODING|NP_415927.1|1|1);LOF=(ynbB|b1409|1|1.00)	GT:DP:AD:AF:RAF:SB:SC:PF	0	0	0	0	0	0	0	0	0	0	0	0	0	0	0	0	0	0	0	0	0	0	0	0	0	0	0	0	0	0	0	0	0	0
NC_000913.3	3020864	ygfM	A109	A	9	GC	G	gcc/	FRAME_SHIFT	ygfM	NP_417356.1	36.15	PASS	SN=0;STA=3020864;STO=3020865;TYP=DEL;R1P=30;R1M=33;R2P=31;R2M=33;AD=127;DP=39520;MCOV=-201;PPC=126;AF=0.0032;RAF=0.0000;LS=11557;MQS=7620;MQM=60;BQS=4583;BQM=38;EDS=3802;EDM=50;IDS=125392;IDM=989;CED=601;HMP=4;SB=0.9998;EFF=FRAME_SHIFT(HIGH||gcc/|A109|259|ygfM|protein_coding|CODING|NP_417356.1|1|1);LOF=(ygfM|b2880|1|1.00)	GT:DP:AD:AF:RAF:SB:SC:PF	0	0	0	0	0	0	0	0	0	0	0	0	0	0	0	0	0	0	0	0.0054	0	0	0	0	0	0	0	0	0	0	0	0	0	0
NC_000913.3	1930960	purT	V27	V	7	TG	T	gtg/	FRAME_SHIFT	purT	NP_416363.1	37.15	PASS	SN=0;STA=1930960;STO=1930961;TYP=DEL;R1P=38;R1M=41;R2P=35;R2M=24;AD=138;DP=40275;MCOV=-201;PPC=137;AF=0.0034;RAF=0.0000;LS=12608;MQS=8280;MQM=60;BQS=5121;BQM=38;EDS=3971;EDM=50;IDS=136352;IDM=992;CED=601;HMP=3;SB=0.9998;EFF=FRAME_SHIFT(HIGH||gtg/|V27|392|purT|protein_coding|CODING|NP_416363.1|1|1);LOF=(purT|b1849|1|1.00)	GT:DP:AD:AF:RAF:SB:SC:PF	0	0	0	0	0	0	0	0	0	0	0	0	0	0	0	0	0	0	0	0	0	0	0	0	0	0	0	0	0	0	0	0	0	0
NC_000913.3	4280000	yjcE	L8	L	8	AC	A	ctg/	FRAME_SHIFT	yjcE	NP_418489.1	39.87	PASS	SN=0;STA=4280000;STO=4280001;TYP=DEL;R1P=22;R1M=10;R2P=11;R2M=14;AD=57;DP=41124;MCOV=-201;PPC=57;AF=0.0014;RAF=0.0000;LS=5187;MQS=3420;MQM=60;BQS=2102;BQM=38;EDS=1579;EDM=50;IDS=56318;IDM=989;CED=601;HMP=1;SB=0.9995;EFF=FRAME_SHIFT(HIGH||ctg/|L8|549|yjcE|protein_coding|CODING|NP_418489.1|1|1)	GT:DP:AD:AF:RAF:SB:SC:PF	0	0	0	0	0	0	0	0	0	0	0	0	0	0	0	0	0	0	0	0	0	0	0	0	0	0	0	0	0	0	0	0	0	0
NC_000913.3	1565293	dosP	VDHLDR142	V	2	TCGGTCGAGATGGTCAA	T	gttgaccatctcgaccga/	FRAME_SHIFT	dosP	NP_416006.4	39.12	PASS	SN=0;STA=1565293;STO=1565309;TYP=DEL;R1P=38;R1M=28;R2P=32;R2M=26;AD=124;DP=30033;MCOV=-201;PPC=122;AF=0.0041;RAF=0.0000;LS=12578;MQS=7440;MQM=60;BQS=4541;BQM=38;EDS=4931;EDM=75;IDS=122520;IDM=992;CED=601;HMP=0;SB=0.9995;EFF=FRAME_SHIFT(HIGH||gttgaccatctcgaccga/|VDHLDR142|799|dosP|protein_coding|CODING|NP_416006.4|1|1);LOF=(dosP|b1489|1|1.00)	GT:DP:AD:AF:RAF:SB:SC:PF	0	0	0	0	0	0	0	0	0	0	0	0	0	0	0	0	0	0	0	0	0	0	0	0	0	0	0	0	0	0	0	0	0	0
NC_000913.3	1750401	ydhX	G204	G	4	TC	T	ggg/	FRAME_SHIFT	ydhX	NP_416186.4	35.87	PASS	SN=0;STA=1750401;STO=1750402;TYP=DEL;R1P=18;R1M=23;R2P=29;R2M=18;AD=88;DP=47396;MCOV=-201;PPC=87;AF=0.0019;RAF=0.0000;LS=8558;MQS=5280;MQM=60;BQS=3152;BQM=39;EDS=2808;EDM=74;IDS=86897;IDM=992;CED=601;HMP=4;SB=0.9997;EFF=FRAME_SHIFT(HIGH||ggg/|G204|222|ydhX|protein_coding|CODING|NP_416186.4|1|1);LOF=(ydhX|b1671|1|1.00)	GT:DP:AD:AF:RAF:SB:SC:PF	0	0	0	0	0	0	0	0	0	0	0	0	0	0	0	0	0	0	0	0	0	0	0	0	0	0	0	0	0	0	0	0	0	0.0045
NC_000913.3	884896	mdfA	E409	E	9	CG	C	gaa/	FRAME_SHIFT	mdfA	NP_415363.1	39.22	PASS	SN=0;STA=884896;STO=884897;TYP=DEL;R1P=28;R1M=23;R2P=34;R2M=31;AD=116;DP=44454;MCOV=-201;PPC=115;AF=0.0026;RAF=0.0000;LS=10556;MQS=6960;MQM=60;BQS=4249;BQM=38;EDS=3342;EDM=50;IDS=114450;IDM=989;CED=601;HMP=1;SB=0.9997;EFF=FRAME_SHIFT(HIGH||gaa/|E409|410|mdfA|protein_coding|CODING|NP_415363.1|1|1)	GT:DP:AD:AF:RAF:SB:SC:PF	0	0	0	0	0	0	0	0	0	0	0	0	0	0	0	0	0	0	0	0	0	0	0	0	0	0	0	0	0	0	0	0	0	0
NC_000913.3	3236721	ygjQ	G61	G	1	GT	G	ggt/	FRAME_SHIFT	ygjQ	NP_417557.1	35.79	PASS	SN=0;STA=3236721;STO=3236722;TYP=DEL;R1P=4;R1M=13;R2P=11;R2M=16;AD=44;DP=40023;MCOV=-201;PPC=44;AF=0.0011;RAF=0.0000;LS=3979;MQS=2640;MQM=60;BQS=1626;BQM=38;EDS=1154;EDM=47;IDS=43451;IDM=989;CED=601;HMP=4;SB=0.9990;EFF=FRAME_SHIFT(HIGH||ggt/|G61|230|ygjQ|protein_coding|CODING|NP_417557.1|1|1);LOF=(ygjQ|b3086|1|1.00)	GT:DP:AD:AF:RAF:SB:SC:PF	0	0	0	0	0	0	0	0	0	0	0	0	0	0	0	0	0	0	0	0.0051	0	0	0	0.005	0	0	0	0	0	0.0162	0.0207	0.1117	0.0347	0
NC_000913.3	2670276	hcaE	F416	F	6	CT	C	ttt/	FRAME_SHIFT	hcaE	NP_417033.1	35.31	PASS	SN=0;STA=2670276;STO=2670277;TYP=DEL;R1P=17;R1M=6;R2P=5;R2M=12;AD=40;DP=41799;MCOV=-201;PPC=40;AF=0.0010;RAF=0.0000;LS=3840;MQS=2400;MQM=60;BQS=1458;BQM=39;EDS=1139;EDM=48;IDS=39489;IDM=992;CED=601;HMP=5;SB=0.9996;EFF=FRAME_SHIFT(HIGH||ttt/|F416|453|hcaE|protein_coding|CODING|NP_417033.1|1|1);LOF=(hcaE|b2538|1|1.00)	GT:DP:AD:AF:RAF:SB:SC:PF	0	0	0	0	0	0	0	0	0	0	0	0	0	0	0	0	0	0	0	0	0	0	0	0	0.0043	0	0	0	0	0	0	0	0	0
NC_000913.3	2018328	fliJ	R128	R	8	GC	G	cgc/	FRAME_SHIFT	fliJ	NP_416452.1	36.55	PASS	SN=0;STA=2018328;STO=2018329;TYP=DEL;R1P=19;R1M=6;R2P=10;R2M=13;AD=48;DP=37940;MCOV=-201;PPC=48;AF=0.0013;RAF=0.0000;LS=4368;MQS=2880;MQM=60;BQS=1714;BQM=38;EDS=1331;EDM=49;IDS=47373;IDM=989;CED=601;HMP=3;SB=0.9993;EFF=FRAME_SHIFT(HIGH||cgc/|R128|147|fliJ|protein_coding|CODING|NP_416452.1|1|1);LOF=(fliJ|b1942|1|1.00)	GT:DP:AD:AF:RAF:SB:SC:PF	0	0.0054	0	0	0	0	0	0	0	0	0	0	0	0	0	0	0	0	0	0	0	0	0	0	0	0	0	0	0	0	0	0	0	0
NC_000913.3	3870562	dgoT	AGGLGGITVPL380	A	0	AGCGGAACGGTGATGCCGCCCAGACCACCG	A	gccggtggtctgggcggcatcaccgttccgctg/	FRAME_SHIFT	dgoT	NP_418146.4	38.98	PASS	SN=0;STA=3870562;STO=3870591;TYP=DEL;R1P=17;R1M=8;R2P=16;R2M=7;AD=48;DP=37056;MCOV=-201;PPC=48;AF=0.0013;RAF=0.0000;LS=4368;MQS=2880;MQM=60;BQS=1791;BQM=38;EDS=2023;EDM=50;IDS=47373;IDM=989;CED=601;HMP=0;SB=0.9989;EFF=FRAME_SHIFT(HIGH||gccggtggtctgggcggcatcaccgttccgctg/|AGGLGGITVPL380|430|dgoT|protein_coding|CODING|NP_418146.4|1|1);LOF=(dgoT|b3691|1|1.00)	GT:DP:AD:AF:RAF:SB:SC:PF	0	0	0	0	0	0	0	0	0	0	0	0	0	0	0	0	0	0	0	0	0	0	0	0	0	0	0	0	0	0	0	0	0	0
NC_000913.3	1921505	rsmF	R428	R	8	GC	G	cgc/	FRAME_SHIFT	rsmF	NP_416349.2	39.91	PASS	SN=0;STA=1921505;STO=1921506;TYP=DEL;R1P=14;R1M=10;R2P=11;R2M=14;AD=49;DP=42645;MCOV=-201;PPC=48;AF=0.0011;RAF=0.0000;LS=4542;MQS=2940;MQM=60;BQS=1792;BQM=39;EDS=1500;EDM=65;IDS=48314;IDM=992;CED=601;HMP=1;SB=1.0000;EFF=FRAME_SHIFT(HIGH||cgc/|R428|479|rsmF|protein_coding|CODING|NP_416349.2|1|1|WARNING_TRANSCRIPT_NO_START_CODON);LOF=(rsmF|b1835|1|1.00)	GT:DP:AD:AF:RAF:SB:SC:PF	0	0	0	0	0	0	0	0	0	0	0	0	0	0	0	0	0	0	0	0	0	0	0	0	0	0	0	0	0	0	0	0	0	0
NC_000913.3	3818052	dinD	A98	A	8	CG	C	gcg/	FRAME_SHIFT	dinD	NP_418102.2	39.68	PASS	SN=0;STA=3818052;STO=3818053;TYP=DEL;R1P=18;R1M=25;R2P=25;R2M=20;AD=88;DP=54351;MCOV=-201;PPC=87;AF=0.0016;RAF=0.0000;LS=7991;MQS=5280;MQM=60;BQS=3194;BQM=38;EDS=2008;EDM=50;IDS=86805;IDM=989;CED=601;HMP=1;SB=0.9999;EFF=FRAME_SHIFT(HIGH||gcg/|A98|274|dinD|protein_coding|CODING|NP_418102.2|1|1);LOF=(dinD|b3645|1|1.00)	GT:DP:AD:AF:RAF:SB:SC:PF	0	0	0	0	0	0	0	0	0	0	0	0	0	0	0	0	0	0	0	0.0157	0.0843	0.125	0.1092	0.017	0	0	0	0	0	0	0	0	0	0
NC_000913.3	3492259	ppiA	F13	F	3	GA	G	ttc/	FRAME_SHIFT	ppiA	NP_417822.1	34.67	PASS	SN=0;STA=3492259;STO=3492260;TYP=DEL;R1P=22;R1M=29;R2P=22;R2M=28;AD=101;DP=46865;MCOV=-201;PPC=99;AF=0.0022;RAF=0.0000;LS=9131;MQS=6060;MQM=60;BQS=3736;BQM=38;EDS=2829;EDM=50;IDS=99842;IDM=989;CED=601;HMP=5;SB=1.0000;EFF=FRAME_SHIFT(HIGH||ttc/|F13|190|ppiA|protein_coding|CODING|NP_417822.1|1|1);LOF=(ppiA|b3363|1|1.00)	GT:DP:AD:AF:RAF:SB:SC:PF	0	0	0	0	0	0	0	0	0	0	0	0	0	0	0	0	0	0	0	0	0	0	0	0	0	0	0	0	0	0	0	0	0	0
NC_000913.3	1682458	rstA	K101	K	1	CA	C	aaa/	FRAME_SHIFT	rstA	NP_416125.2	35.72	PASS	SN=0;STA=1682458;STO=1682459;TYP=DEL;R1P=34;R1M=41;R2P=41;R2M=45;AD=161;DP=46885;MCOV=-201;PPC=161;AF=0.0034;RAF=0.0000;LS=14583;MQS=9660;MQM=60;BQS=5799;BQM=38;EDS=4345;EDM=50;IDS=158996;IDM=989;CED=601;HMP=5;SB=0.9997;EFF=FRAME_SHIFT(HIGH||aaa/|K101|239|rstA|protein_coding|CODING|NP_416125.2|1|1);LOF=(rstA|b1608|1|1.00)	GT:DP:AD:AF:RAF:SB:SC:PF	0	0	0	0	0	0	0	0	0	0	0	0	0	0.004	0	0	0	0	0	0	0	0	0	0	0	0	0	0	0	0	0	0	0	0
NC_000913.3	932914	lrp	H107	H	7	AT	A	cat/	FRAME_SHIFT	lrp	NP_415409.1	36.29	PASS	SN=0;STA=932914;STO=932915;TYP=DEL;R1P=17;R1M=15;R2P=33;R2M=17;AD=82;DP=47679;MCOV=-201;PPC=82;AF=0.0017;RAF=0.0000;LS=7462;MQS=4920;MQM=60;BQS=3050;BQM=38;EDS=2202;EDM=48;IDS=81010;IDM=989;CED=601;HMP=4;SB=0.9993;EFF=FRAME_SHIFT(HIGH||cat/|H107|164|lrp|protein_coding|CODING|NP_415409.1|1|1);LOF=(lrp|b0889|1|1.00)	GT:DP:AD:AF:RAF:SB:SC:PF	0	0	0.0043	0	0	0	0	0	0	0	0	0	0	0	0	0	0	0	0	0	0	0	0	0	0	0	0	0	0	0	0	0.0045	0	0
NC_000913.3	827854	ybhF	C376	C	6	GC	G	tgc/	FRAME_SHIFT	ybhF	NP_415315.4	39.71	PASS	SN=0;STA=827854;STO=827855;TYP=DEL;R1P=25;R1M=47;R2P=35;R2M=33;AD=140;DP=38711;MCOV=-201;PPC=140;AF=0.0036;RAF=0.0000;LS=12714;MQS=8400;MQM=60;BQS=5133;BQM=38;EDS=3561;EDM=50;IDS=138332;IDM=989;CED=601;HMP=1;SB=0.9995;EFF=FRAME_SHIFT(HIGH||tgc/|C376|578|ybhF|protein_coding|CODING|NP_415315.4|1|1);LOF=(ybhF|b0794|1|1.00)	GT:DP:AD:AF:RAF:SB:SC:PF	0	0	0	0	0	0	0	0	0	0	0	0	0	0	0	0	0	0	0.0068	0.0141	0.0581	0.1146	0.1238	0.0235	0.0166	0.0144	0.0645	0.0398	0.067	0.0104	0	0.0446	0.0206	0.0599
NC_000913.3	2076338	yeeS	R11	R	1	CG	C	cgg/	FRAME_SHIFT	yeeS	NP_416506.1	36.23	PASS	SN=0;STA=2076338;STO=2076339;TYP=DEL;R1P=19;R1M=12;R2P=13;R2M=17;AD=61;DP=37467;MCOV=-201;PPC=61;AF=0.0016;RAF=0.0000;LS=5551;MQS=3660;MQM=60;BQS=2230;BQM=38;EDS=1710;EDM=49;IDS=60307;IDM=989;CED=601;HMP=4;SB=0.9998;EFF=FRAME_SHIFT(HIGH||cgg/|R11|148|yeeS|protein_coding|CODING|NP_416506.1|1|1);LOF=(yeeS|b2002|1|1.00)	GT:DP:AD:AF:RAF:SB:SC:PF	0	0	0	0	0	0	0	0	0	0	0	0	0	0	0	0	0	0	0	0.0286	0.0609	0.1176	0.055	0.0255	0.0048	0	0	0	0	0	0	0	0	0
NC_000913.3	1233881	nhaB	V279	V	9	CA	C	gtg/	FRAME_SHIFT	nhaB	NP_415704.1	36.63	PASS	SN=0;STA=1233881;STO=1233882;TYP=DEL;R1P=31;R1M=25;R2P=33;R2M=0;AD=89;DP=31873;MCOV=-201;PPC=88;AF=0.0028;RAF=0.0000;LS=8096;MQS=5340;MQM=60;BQS=3292;BQM=38;EDS=2378;EDM=48;IDS=88009;IDM=989;CED=601;HMP=1;SB=0.6887;EFF=FRAME_SHIFT(HIGH||gtg/|V279|513|nhaB|protein_coding|CODING|NP_415704.1|1|1);LOF=(nhaB|b1186|1|1.00)	GT:DP:AD:AF:RAF:SB:SC:PF	0	0	0	0	0	0	0	0	0	0	0	0	0	0	0	0	0	0	0	0	0	0	0	0	0	0.0156	0.021	0.0752	0.0876	0.0506	0.1234	0.0807	0.0612	0.071
NC_000913.3	1309747	kch	T174	T	4	CG	C	acc/	FRAME_SHIFT	kch	NP_415766.1	37.43	PASS	SN=0;STA=1309747;STO=1309748;TYP=DEL;R1P=15;R1M=15;R2P=7;R2M=16;AD=53;DP=59773;MCOV=-201;PPC=52;AF=0.0009;RAF=0.0000;LS=4823;MQS=3180;MQM=60;BQS=1987;BQM=38;EDS=1440;EDM=48;IDS=52384;IDM=989;CED=601;HMP=3;SB=0.9994;EFF=FRAME_SHIFT(HIGH||acc/|T174|417|kch|protein_coding|CODING|NP_415766.1|1|1|WARNING_TRANSCRIPT_NO_START_CODON);LOF=(kch|b1250|1|1.00)	GT:DP:AD:AF:RAF:SB:SC:PF	0	0	0	0	0	0	0	0	0	0	0	0	0	0	0	0	0	0	0	0	0	0	0	0	0	0	0	0	0	0.0189	0.0161	0.1141	0.0241	0
NC_000913.3	645924	citT	G219	G	9	AC	A	ggt/	FRAME_SHIFT	citT	NP_415145.1	36.09	PASS	SN=0;STA=645924;STO=645925;TYP=DEL;R1P=30;R1M=33;R2P=29;R2M=29;AD=121;DP=42542;MCOV=-201;PPC=121;AF=0.0028;RAF=0.0000;LS=11004;MQS=7260;MQM=60;BQS=4447;BQM=38;EDS=3449;EDM=50;IDS=119456;IDM=989;CED=601;HMP=4;SB=0.9999;EFF=FRAME_SHIFT(HIGH||ggt/|G219|487|citT|protein_coding|CODING|NP_415145.1|1|1);LOF=(citT|b0612|1|1.00)	GT:DP:AD:AF:RAF:SB:SC:PF	0	0	0	0	0	0	0	0.0052	0	0	0	0	0	0	0	0	0.0041	0	0	0	0	0	0	0	0	0	0	0	0	0	0	0	0	0
NC_000913.3	1869603	yeaH	A217	A	7	GC	G	gca/	FRAME_SHIFT	yeaH	NP_416298.1	40.03	PASS	SN=0;STA=1869603;STO=1869604;TYP=DEL;R1P=28;R1M=16;R2P=31;R2M=14;AD=89;DP=44792;MCOV=-201;PPC=89;AF=0.0020;RAF=0.0000;LS=8099;MQS=5340;MQM=60;BQS=3347;BQM=38;EDS=2386;EDM=50;IDS=87988;IDM=989;CED=601;HMP=1;SB=0.9990;EFF=FRAME_SHIFT(HIGH||gca/|A217|427|yeaH|protein_coding|CODING|NP_416298.1|1|1);LOF=(yeaH|b1784|1|1.00)	GT:DP:AD:AF:RAF:SB:SC:PF	0	0	0	0	0	0	0	0	0	0	0	0	0	0	0	0	0	0	0	0	0	0	0	0	0	0	0	0	0	0	0	0	0	0
NC_000913.3	2837613	hydN	S164	S	4	CG	C	agc/	FRAME_SHIFT	hydN	NP_417193.1	39.74	PASS	SN=0;STA=2837613;STO=2837614;TYP=DEL;R1P=24;R1M=18;R2P=20;R2M=21;AD=83;DP=51166;MCOV=-201;PPC=83;AF=0.0016;RAF=0.0000;LS=7553;MQS=4980;MQM=60;BQS=3008;BQM=38;EDS=2119;EDM=50;IDS=82076;IDM=989;CED=601;HMP=1;SB=0.9998;EFF=FRAME_SHIFT(HIGH||agc/|S164|175|hydN|protein_coding|CODING|NP_417193.1|1|1);LOF=(hydN|b2713|1|1.00)	GT:DP:AD:AF:RAF:SB:SC:PF	0	0	0	0	0	0	0	0	0	0	0	0	0	0	0	0	0	0	0	0	0	0	0	0	0	0	0	0	0	0	0	0	0	0
NC_000913.3	2800725	nrdH	R2	R	2	GC	G	cgc/	FRAME_SHIFT	nrdH	NP_417159.1	39.76	PASS	SN=0;STA=2800725;STO=2800726;TYP=DEL;R1P=27;R1M=19;R2P=18;R2M=28;AD=92;DP=46683;MCOV=-201;PPC=91;AF=0.0020;RAF=0.0000;LS=8722;MQS=5520;MQM=60;BQS=3343;BQM=39;EDS=2581;EDM=75;IDS=90921;IDM=992;CED=601;HMP=1;SB=0.9999;EFF=FRAME_SHIFT(HIGH||cgc/|R2|81|nrdH|protein_coding|CODING|NP_417159.1|1|1)	GT:DP:AD:AF:RAF:SB:SC:PF	0	0	0	0	0	0	0	0	0	0	0	0	0	0	0	0	0	0	0	0	0	0	0	0	0	0	0	0	0	0	0	0	0	0
NC_000913.3	3353936	yhcC	G38	G	8	TA	T	ggt/	FRAME_SHIFT	yhcC	NP_417678.1	39.59	PASS	SN=0;STA=3353936;STO=3353937;TYP=DEL;R1P=35;R1M=22;R2P=32;R2M=19;AD=108;DP=44614;MCOV=-201;PPC=108;AF=0.0024;RAF=0.0000;LS=9771;MQS=6480;MQM=60;BQS=3919;BQM=38;EDS=3147;EDM=50;IDS=106633;IDM=989;CED=601;HMP=1;SB=1.0000;EFF=FRAME_SHIFT(HIGH||ggt/|G38|309|yhcC|protein_coding|CODING|NP_417678.1|1|1);LOF=(yhcC|b3211|1|1.00)	GT:DP:AD:AF:RAF:SB:SC:PF	0	0	0	0	0	0	0	0	0	0	0	0	0	0	0	0	0	0	0	0	0	0	0	0	0	0	0	0	0	0	0	0	0	0
NC_000913.3	2407619	alaA	P20	P	0	CG	C	ccg/	FRAME_SHIFT	alaA	NP_416793.1	37.65	PASS	SN=0;STA=2407619;STO=2407620;TYP=DEL;R1P=15;R1M=24;R2P=20;R2M=21;AD=80;DP=55526;MCOV=-201;PPC=80;AF=0.0014;RAF=0.0000;LS=7280;MQS=4800;MQM=60;BQS=3000;BQM=38;EDS=2391;EDM=50;IDS=79032;IDM=989;CED=601;HMP=3;SB=0.9996;EFF=FRAME_SHIFT(HIGH||ccg/|P20|405|alaA|protein_coding|CODING|NP_416793.1|1|1)	GT:DP:AD:AF:RAF:SB:SC:PF	0	0	0	0	0	0	0	0	0	0	0	0	0	0	0	0	0	0	0	0	0	0	0	0	0	0	0	0	0	0	0	0	0	0
NC_000913.3	2696441	mltF	H214	H	4	AC	A	cac/	FRAME_SHIFT	mltF	NP_417053.2	35.82	PASS	SN=0;STA=2696441;STO=2696442;TYP=DEL;R1P=20;R1M=23;R2P=23;R2M=16;AD=82;DP=43035;MCOV=-201;PPC=82;AF=0.0019;RAF=0.0000;LS=7832;MQS=4916;MQM=60;BQS=3009;BQM=39;EDS=2436;EDM=75;IDS=80952;IDM=992;CED=601;HMP=4;SB=0.9998;EFF=FRAME_SHIFT(HIGH||cac/|H214|518|mltF|protein_coding|CODING|NP_417053.2|1|1);LOF=(mltF|b2558|1|1.00)	GT:DP:AD:AF:RAF:SB:SC:PF	0	0	0	0	0	0	0	0	0	0	0	0	0	0	0	0	0	0	0	0.0044	0	0	0	0	0	0	0	0	0	0	0	0	0	0
NC_000913.3	1381215	ycjV	P132	P	2	CG	C	ccg/	FRAME_SHIFT	ycjV	b4524	34.1	PASS	SN=0;STA=1381215;STO=1381216;TYP=DEL;R1P=32;R1M=28;R2P=26;R2M=12;AD=98;DP=41307;MCOV=-201;PPC=97;AF=0.0024;RAF=0.0000;LS=8909;MQS=5880;MQM=60;BQS=3632;BQM=38;EDS=2590;EDM=50;IDS=96841;IDM=989;CED=601;HMP=6;SB=1.0000;EFF=FRAME_SHIFT(HIGH||ccg/|P132|359|ycjV|protein_coding|CODING|b4524|1|1|WARNING_TRANSCRIPT_INCOMPLETE);LOF=(ycjV|b4524|1|1.00)	GT:DP:AD:AF:RAF:SB:SC:PF	0	0	0	0.0052	0	0	0	0	0.005	0	0	0	0	0	0	0.0056	0	0	0	0	0	0	0	0	0	0	0	0.0053	0	0	0	0	0	0
NC_000913.3	920933	macB	T196	T	6	CG	C	acg/	FRAME_SHIFT	macB	NP_415400.1	36.54	PASS	SN=0;STA=920933;STO=920934;TYP=DEL;R1P=16;R1M=12;R2P=13;R2M=15;AD=56;DP=34192;MCOV=-201;PPC=56;AF=0.0016;RAF=0.0000;LS=5011;MQS=3360;MQM=60;BQS=2056;BQM=38;EDS=1572;EDM=50;IDS=55264;IDM=989;CED=601;HMP=3;SB=0.9999;EFF=FRAME_SHIFT(HIGH||acg/|T196|648|macB|protein_coding|CODING|NP_415400.1|1|1);LOF=(macB|b0879|1|1.00)	GT:DP:AD:AF:RAF:SB:SC:PF	0	0	0	0	0	0	0	0	0	0	0	0	0	0	0	0	0	0	0	0	0	0	0	0	0.0586	0.1135	0.0897	0.0162	0.0229	0	0	0	0	0
NC_000913.3	1166590	ndh	G169	G	9	GC	G	ggc/	FRAME_SHIFT	ndh	NP_415627.1	39.29	PASS	SN=0;STA=1166590;STO=1166591;TYP=DEL;R1P=34;R1M=37;R2P=35;R2M=39;AD=145;DP=39672;MCOV=-201;PPC=145;AF=0.0037;RAF=0.0000;LS=13192;MQS=8700;MQM=60;BQS=5329;BQM=38;EDS=4027;EDM=50;IDS=143140;IDM=989;CED=601;HMP=1;SB=0.9998;EFF=FRAME_SHIFT(HIGH||ggc/|G169|434|ndh|protein_coding|CODING|NP_415627.1|1|1);LOF=(ndh|b1109|1|1.00)	GT:DP:AD:AF:RAF:SB:SC:PF	0	0	0	0	0	0	0	0	0	0	0	0	0	0	0	0	0	0.0064	0.01	0.0122	0.0533	0.0914	0.115	0.0695	0.0141	0.0152	0.0495	0.0431	0.0293	0.0253	0.0156	0.067	0.051	0.0282
NC_000913.3	1875064	yeaM	P171	P	1	AG	A	cct/	FRAME_SHIFT	yeaM	NP_416304.1	36.09	PASS	SN=0;STA=1875064;STO=1875065;TYP=DEL;R1P=31;R1M=29;R2P=33;R2M=30;AD=123;DP=36871;MCOV=-201;PPC=120;AF=0.0033;RAF=0.0000;LS=11743;MQS=7380;MQM=60;BQS=4510;BQM=38;EDS=3882;EDM=75;IDS=121397;IDM=992;CED=601;HMP=3;SB=0.9998;EFF=FRAME_SHIFT(HIGH||cct/|P171|273|yeaM|protein_coding|CODING|NP_416304.1|1|1);LOF=(yeaM|b1790|1|1.00)	GT:DP:AD:AF:RAF:SB:SC:PF	0	0	0	0	0	0	0	0	0	0	0	0	0	0	0	0	0	0	0	0	0	0	0	0	0	0	0	0	0	0	0	0	0	0
NC_000913.3	623485	entS	L396	L	6	CT	C	ctg/	FRAME_SHIFT	entS	NP_415123.1	38.92	PASS	SN=0;STA=623485;STO=623486;TYP=DEL;R1P=17;R1M=24;R2P=27;R2M=21;AD=89;DP=38168;MCOV=-201;PPC=89;AF=0.0023;RAF=0.0000;LS=8099;MQS=5340;MQM=60;BQS=3262;BQM=38;EDS=2630;EDM=49;IDS=87834;IDM=989;CED=601;HMP=1;SB=1.0000;EFF=FRAME_SHIFT(HIGH||ctg/|L396|416|entS|protein_coding|CODING|NP_415123.1|1|1);LOF=(entS|b0591|1|1.00)	GT:DP:AD:AF:RAF:SB:SC:PF	0	0	0	0	0	0	0	0	0	0	0	0	0	0	0	0	0	0	0	0	0	0	0	0	0	0	0	0	0	0	0	0	0	0
NC_000913.3	493383	dnaX	S431	S	1	GT	G	agt/	FRAME_SHIFT	dnaX	NP_415003.1	38.52	PASS	SN=0;STA=493383;STO=493384;TYP=DEL;R1P=5;R1M=9;R2P=14;R2M=12;AD=40;DP=34415;MCOV=-201;PPC=40;AF=0.0012;RAF=0.0000;LS=3840;MQS=2400;MQM=60;BQS=1454;BQM=39;EDS=1139;EDM=75;IDS=39404;IDM=992;CED=601;HMP=1;SB=0.9998;EFF=FRAME_SHIFT(HIGH||agt/|S431|643|dnaX|protein_coding|CODING|NP_415003.1|1|1);LOF=(dnaX|b0470|1|1.00)	GT:DP:AD:AF:RAF:SB:SC:PF	0	0	0	0	0	0	0	0	0	0	0	0	0	0	0	0	0	0	0	0	0	0	0	0	0	0	0	0	0	0	0	0	0	0
NC_000913.3	2135818	wzb	A94	A	4	GC	G	gca/	FRAME_SHIFT	wzb	NP_416565.1	37.32	PASS	SN=0;STA=2135818;STO=2135819;TYP=DEL;R1P=27;R1M=28;R2P=24;R2M=19;AD=98;DP=42230;MCOV=-201;PPC=98;AF=0.0023;RAF=0.0000;LS=8918;MQS=5880;MQM=60;BQS=3644;BQM=38;EDS=2952;EDM=50;IDS=96791;IDM=989;CED=601;HMP=3;SB=0.9998;EFF=FRAME_SHIFT(HIGH||gca/|A94|147|wzb|protein_coding|CODING|NP_416565.1|1|1);LOF=(wzb|b2061|1|1.00)	GT:DP:AD:AF:RAF:SB:SC:PF	0	0	0	0	0	0	0	0	0	0	0	0	0	0	0	0	0	0	0	0	0	0	0	0	0	0	0	0	0	0	0	0	0	0
NC_000913.3	808322	bioA	G312	G	2	GC	G	ggc/	FRAME_SHIFT	bioA	NP_415295.1	35.57	PASS	SN=0;STA=808322;STO=808323;TYP=DEL;R1P=4;R1M=4;R2P=10;R2M=10;AD=28;DP=37571;MCOV=-201;PPC=28;AF=0.0007;RAF=0.0056;LS=2510;MQS=1680;MQM=60;BQS=1013;BQM=38;EDS=714;EDM=49;IDS=27608;IDM=989;CED=601;HMP=4;SB=1.0000;EFF=FRAME_SHIFT(HIGH||ggc/|G312|429|bioA|protein_coding|CODING|NP_415295.1|1|1);LOF=(bioA|b0774|1|1.00)	GT:DP:AD:AF:RAF:SB:SC:PF	0.0056	0	0	0	0	0	0	0	0	0	0	0	0	0	0	0	0	0	0	0	0	0	0	0	0	0.0041	0	0	0	0	0	0	0	0
NC_000913.3	2063932	cobT	A179	A	9	GC	G	gca/	FRAME_SHIFT	cobT	NP_416495.1	35.4	PASS	SN=0;STA=2063932;STO=2063933;TYP=DEL;R1P=21;R1M=11;R2P=8;R2M=15;AD=55;DP=43131;MCOV=-201;PPC=53;AF=0.0013;RAF=0.0000;LS=5036;MQS=3300;MQM=60;BQS=2046;BQM=39;EDS=1550;EDM=49;IDS=53656;IDM=989;CED=601;HMP=3;SB=0.9998;EFF=FRAME_SHIFT(HIGH||gca/|A179|359|cobT|protein_coding|CODING|NP_416495.1|1|1);LOF=(cobT|b1991|1|1.00)	GT:DP:AD:AF:RAF:SB:SC:PF	0	0	0	0	0	0	0	0	0	0.0049	0	0	0	0	0	0	0.0045	0	0	0	0	0	0	0	0	0	0	0	0	0	0	0	0	0
NC_000913.3	2826095	srlA	R89	R	9	TC	T	cgc/	FRAME_SHIFT	srlA	YP_026180.1	39.1	PASS	SN=0;STA=2826095;STO=2826096;TYP=DEL;R1P=16;R1M=15;R2P=22;R2M=18;AD=71;DP=46485;MCOV=-201;PPC=71;AF=0.0015;RAF=0.0000;LS=6454;MQS=4206;MQM=60;BQS=2599;BQM=38;EDS=1803;EDM=48;IDS=70059;IDM=989;CED=601;HMP=1;SB=0.9997;EFF=FRAME_SHIFT(HIGH||cgc/|R89|187|srlA|protein_coding|CODING|YP_026180.1|1|1);LOF=(srlA|b2702|1|1.00)	GT:DP:AD:AF:RAF:SB:SC:PF	0	0	0	0	0	0	0	0	0	0	0	0	0	0	0	0	0	0	0	0	0	0	0	0.0041	0.0685	0.113	0.0769	0.0135	0.0246	0.0042	0	0	0	0
NC_000913.3	3412921	acrS	A182	A	2	GC	G	gcg/	FRAME_SHIFT	acrS	NP_417730.1	37.09	PASS	SN=0;STA=3412921;STO=3412922;TYP=DEL;R1P=28;R1M=17;R2P=19;R2M=20;AD=84;DP=58713;MCOV=-201;PPC=84;AF=0.0014;RAF=0.0000;LS=7642;MQS=5035;MQM=60;BQS=3059;BQM=38;EDS=2260;EDM=50;IDS=82837;IDM=989;CED=601;HMP=3;SB=0.9996;EFF=FRAME_SHIFT(HIGH||gcg/|A182|220|acrS|protein_coding|CODING|NP_417730.1|1|1);LOF=(acrS|b3264|1|1.00)	GT:DP:AD:AF:RAF:SB:SC:PF	0	0	0	0	0	0	0	0	0	0	0	0	0	0	0	0	0	0	0	0	0	0	0	0	0	0	0	0	0	0	0	0	0	0
NC_000913.3	2175609	gatZ	Q238	Q	8	TG	T	cag/	FRAME_SHIFT	gatZ	NP_416598.1	39.17	PASS	SN=0;STA=2175609;STO=2175610;TYP=DEL;R1P=16;R1M=15;R2P=14;R2M=20;AD=65;DP=46329;MCOV=-201;PPC=65;AF=0.0014;RAF=0.0000;LS=5915;MQS=3900;MQM=60;BQS=2361;BQM=38;EDS=1561;EDM=49;IDS=64219;IDM=989;CED=601;HMP=1;SB=0.9997;EFF=FRAME_SHIFT(HIGH||cag/|Q238|420|gatZ|protein_coding|CODING|NP_416598.1|1|1);LOF=(gatZ|b2095|1|1.00)	GT:DP:AD:AF:RAF:SB:SC:PF	0	0	0	0	0	0	0	0	0	0	0	0	0	0	0	0	0	0	0	0	0	0	0	0	0	0	0	0	0	0	0	0	0	0
NC_000913.3	2176294	gatZ	K9	K	9	CT	C	aaa/	FRAME_SHIFT	gatZ	NP_416598.1	35.58	PASS	SN=0;STA=2176294;STO=2176295;TYP=DEL;R1P=12;R1M=13;R2P=16;R2M=10;AD=51;DP=42571;MCOV=-201;PPC=51;AF=0.0012;RAF=0.0000;LS=4941;MQS=3060;MQM=60;BQS=1882;BQM=39;EDS=1683;EDM=57;IDS=50351;IDM=992;CED=601;HMP=4;SB=0.9996;EFF=FRAME_SHIFT(HIGH||aaa/|K9|420|gatZ|protein_coding|CODING|NP_416598.1|1|1)	GT:DP:AD:AF:RAF:SB:SC:PF	0	0	0	0	0	0	0	0	0	0	0	0.0051	0	0	0	0	0	0	0	0	0	0	0	0	0	0	0	0	0	0	0	0	0	0
NC_000913.3	2679114	yphF	A85	A	5	GC	G	gcg/	FRAME_SHIFT	yphF	NP_417043.1	36.99	PASS	SN=0;STA=2679114;STO=2679115;TYP=DEL;R1P=21;R1M=37;R2P=22;R2M=32;AD=112;DP=51506;MCOV=-201;PPC=112;AF=0.0022;RAF=0.0000;LS=10167;MQS=6720;MQM=60;BQS=4084;BQM=38;EDS=3012;EDM=50;IDS=110608;IDM=989;CED=601;HMP=3;SB=1.0000;EFF=FRAME_SHIFT(HIGH||gcg/|A85|327|yphF|protein_coding|CODING|NP_417043.1|1|1);LOF=(yphF|b2548|1|1.00)	GT:DP:AD:AF:RAF:SB:SC:PF	0	0	0	0	0	0	0	0	0	0	0	0	0	0	0	0	0	0	0	0	0	0	0	0	0	0	0	0	0	0	0	0	0	0
NC_000913.3	2790676	lhgO	E232	E	2	AG	A	gag/	FRAME_SHIFT	lhgO	NP_417146.2	39.29	PASS	SN=0;STA=2790676;STO=2790677;TYP=DEL;R1P=18;R1M=19;R2P=15;R2M=18;AD=70;DP=37653;MCOV=-201;PPC=70;AF=0.0019;RAF=0.0000;LS=6370;MQS=4200;MQM=60;BQS=2539;BQM=38;EDS=1961;EDM=50;IDS=69131;IDM=989;CED=601;HMP=1;SB=0.9998;EFF=FRAME_SHIFT(HIGH||gag/|E232|422|lhgO|protein_coding|CODING|NP_417146.2|1|1);LOF=(lhgO|b2660|1|1.00)	GT:DP:AD:AF:RAF:SB:SC:PF	0	0	0	0	0	0	0	0	0	0	0	0	0	0	0	0	0	0	0	0	0	0	0	0	0	0	0	0	0	0	0	0	0	0
NC_000913.3	1322226	trpE	Q240	Q	0	TC	T	cag/	FRAME_SHIFT	trpE	NP_415780.1	38.58	PASS	SN=0;STA=1322226;STO=1322227;TYP=DEL;R1P=28;R1M=20;R2P=21;R2M=15;AD=84;DP=37535;MCOV=-201;PPC=84;AF=0.0022;RAF=0.0000;LS=7632;MQS=5040;MQM=60;BQS=3093;BQM=38;EDS=2202;EDM=49;IDS=83019;IDM=989;CED=601;HMP=1;SB=0.9994;EFF=FRAME_SHIFT(HIGH||cag/|Q240|520|trpE|protein_coding|CODING|NP_415780.1|1|1);LOF=(trpE|b1264|1|1.00)	GT:DP:AD:AF:RAF:SB:SC:PF	0	0	0	0	0	0	0	0	0	0	0	0	0	0	0	0	0	0	0	0	0	0	0	0	0	0	0	0	0	0	0	0	0	0
NC_000913.3	3260081	tdcF	A10	A	0	GGC	G	gcc/	FRAME_SHIFT	tdcF	NP_417583.4	39.1	PASS	SN=0;STA=3260081;STO=3260083;TYP=DEL;R1P=25;R1M=21;R2P=19;R2M=21;AD=86;DP=42100;MCOV=-201;PPC=85;AF=0.0020;RAF=0.0000;LS=7811;MQS=5160;MQM=60;BQS=3088;BQM=38;EDS=2387;EDM=50;IDS=84972;IDM=989;CED=601;HMP=0;SB=0.9999;EFF=FRAME_SHIFT(HIGH||gcc/|A10|129|tdcF|protein_coding|CODING|NP_417583.4|1|1);LOF=(tdcF|b3113|1|1.00)	GT:DP:AD:AF:RAF:SB:SC:PF	0	0	0	0	0	0	0	0	0	0	0	0	0	0	0	0	0	0	0	0	0	0	0	0	0	0	0	0	0	0	0	0	0	0
NC_000913.3	1941374	mepM	D87	D	7	TG	T	gac/	FRAME_SHIFT	mepM	NP_416370.2	39.63	PASS	SN=0;STA=1941374;STO=1941375;TYP=DEL;R1P=52;R1M=55;R2P=49;R2M=49;AD=205;DP=49863;MCOV=-201;PPC=205;AF=0.0041;RAF=0.0000;LS=18653;MQS=12300;MQM=60;BQS=7576;BQM=38;EDS=5529;EDM=50;IDS=202578;IDM=989;CED=601;HMP=1;SB=0.9999;EFF=FRAME_SHIFT(HIGH||gac/|D87|440|mepM|protein_coding|CODING|NP_416370.2|1|1|WARNING_TRANSCRIPT_NO_START_CODON);LOF=(mepM|b1856|1|1.00)	GT:DP:AD:AF:RAF:SB:SC:PF	0	0	0	0	0	0	0	0	0	0	0	0.0034	0	0	0	0.0234	0.0343	0.0913	0.0173	0.038	0.0421	0.1151	0.0888	0.0215	0.0213	0.0167	0.075	0.0265	0.0315	0.012	0.0303	0.0299	0.0305	0.0606
NC_000913.3	4300594	mdtP	T146	T	6	GT	G	aca/	FRAME_SHIFT	mdtP	NP_418504.1	38.68	PASS	SN=0;STA=4300594;STO=4300595;TYP=DEL;R1P=14;R1M=10;R2P=13;R2M=14;AD=51;DP=41167;MCOV=-201;PPC=51;AF=0.0012;RAF=0.0000;LS=4601;MQS=3060;MQM=60;BQS=1864;BQM=38;EDS=1397;EDM=50;IDS=50184;IDM=989;CED=601;HMP=1;SB=0.9998;EFF=FRAME_SHIFT(HIGH||aca/|T146|488|mdtP|protein_coding|CODING|NP_418504.1|1|1);LOF=(mdtP|b4080|1|1.00)	GT:DP:AD:AF:RAF:SB:SC:PF	0	0	0	0	0	0	0	0	0	0	0	0	0	0	0	0	0	0	0	0	0	0	0	0	0	0	0	0	0	0	0	0	0	0
NC_000913.3	1115054	mdtG	T146	T	6	GT	G	acg/	FRAME_SHIFT	mdtG	NP_415571.1	37.53	PASS	SN=0;STA=1115054;STO=1115055;TYP=DEL;R1P=10;R1M=8;R2P=8;R2M=12;AD=38;DP=37441;MCOV=-201;PPC=35;AF=0.0010;RAF=0.0000;LS=3458;MQS=2280;MQM=60;BQS=1390;BQM=38;EDS=1167;EDM=50;IDS=37491;IDM=989;CED=601;HMP=1;SB=0.9998;EFF=FRAME_SHIFT(HIGH||acg/|T146|408|mdtG|protein_coding|CODING|NP_415571.1|1|1);LOF=(mdtG|b1053|1|1.00)	GT:DP:AD:AF:RAF:SB:SC:PF	0	0	0	0	0	0	0	0	0	0	0	0	0	0	0	0	0	0	0	0	0	0	0	0	0	0	0	0	0	0	0	0	0	0
NC_000913.3	134559	yacL	R58	R	8	CG	C	cgg/	FRAME_SHIFT	yacL	NP_414661.2	36.14	PASS	SN=0;STA=134559;STO=134560;TYP=DEL;R1P=15;R1M=15;R2P=21;R2M=12;AD=63;DP=40967;MCOV=-201;PPC=62;AF=0.0015;RAF=0.0000;LS=5733;MQS=3780;MQM=60;BQS=2365;BQM=38;EDS=1731;EDM=50;IDS=62240;IDM=989;CED=601;HMP=4;SB=0.9995;EFF=FRAME_SHIFT(HIGH||cgg/|R58|120|yacL|protein_coding|CODING|NP_414661.2|1|1);LOF=(yacL|b0119|1|1.00)	GT:DP:AD:AF:RAF:SB:SC:PF	0	0	0	0	0	0	0	0	0	0	0	0	0	0	0	0	0	0	0	0	0	0	0	0	0	0	0	0	0	0	0	0	0	0
NC_000913.3	3191336	yqiI	K236K?	K	?	T	TA	aaa/Aaaa	FRAME_SHIFT	yqiI	NP_417520.1	39.84	PASS	SN=0;STA=3191336;STO=3191336;TYP=INS;R1P=59;R1M=50;R2P=55;R2M=72;AD=236;DP=58064;MCOV=-201;PPC=235;AF=0.0041;RAF=0.0000;LS=21576;MQS=14160;MQM=60;BQS=8739;BQM=39;EDS=6725;EDM=68;IDS=228462;IDM=989;CED=601;HMP=0;SB=0.9999;EFF=FRAME_SHIFT(HIGH||aaa/Aaaa|K236K?|354|yqiI|protein_coding|CODING|NP_417520.1|1|1);LOF=(yqiI|b3048|1|1.00)	GT:DP:AD:AF:RAF:SB:SC:PF	0	0	0	0	0.0038	0	0	0	0	0	0	0	0	0	0	0	0	0	0	0	0	0	0	0	0	0	0	0	0	0	0	0	0	0
NC_000913.3	1813955	katE	A30	A	0	CA	C	gca/	FRAME_SHIFT	katE	YP_025308.1	38.96	PASS	SN=0;STA=1813955;STO=1813956;TYP=DEL;R1P=22;R1M=20;R2P=23;R2M=12;AD=77;DP=40807;MCOV=-201;PPC=76;AF=0.0019;RAF=0.0000;LS=6996;MQS=4620;MQM=60;BQS=2803;BQM=38;EDS=2060;EDM=49;IDS=76077;IDM=989;CED=601;HMP=1;SB=0.9994;EFF=FRAME_SHIFT(HIGH||gca/|A30|753|katE|protein_coding|CODING|YP_025308.1|1|1)	GT:DP:AD:AF:RAF:SB:SC:PF	0	0	0	0	0	0	0	0	0	0	0	0	0	0	0	0	0	0	0	0	0	0	0	0	0	0	0	0	0	0	0	0	0	0
NC_000913.3	3072781	epd	V304	V	4	AC	A	gtc/	FRAME_SHIFT	epd	NP_417402.1	36.19	PASS	SN=0;STA=3072781;STO=3072782;TYP=DEL;R1P=14;R1M=14;R2P=20;R2M=23;AD=71;DP=47532;MCOV=-201;PPC=71;AF=0.0015;RAF=0.0000;LS=6451;MQS=4260;MQM=60;BQS=2586;BQM=38;EDS=1971;EDM=50;IDS=70160;IDM=989;CED=601;HMP=4;SB=0.9998;EFF=FRAME_SHIFT(HIGH||gtc/|V304|339|epd|protein_coding|CODING|NP_417402.1|1|1);LOF=(epd|b2927|1|1.00)	GT:DP:AD:AF:RAF:SB:SC:PF	0	0	0	0	0	0	0	0	0	0	0	0	0	0	0	0	0	0	0	0	0	0.0042	0	0	0.0594	0.0736	0.1046	0.0302	0.0086	0.0081	0.0041	0	0	0
NC_000913.3	691285	ybeX	I167	I	7	AT	A	atc/	FRAME_SHIFT	ybeX	NP_415191.1	39.75	PASS	SN=0;STA=691285;STO=691286;TYP=DEL;R1P=53;R1M=44;R2P=41;R2M=34;AD=172;DP=48690;MCOV=-201;PPC=171;AF=0.0035;RAF=0.0000;LS=15652;MQS=10320;MQM=60;BQS=6339;BQM=38;EDS=4834;EDM=50;IDS=170009;IDM=989;CED=601;HMP=1;SB=0.9997;EFF=FRAME_SHIFT(HIGH||atc/|I167|292|ybeX|protein_coding|CODING|NP_415191.1|1|1);LOF=(ybeX|b0658|1|1.00)	GT:DP:AD:AF:RAF:SB:SC:PF	0	0	0	0	0	0	0	0	0	0	0	0	0	0	0	0	0	0	0	0	0	0	0	0	0	0	0	0	0	0	0	0	0	0
NC_000913.3	1278976	narK	T341	T	1	GA	G	act/	FRAME_SHIFT	narK	NP_415741.1	38.94	PASS	SN=0;STA=1278976;STO=1278977;TYP=DEL;R1P=26;R1M=19;R2P=18;R2M=23;AD=86;DP=40003;MCOV=-201;PPC=86;AF=0.0021;RAF=0.0000;LS=7797;MQS=5160;MQM=60;BQS=3160;BQM=38;EDS=2445;EDM=50;IDS=84067;IDM=989;CED=601;HMP=1;SB=0.9999;EFF=FRAME_SHIFT(HIGH||act/|T341|463|narK|protein_coding|CODING|NP_415741.1|1|1);LOF=(narK|b1223|1|1.00)	GT:DP:AD:AF:RAF:SB:SC:PF	0	0	0	0	0	0	0	0	0	0	0	0	0	0	0	0	0	0	0	0	0	0	0	0	0	0	0	0	0	0	0	0	0	0
NC_000913.3	2324703	atoA	T199	T	9	AC	A	aca/	FRAME_SHIFT	atoA	NP_416726.1	38.75	PASS	SN=0;STA=2324703;STO=2324704;TYP=DEL;R1P=11;R1M=7;R2P=9;R2M=9;AD=36;DP=39873;MCOV=-201;PPC=36;AF=0.0009;RAF=0.0000;LS=3276;MQS=2160;MQM=60;BQS=1340;BQM=38;EDS=1025;EDM=48;IDS=35516;IDM=989;CED=601;HMP=1;SB=0.9996;EFF=FRAME_SHIFT(HIGH||aca/|T199|216|atoA|protein_coding|CODING|NP_416726.1|1|1);LOF=(atoA|b2222|1|1.00)	GT:DP:AD:AF:RAF:SB:SC:PF	0	0	0	0	0	0	0	0	0	0	0	0	0	0	0	0	0	0	0	0	0	0	0	0	0	0	0	0	0	0	0	0	0	0
NC_000913.3	1877908	yeaP	P65	P	5	CG	C	ccg/	FRAME_SHIFT	yeaP	NP_416308.4	37.1	PASS	SN=0;STA=1877908;STO=1877909;TYP=DEL;R1P=17;R1M=20;R2P=16;R2M=18;AD=71;DP=50956;MCOV=-201;PPC=71;AF=0.0014;RAF=0.0000;LS=6461;MQS=4260;MQM=60;BQS=2607;BQM=38;EDS=2138;EDM=50;IDS=70175;IDM=989;CED=601;HMP=3;SB=0.9997;EFF=FRAME_SHIFT(HIGH||ccg/|P65|341|yeaP|protein_coding|CODING|NP_416308.4|1|1|WARNING_TRANSCRIPT_NO_START_CODON);LOF=(yeaP|b1794|1|1.00)	GT:DP:AD:AF:RAF:SB:SC:PF	0	0	0	0	0	0	0.0037	0.0386	0.0865	0.107	0.0395	0	0	0	0	0	0	0	0	0	0	0	0	0	0	0	0	0	0	0	0	0	0	0
NC_000913.3	2799885	ygaC	VY36	V	6	TAG	T	gtctat/	FRAME_SHIFT	ygaC	NP_417157.1	39.08	PASS	SN=0;STA=2799885;STO=2799887;TYP=DEL;R1P=12;R1M=23;R2P=20;R2M=14;AD=69;DP=45626;MCOV=-201;PPC=69;AF=0.0015;RAF=0.0000;LS=6579;MQS=4140;MQM=60;BQS=2564;BQM=39;EDS=1886;EDM=71;IDS=68104;IDM=992;CED=601;HMP=0;SB=0.9997;EFF=FRAME_SHIFT(HIGH||gtctat/|VY36|114|ygaC|protein_coding|CODING|NP_417157.1|1|1);LOF=(ygaC|b2671|1|1.00)	GT:DP:AD:AF:RAF:SB:SC:PF	0	0	0	0	0	0	0	0	0	0	0	0	0	0	0	0	0	0	0	0	0	0	0	0	0	0	0	0	0	0	0	0	0	0
NC_000913.3	2774095	yfjW	A260	A	0	GC	G	gcc/	FRAME_SHIFT	yfjW	NP_417129.1	36.58	PASS	SN=0;STA=2774095;STO=2774096;TYP=DEL;R1P=17;R1M=33;R2P=26;R2M=31;AD=107;DP=70370;MCOV=-201;PPC=107;AF=0.0015;RAF=0.0000;LS=9737;MQS=6420;MQM=60;BQS=3807;BQM=38;EDS=2813;EDM=50;IDS=105746;IDM=989;CED=601;HMP=4;SB=1.0000;EFF=FRAME_SHIFT(HIGH||gcc/|A260|567|yfjW|protein_coding|CODING|NP_417129.1|1|1);LOF=(yfjW|b2642|1|1.00)	GT:DP:AD:AF:RAF:SB:SC:PF	0	0	0	0	0	0	0	0	0	0	0	0	0	0	0	0	0	0	0	0	0	0	0	0	0	0	0	0	0	0	0	0	0	0
NC_000913.3	1924027	yebZ	M188	M	8	GC	G	atg/	FRAME_SHIFT	yebZ	NP_416354.1	38.28	PASS	SN=0;STA=1924027;STO=1924028;TYP=DEL;R1P=9;R1M=14;R2P=6;R2M=9;AD=38;DP=37133;MCOV=-201;PPC=38;AF=0.0010;RAF=0.0000;LS=3558;MQS=2280;MQM=60;BQS=1386;BQM=38;EDS=998;EDM=50;IDS=37533;IDM=992;CED=601;HMP=1;SB=0.9993;EFF=FRAME_SHIFT(HIGH||atg/|M188|290|yebZ|protein_coding|CODING|NP_416354.1|1|1);LOF=(yebZ|b1840|1|1.00)	GT:DP:AD:AF:RAF:SB:SC:PF	0	0	0	0	0	0	0	0	0	0	0	0	0	0	0	0	0	0	0	0	0	0	0	0	0	0	0	0	0	0	0	0	0	0
NC_000913.3	408261	yaiE	V29	V	9	GT	G	gtt/	FRAME_SHIFT	yaiE	NP_414925.1	36.64	PASS	SN=0;STA=408261;STO=408262;TYP=DEL;R1P=32;R1M=24;R2P=33;R2M=22;AD=111;DP=48424;MCOV=-201;PPC=111;AF=0.0023;RAF=0.0000;LS=10033;MQS=6660;MQM=60;BQS=4044;BQM=38;EDS=3166;EDM=50;IDS=109680;IDM=989;CED=601;HMP=3;SB=1.0000;EFF=FRAME_SHIFT(HIGH||gtt/|V29|94|yaiE|protein_coding|CODING|NP_414925.1|1|1);LOF=(yaiE|b0391|1|1.00)	GT:DP:AD:AF:RAF:SB:SC:PF	0	0	0	0	0	0	0	0	0	0	0	0	0	0	0	0	0	0	0	0	0	0	0.0035	0.0038	0	0	0	0	0	0	0	0	0	0
NC_000913.3	3890477	tnaB	I81	I	1	TC	T	atc/	FRAME_SHIFT	tnaB	NP_418165.1	39.56	PASS	SN=0;STA=3890477;STO=3890478;TYP=DEL;R1P=25;R1M=23;R2P=23;R2M=20;AD=91;DP=61976;MCOV=-201;PPC=91;AF=0.0015;RAF=0.0000;LS=8225;MQS=5460;MQM=60;BQS=3292;BQM=38;EDS=2560;EDM=49;IDS=89927;IDM=989;CED=601;HMP=1;SB=0.9998;EFF=FRAME_SHIFT(HIGH||atc/|I81|415|tnaB|protein_coding|CODING|NP_418165.1|1|1);LOF=(tnaB|b3709|1|1.00)	GT:DP:AD:AF:RAF:SB:SC:PF	0	0	0	0	0	0	0	0	0	0	0	0	0	0	0	0	0	0	0	0	0	0	0.006	0.0033	0.0149	0.0262	0.0592	0.1064	0.0486	0.0197	0.0162	0.0067	0	0
NC_000913.3	1073731	rutA	A94	A	4	GC	G	gcg/	FRAME_SHIFT	rutA	NP_415532.3	36.1	PASS	SN=0;STA=1073731;STO=1073732;TYP=DEL;R1P=14;R1M=18;R2P=13;R2M=11;AD=56;DP=37914;MCOV=-201;PPC=56;AF=0.0015;RAF=0.0000;LS=5096;MQS=3360;MQM=60;BQS=2065;BQM=38;EDS=1467;EDM=50;IDS=55251;IDM=989;CED=601;HMP=3;SB=0.9999;EFF=FRAME_SHIFT(HIGH||gcg/|A94|382|rutA|protein_coding|CODING|NP_415532.3|1|1);LOF=(rutA|b1012|1|1.00)	GT:DP:AD:AF:RAF:SB:SC:PF	0	0	0	0	0	0	0	0	0	0	0	0	0	0	0	0	0	0	0	0	0	0	0	0	0	0	0	0	0.006	0	0	0	0	0
NC_000913.3	4592406	tsr	Q251	Q	1	GC	G	caa/	FRAME_SHIFT	tsr	NP_418775.1	37.73	PASS	SN=0;STA=4592406;STO=4592407;TYP=DEL;R1P=13;R1M=12;R2P=19;R2M=11;AD=55;DP=38045;MCOV=-201;PPC=55;AF=0.0014;RAF=0.0000;LS=5005;MQS=3300;MQM=60;BQS=1993;BQM=38;EDS=1712;EDM=49;IDS=54362;IDM=989;CED=601;HMP=1;SB=0.9994;EFF=FRAME_SHIFT(HIGH||caa/|Q251|551|tsr|protein_coding|CODING|NP_418775.1|1|1);LOF=(tsr|b4355|1|1.00)	GT:DP:AD:AF:RAF:SB:SC:PF	0	0	0	0	0	0	0	0	0	0	0	0	0	0	0	0	0	0	0	0	0	0	0	0	0.0054	0	0	0	0	0	0	0	0	0
NC_000913.3	2681247	yphG	A500	A	0	GC	G	gcg/	FRAME_SHIFT	yphG	NP_417044.4	36.4	PASS	SN=0;STA=2681247;STO=2681248;TYP=DEL;R1P=17;R1M=18;R2P=24;R2M=15;AD=74;DP=40772;MCOV=-201;PPC=74;AF=0.0018;RAF=0.0000;LS=6734;MQS=4440;MQM=60;BQS=2764;BQM=38;EDS=2229;EDM=49;IDS=73087;IDM=989;CED=601;HMP=3;SB=0.9996;EFF=FRAME_SHIFT(HIGH||gcg/|A500|1093|yphG|protein_coding|CODING|NP_417044.4|1|1);LOF=(yphG|b2549|1|1.00)	GT:DP:AD:AF:RAF:SB:SC:PF	0	0	0	0	0	0	0	0	0	0	0	0	0	0	0	0	0	0	0	0	0	0	0	0	0	0	0	0	0	0	0	0	0	0
NC_000913.3	2467918	gtrA	V22V?	V	?	G	GT	gtt/gTtt	FRAME_SHIFT	gtrA	NP_416851.1	39.58	PASS	SN=0;STA=2467918;STO=2467918;TYP=INS;R1P=34;R1M=41;R2P=59;R2M=42;AD=176;DP=56720;MCOV=-201;PPC=176;AF=0.0031;RAF=0.0000;LS=16007;MQS=10560;MQM=60;BQS=6339;BQM=38;EDS=5037;EDM=49;IDS=173819;IDM=989;CED=601;HMP=0;SB=0.9998;EFF=FRAME_SHIFT(HIGH||gtt/gTtt|V22V?|120|gtrA|protein_coding|CODING|NP_416851.1|1|1);LOF=(gtrA|b2350|1|1.00)	GT:DP:AD:AF:RAF:SB:SC:PF	0	0	0	0	0	0	0	0	0	0	0	0	0	0	0	0	0	0	0	0	0	0	0	0	0	0	0	0	0	0	0	0	0	0
NC_000913.3	519320	tesA	A149	A	9	GC	G	gcc/	FRAME_SHIFT	tesA	NP_415027.1	38.93	PASS	SN=0;STA=519320;STO=519321;TYP=DEL;R1P=16;R1M=27;R2P=36;R2M=26;AD=105;DP=49365;MCOV=-201;PPC=105;AF=0.0021;RAF=0.0000;LS=9555;MQS=6300;MQM=60;BQS=3815;BQM=38;EDS=2992;EDM=50;IDS=103724;IDM=989;CED=601;HMP=1;SB=1.0000;EFF=FRAME_SHIFT(HIGH||gcc/|A149|208|tesA|protein_coding|CODING|NP_415027.1|1|1);LOF=(tesA|b0494|1|1.00)	GT:DP:AD:AF:RAF:SB:SC:PF	0	0	0	0	0	0	0	0	0	0	0	0	0	0	0	0	0	0	0	0	0	0	0	0	0	0	0	0	0	0	0	0	0	0
NC_000913.3	49111	kefC	G448	G	8	GC	G	ggc/	FRAME_SHIFT	kefC	NP_414589.1	39.19	PASS	SN=0;STA=49111;STO=49112;TYP=DEL;R1P=6;R1M=12;R2P=7;R2M=8;AD=33;DP=43411;MCOV=-201;PPC=33;AF=0.0008;RAF=0.0000;LS=3003;MQS=1980;MQM=60;BQS=1206;BQM=38;EDS=948;EDM=49;IDS=32604;IDM=989;CED=601;HMP=1;SB=0.9993;EFF=FRAME_SHIFT(HIGH||ggc/|G448|620|kefC|protein_coding|CODING|NP_414589.1|1|1);LOF=(kefC|b0047|1|1.00)	GT:DP:AD:AF:RAF:SB:SC:PF	0	0	0	0	0	0	0.0043	0.0045	0.0302	0.1075	0.0047	0	0	0	0	0	0	0	0	0	0	0	0	0	0	0	0	0	0	0	0	0	0	0
NC_000913.3	1284611	narH	W337	W	7	AT	A	tgg/	FRAME_SHIFT	narH	NP_415743.1	35.88	PASS	SN=0;STA=1284611;STO=1284612;TYP=DEL;R1P=23;R1M=16;R2P=17;R2M=0;AD=56;DP=32457;MCOV=-201;PPC=55;AF=0.0017;RAF=0.0000;LS=5096;MQS=3360;MQM=60;BQS=2088;BQM=38;EDS=1460;EDM=49;IDS=54713;IDM=978;CED=601;HMP=1;SB=0.8983;EFF=FRAME_SHIFT(HIGH||tgg/|W337|512|narH|protein_coding|CODING|NP_415743.1|1|1);LOF=(narH|b1225|1|1.00)	GT:DP:AD:AF:RAF:SB:SC:PF	0	0	0	0	0	0	0	0	0	0	0	0	0	0	0	0	0	0	0.0272	0.0493	0.0844	0.1074	0.0714	0.007	0	0.0164	0	0	0	0	0	0	0	0
NC_000913.3	4444272	tamB	G54	G	4	GC	G	ggc/	FRAME_SHIFT	tamB	NP_418642.1	37.58	PASS	SN=0;STA=4444272;STO=4444273;TYP=DEL;R1P=12;R1M=7;R2P=9;R2M=11;AD=39;DP=35386;MCOV=-201;PPC=38;AF=0.0011;RAF=0.0000;LS=3549;MQS=2340;MQM=60;BQS=1374;BQM=38;EDS=1046;EDM=50;IDS=38483;IDM=989;CED=601;HMP=1;SB=0.9997;EFF=FRAME_SHIFT(HIGH||ggc/|G54|1259|tamB|protein_coding|CODING|NP_418642.1|1|1)	GT:DP:AD:AF:RAF:SB:SC:PF	0	0	0	0	0	0	0	0	0	0	0	0	0	0	0	0	0	0	0	0	0	0	0	0	0	0	0	0	0	0	0	0	0	0
NC_000913.3	1663975	ynfH	A123	A	3	GC	G	gcg/	FRAME_SHIFT	ynfH	NP_416107.1	38.52	PASS	SN=0;STA=1663975;STO=1663976;TYP=DEL;R1P=15;R1M=14;R2P=9;R2M=10;AD=48;DP=43428;MCOV=-201;PPC=48;AF=0.0011;RAF=0.0000;LS=4368;MQS=2880;MQM=60;BQS=1804;BQM=38;EDS=1189;EDM=50;IDS=47417;IDM=989;CED=601;HMP=1;SB=1.0000;EFF=FRAME_SHIFT(HIGH||gcg/|A123|284|ynfH|protein_coding|CODING|NP_416107.1|1|1);LOF=(ynfH|b1590|1|1.00)	GT:DP:AD:AF:RAF:SB:SC:PF	0	0	0	0	0	0	0	0	0	0	0	0	0	0	0	0	0	0	0	0	0.0144	0.0935	0.1026	0.0095	0.0044	0	0	0	0	0	0	0	0	0
NC_000913.3	3364720	yhcD	N639	N	9	TA	T	aac/	FRAME_SHIFT	yhcD	NP_417683.1	36.75	PASS	SN=0;STA=3364720;STO=3364721;TYP=DEL;R1P=16;R1M=27;R2P=19;R2M=15;AD=77;DP=57915;MCOV=-201;PPC=77;AF=0.0013;RAF=0.0000;LS=7007;MQS=4620;MQM=60;BQS=2848;BQM=38;EDS=2132;EDM=49;IDS=76032;IDM=989;CED=601;HMP=3;SB=0.9997;EFF=FRAME_SHIFT(HIGH||aac/|N639|793|yhcD|protein_coding|CODING|NP_417683.1|1|1);LOF=(yhcD|b3216|1|1.00)	GT:DP:AD:AF:RAF:SB:SC:PF	0	0	0	0	0	0	0	0	0	0	0	0	0	0	0	0	0	0	0	0	0.0035	0	0	0	0	0	0	0	0	0	0	0	0	0
NC_000913.3	2694202	purL	G447	G	7	GA	G	ggt/	FRAME_SHIFT	purL	YP_026170.1	37.16	PASS	SN=0;STA=2694202;STO=2694203;TYP=DEL;R1P=3;R1M=25;R2P=10;R2M=10;AD=48;DP=30435;MCOV=-201;PPC=48;AF=0.0016;RAF=0.0000;LS=4368;MQS=2880;MQM=60;BQS=1655;BQM=38;EDS=1340;EDM=47;IDS=47384;IDM=989;CED=601;HMP=1;SB=0.7829;EFF=FRAME_SHIFT(HIGH||ggt/|G447|1295|purL|protein_coding|CODING|YP_026170.1|1|1);LOF=(purL|b2557|1|1.00)	GT:DP:AD:AF:RAF:SB:SC:PF	0	0	0	0	0	0	0	0	0	0	0	0	0	0	0	0	0	0	0	0	0	0	0	0	0	0	0	0	0	0	0	0	0	0
NC_000913.3	416229	sbcD	P241	P	1	TG	T	ccc/	FRAME_SHIFT	sbcD	NP_414932.1	33.4	PASS	SN=0;STA=416229;STO=416230;TYP=DEL;R1P=33;R1M=24;R2P=29;R2M=25;AD=111;DP=44116;MCOV=-201;PPC=111;AF=0.0025;RAF=0.0000;LS=10157;MQS=6660;MQM=60;BQS=4126;BQM=39;EDS=3374;EDM=50;IDS=109525;IDM=992;CED=601;HMP=6;SB=1.0000;EFF=FRAME_SHIFT(HIGH||ccc/|P241|400|sbcD|protein_coding|CODING|NP_414932.1|1|1);LOF=(sbcD|b0398|1|1.00)	GT:DP:AD:AF:RAF:SB:SC:PF	0	0	0	0	0.0077	0	0	0	0.0047	0.0044	0.0047	0.0099	0.0049	0.01	0	0	0	0	0	0	0	0.0044	0	0.0046	0	0	0.0044	0.0078	0	0.0203	0.0415	0.0704	0.0412	0
NC_000913.3	3190234	yqiH	P119	P	9	GC	G	ccc/	FRAME_SHIFT	yqiH	NP_417519.4	36.14	PASS	SN=0;STA=3190234;STO=3190235;TYP=DEL;R1P=16;R1M=25;R2P=26;R2M=18;AD=85;DP=67062;MCOV=-201;PPC=85;AF=0.0013;RAF=0.0000;LS=7735;MQS=5100;MQM=60;BQS=3112;BQM=38;EDS=2277;EDM=49;IDS=83886;IDM=989;CED=601;HMP=4;SB=1.0000;EFF=FRAME_SHIFT(HIGH||ccc/|P119|249|yqiH|protein_coding|CODING|NP_417519.4|1|1);LOF=(yqiH|b3047|1|1.00)	GT:DP:AD:AF:RAF:SB:SC:PF	0	0	0	0	0	0	0	0	0	0.0025	0	0	0	0	0	0	0	0	0.0125	0.0025	0.0228	0.0667	0.09	0.0238	0	0	0	0	0	0	0	0	0	0
NC_000913.3	1900087	yoaE	Y500	Y	0	TA	T	tat/	FRAME_SHIFT	yoaE	NP_416330.1	35.96	PASS	SN=0;STA=1900087;STO=1900088;TYP=DEL;R1P=20;R1M=32;R2P=27;R2M=34;AD=113;DP=38399;MCOV=-201;PPC=113;AF=0.0029;RAF=0.0000;LS=10983;MQS=6780;MQM=60;BQS=4171;BQM=39;EDS=3235;EDM=75;IDS=111603;IDM=992;CED=601;HMP=3;SB=1.0000;EFF=FRAME_SHIFT(HIGH||tat/|Y500|518|yoaE|protein_coding|CODING|NP_416330.1|1|1)	GT:DP:AD:AF:RAF:SB:SC:PF	0	0	0	0	0	0	0	0	0	0	0	0	0	0	0	0	0	0	0	0	0	0	0	0	0	0	0	0	0	0	0	0	0	0
NC_000913.3	1159276	ptsG	M470	M	0	AT	A	atg/	FRAME_SHIFT	ptsG	NP_415619.1	39.04	PASS	SN=0;STA=1159276;STO=1159277;TYP=DEL;R1P=34;R1M=39;R2P=48;R2M=37;AD=158;DP=44061;MCOV=-201;PPC=158;AF=0.0036;RAF=0.0000;LS=14370;MQS=9480;MQM=60;BQS=5940;BQM=38;EDS=4342;EDM=50;IDS=156182;IDM=989;CED=601;HMP=1;SB=0.9999;EFF=FRAME_SHIFT(HIGH||atg/|M470|477|ptsG|protein_coding|CODING|NP_415619.1|1|1)	GT:DP:AD:AF:RAF:SB:SC:PF	0	0	0	0	0	0	0	0	0	0	0	0	0	0	0	0	0	0.0091	0.0055	0.0134	0.0785	0.0983	0.1039	0.0314	0.0133	0.0097	0.0581	0.0256	0.0046	0.0187	0.0169	0.0558	0.0693	0.0631
NC_000913.3	2768422	yfjP	Q238	Q	8	AG	A	cag/	FRAME_SHIFT	yfjP	YP_026173.1	36.18	PASS	SN=0;STA=2768422;STO=2768423;TYP=DEL;R1P=26;R1M=16;R2P=22;R2M=17;AD=81;DP=34208;MCOV=-201;PPC=81;AF=0.0024;RAF=0.0000;LS=7371;MQS=4860;MQM=60;BQS=2961;BQM=38;EDS=2274;EDM=50;IDS=80010;IDM=989;CED=601;HMP=3;SB=0.9994;EFF=FRAME_SHIFT(HIGH||cag/|Q238|287|yfjP|protein_coding|CODING|YP_026173.1|1|1);LOF=(yfjP|b2632|1|1.00)	GT:DP:AD:AF:RAF:SB:SC:PF	0	0	0	0	0	0	0	0	0	0	0	0	0	0	0	0	0	0	0	0	0	0	0	0	0	0	0	0	0	0	0	0	0	0
NC_000913.3	2320357	atoS	K106	K	6	CA	C	aaa/	FRAME_SHIFT	atoS	NP_416723.1	35.13	PASS	SN=0;STA=2320357;STO=2320358;TYP=DEL;R1P=11;R1M=11;R2P=11;R2M=20;AD=53;DP=49155;MCOV=-201;PPC=53;AF=0.0011;RAF=0.0000;LS=4818;MQS=3180;MQM=60;BQS=1984;BQM=38;EDS=1428;EDM=49;IDS=52361;IDM=989;CED=601;HMP=5;SB=0.9994;EFF=FRAME_SHIFT(HIGH||aaa/|K106|608|atoS|protein_coding|CODING|NP_416723.1|1|1);LOF=(atoS|b2219|1|1.00)	GT:DP:AD:AF:RAF:SB:SC:PF	0	0	0	0	0	0	0	0	0	0	0	0	0	0	0	0	0	0	0	0.0044	0	0	0	0	0	0	0	0	0.0036	0	0	0	0	0
NC_000913.3	78285	setA	V222	V	2	TC	T	gtc/	FRAME_SHIFT	setA	YP_025293.1	39.37	PASS	SN=0;STA=78285;STO=78286;TYP=DEL;R1P=31;R1M=25;R2P=35;R2M=32;AD=123;DP=51448;MCOV=-201;PPC=123;AF=0.0024;RAF=0.0000;LS=11186;MQS=7380;MQM=60;BQS=4479;BQM=38;EDS=3621;EDM=50;IDS=121456;IDM=989;CED=601;HMP=1;SB=0.9997;EFF=FRAME_SHIFT(HIGH||gtc/|V222|392|setA|protein_coding|CODING|YP_025293.1|1|1);LOF=(setA|b0070|1|1.00)	GT:DP:AD:AF:RAF:SB:SC:PF	0	0	0	0	0	0	0	0	0	0	0	0	0	0	0	0	0	0	0	0	0	0	0	0	0	0.0321	0.0346	0.0581	0.038	0.0448	0.1033	0.0402	0.0706	0.0575
NC_000913.3	1402370	abgB	K295	K	5	CT	C	aaa/	FRAME_SHIFT	abgB	NP_415853.1	35.11	PASS	SN=0;STA=1402370;STO=1402371;TYP=DEL;R1P=10;R1M=15;R2P=14;R2M=14;AD=53;DP=37825;MCOV=-201;PPC=53;AF=0.0014;RAF=0.0000;LS=4818;MQS=3180;MQM=60;BQS=1925;BQM=38;EDS=1333;EDM=50;IDS=52361;IDM=989;CED=601;HMP=4;SB=0.9997;EFF=FRAME_SHIFT(HIGH||aaa/|K295|481|abgB|protein_coding|CODING|NP_415853.1|1|1);LOF=(abgB|b1337|1|1.00)	GT:DP:AD:AF:RAF:SB:SC:PF	0	0	0	0	0	0	0	0	0	0	0	0	0	0	0	0	0	0	0	0	0	0	0	0	0	0	0	0	0	0	0	0	0	0
NC_000913.3	2682563	yphG	V61	V	1	CA	C	gtg/	FRAME_SHIFT	yphG	NP_417044.4	38.43	PASS	SN=0;STA=2682563;STO=2682564;TYP=DEL;R1P=7;R1M=11;R2P=13;R2M=11;AD=42;DP=39349;MCOV=-201;PPC=42;AF=0.0011;RAF=0.0000;LS=3814;MQS=2520;MQM=60;BQS=1576;BQM=38;EDS=1075;EDM=48;IDS=41526;IDM=989;CED=601;HMP=1;SB=0.9998;EFF=FRAME_SHIFT(HIGH||gtg/|V61|1093|yphG|protein_coding|CODING|NP_417044.4|1|1);LOF=(yphG|b2549|1|1.00)	GT:DP:AD:AF:RAF:SB:SC:PF	0	0	0	0	0	0	0	0.0863	0.1031	0.0281	0	0	0	0	0	0	0	0	0	0	0	0	0	0	0	0	0	0	0	0	0	0	0	0
NC_000913.3	2692239	purL	A1102	A	2	GC	G	gcc/	FRAME_SHIFT	purL	YP_026170.1	37.81	PASS	SN=0;STA=2692239;STO=2692240;TYP=DEL;R1P=16;R1M=19;R2P=21;R2M=15;AD=71;DP=37084;MCOV=-201;PPC=71;AF=0.0019;RAF=0.0000;LS=6428;MQS=4260;MQM=60;BQS=2632;BQM=38;EDS=2048;EDM=47;IDS=70102;IDM=989;CED=601;HMP=1;SB=0.9998;EFF=FRAME_SHIFT(HIGH||gcc/|A1102|1295|purL|protein_coding|CODING|YP_026170.1|1|1);LOF=(purL|b2557|1|1.00)	GT:DP:AD:AF:RAF:SB:SC:PF	0	0	0	0	0	0	0	0	0	0	0	0	0	0	0	0	0	0	0	0	0	0	0	0	0	0	0	0	0	0	0	0	0	0
NC_000913.3	512027	glsA	E130	E	0	TG	T	gaa/	FRAME_SHIFT	glsA	NP_415018.1	38.61	PASS	SN=0;STA=512027;STO=512028;TYP=DEL;R1P=15;R1M=19;R2P=15;R2M=17;AD=66;DP=47813;MCOV=-201;PPC=66;AF=0.0014;RAF=0.0000;LS=6006;MQS=3960;MQM=60;BQS=2424;BQM=38;EDS=1969;EDM=50;IDS=65152;IDM=989;CED=601;HMP=1;SB=0.9997;EFF=FRAME_SHIFT(HIGH||gaa/|E130|310|glsA|protein_coding|CODING|NP_415018.1|1|1);LOF=(glsA|b0485|1|1.00)	GT:DP:AD:AF:RAF:SB:SC:PF	0	0	0	0	0	0	0	0	0.0036	0	0	0	0	0	0	0	0	0	0	0	0	0	0	0	0	0	0	0	0	0	0	0	0	0
NC_000913.3	766554	mngA	A191	A	1	GC	G	gcc/	FRAME_SHIFT	mngA	NP_415259.1	36.34	PASS	SN=0;STA=766554;STO=766555;TYP=DEL;R1P=17;R1M=25;R2P=27;R2M=26;AD=95;DP=41689;MCOV=-201;PPC=95;AF=0.0023;RAF=0.0000;LS=8643;MQS=5700;MQM=60;BQS=3540;BQM=38;EDS=2646;EDM=48;IDS=93822;IDM=989;CED=601;HMP=3;SB=0.9997;EFF=FRAME_SHIFT(HIGH||gcc/|A191|658|mngA|protein_coding|CODING|NP_415259.1|1|1);LOF=(mngA|b0731|1|1.00)	GT:DP:AD:AF:RAF:SB:SC:PF	0	0	0	0	0	0	0	0	0	0	0	0	0	0	0	0	0	0	0	0	0	0	0	0	0	0	0	0	0	0	0	0	0	0
NC_000913.3	854927	ldtB	L273	L	3	AG	A	ctg/	FRAME_SHIFT	ldtB	NP_415340.1	33.57	PASS	SN=0;STA=854927;STO=854928;TYP=DEL;R1P=13;R1M=15;R2P=0;R2M=14;AD=42;DP=33031;MCOV=-201;PPC=42;AF=0.0013;RAF=0.0000;LS=3798;MQS=2520;MQM=60;BQS=1538;BQM=38;EDS=1167;EDM=50;IDS=41396;IDM=989;CED=601;HMP=4;SB=0.9989;EFF=FRAME_SHIFT(HIGH||ctg/|L273|306|ldtB|protein_coding|CODING|NP_415340.1|1|1);LOF=(ldtB|b0819|1|1.00)	GT:DP:AD:AF:RAF:SB:SC:PF	0	0	0	0	0	0	0	0	0	0	0	0	0	0	0	0	0	0	0	0	0	0	0	0	0	0	0	0	0	0	0	0	0	0
NC_000913.3	1740120	ydhC	K71	K	1	TA	T	aaa/	FRAME_SHIFT	ydhC	YP_025306.1	34.8	PASS	SN=0;STA=1740120;STO=1740121;TYP=DEL;R1P=19;R1M=23;R2P=13;R2M=14;AD=69;DP=39424;MCOV=-201;PPC=69;AF=0.0018;RAF=0.0051;LS=6251;MQS=4140;MQM=60;BQS=2513;BQM=38;EDS=1937;EDM=50;IDS=68099;IDM=989;CED=601;HMP=4;SB=0.9997;EFF=FRAME_SHIFT(HIGH||aaa/|K71|403|ydhC|protein_coding|CODING|YP_025306.1|1|1);LOF=(ydhC|b1660|1|1.00)	GT:DP:AD:AF:RAF:SB:SC:PF	0.0051	0	0	0	0	0	0	0	0	0	0	0	0	0	0	0	0	0	0	0	0	0.0047	0	0	0	0	0	0.0097	0.0159	0.0339	0.0571	0.0813	0.0303	0.0485
NC_000913.3	1699826	malX	V158	V	8	GT	G	gtc/	FRAME_SHIFT	malX	NP_416138.1	38.06	PASS	SN=0;STA=1699826;STO=1699827;TYP=DEL;R1P=8;R1M=8;R2P=1;R2M=7;AD=24;DP=36118;MCOV=-201;PPC=24;AF=0.0007;RAF=0.0000;LS=2184;MQS=1440;MQM=60;BQS=903;BQM=38;EDS=677;EDM=50;IDS=23703;IDM=989;CED=601;HMP=1;SB=0.9992;EFF=FRAME_SHIFT(HIGH||gtc/|V158|530|malX|protein_coding|CODING|NP_416138.1|1|1);LOF=(malX|b1621|1|1.00)	GT:DP:AD:AF:RAF:SB:SC:PF	0	0	0	0	0	0	0	0	0	0	0	0	0	0	0	0	0	0	0	0	0	0	0	0	0	0	0	0	0	0	0.0118	0.1018	0.018	0
NC_000913.3	3711683	yhjX	V108	V	8	GC	G	gtg/	FRAME_SHIFT	yhjX	NP_418003.1	38.76	PASS	SN=0;STA=3711683;STO=3711684;TYP=DEL;R1P=18;R1M=14;R2P=15;R2M=11;AD=58;DP=42980;MCOV=-201;PPC=58;AF=0.0013;RAF=0.0000;LS=5262;MQS=3480;MQM=60;BQS=2090;BQM=38;EDS=1445;EDM=48;IDS=57298;IDM=989;CED=601;HMP=1;SB=0.9995;EFF=FRAME_SHIFT(HIGH||gtg/|V108|402|yhjX|protein_coding|CODING|NP_418003.1|1|1);LOF=(yhjX|b3547|1|1.00)	GT:DP:AD:AF:RAF:SB:SC:PF	0	0	0	0	0	0	0	0	0	0	0	0	0	0	0	0	0	0	0	0	0	0	0	0	0	0	0	0	0	0	0	0	0	0
NC_000913.3	502566	ybaL	R224	R	4	CG	C	cgc/	FRAME_SHIFT	ybaL	NP_415011.1	39.16	PASS	SN=0;STA=502566;STO=502567;TYP=DEL;R1P=11;R1M=21;R2P=11;R2M=17;AD=60;DP=40133;MCOV=-201;PPC=59;AF=0.0015;RAF=0.0000;LS=5448;MQS=3600;MQM=60;BQS=2228;BQM=38;EDS=1829;EDM=49;IDS=59316;IDM=989;CED=601;HMP=1;SB=0.9992;EFF=FRAME_SHIFT(HIGH||cgc/|R224|558|ybaL|protein_coding|CODING|NP_415011.1|1|1);LOF=(ybaL|b0478|1|1.00)	GT:DP:AD:AF:RAF:SB:SC:PF	0	0	0	0	0	0	0	0	0	0	0	0	0	0	0	0	0	0	0	0	0	0	0	0	0	0	0	0	0	0	0	0	0	0
NC_000913.3	2936403	fucI	M274	M	4	AT	A	atg/	FRAME_SHIFT	fucI	NP_417282.1	38.13	PASS	SN=0;STA=2936403;STO=2936404;TYP=DEL;R1P=13;R1M=14;R2P=20;R2M=16;AD=63;DP=43757;MCOV=-201;PPC=63;AF=0.0014;RAF=0.0000;LS=5672;MQS=3780;MQM=60;BQS=2310;BQM=38;EDS=1568;EDM=50;IDS=62231;IDM=989;CED=601;HMP=1;SB=0.9998;EFF=FRAME_SHIFT(HIGH||atg/|M274|591|fucI|protein_coding|CODING|NP_417282.1|1|1);LOF=(fucI|b2802|1|1.00)	GT:DP:AD:AF:RAF:SB:SC:PF	0	0	0	0	0	0	0	0	0	0	0	0	0	0	0	0	0	0	0	0	0	0	0	0	0	0	0	0	0	0	0	0	0	0
NC_000913.3	2298287	napB	S144	S	4	TG	T	tca/	FRAME_SHIFT	napB	NP_416707.4	38.98	PASS	SN=0;STA=2298287;STO=2298288;TYP=DEL;R1P=19;R1M=28;R2P=30;R2M=25;AD=102;DP=41592;MCOV=-201;PPC=102;AF=0.0025;RAF=0.0000;LS=9282;MQS=6120;MQM=60;BQS=3788;BQM=38;EDS=2849;EDM=50;IDS=100735;IDM=989;CED=601;HMP=1;SB=0.9998;EFF=FRAME_SHIFT(HIGH||tca/|S144|149|napB|protein_coding|CODING|NP_416707.4|1|1)	GT:DP:AD:AF:RAF:SB:SC:PF	0	0	0	0	0	0	0	0	0	0	0.004	0	0	0	0	0	0	0	0	0	0	0	0	0	0	0	0	0	0	0	0	0	0	0
NC_000913.3	619844	fepC	E119	E	9	TC	T	gag/	FRAME_SHIFT	fepC	NP_415120.1	38.37	PASS	SN=0;STA=619844;STO=619845;TYP=DEL;R1P=10;R1M=11;R2P=12;R2M=18;AD=51;DP=41509;MCOV=-201;PPC=51;AF=0.0012;RAF=0.0000;LS=4604;MQS=3060;MQM=60;BQS=1790;BQM=38;EDS=1398;EDM=50;IDS=50365;IDM=989;CED=601;HMP=1;SB=0.9995;EFF=FRAME_SHIFT(HIGH||gag/|E119|271|fepC|protein_coding|CODING|NP_415120.1|1|1);LOF=(fepC|b0588|1|1.00)	GT:DP:AD:AF:RAF:SB:SC:PF	0	0	0	0	0	0	0	0	0	0	0	0	0	0	0	0	0	0	0.0058	0.0105	0.0291	0.0995	0.0827	0	0	0	0	0	0	0	0	0	0	0
NC_000913.3	2847268	hycD	K48	K	8	GT	G	aaa/	FRAME_SHIFT	hycD	NP_417202.1	35.1	PASS	SN=0;STA=2847268;STO=2847269;TYP=DEL;R1P=16;R1M=10;R2P=17;R2M=11;AD=54;DP=32635;MCOV=-201;PPC=54;AF=0.0017;RAF=0.0000;LS=4914;MQS=3240;MQM=60;BQS=1981;BQM=38;EDS=1512;EDM=49;IDS=53351;IDM=989;CED=601;HMP=4;SB=0.9993;EFF=FRAME_SHIFT(HIGH||aaa/|K48|307|hycD|protein_coding|CODING|NP_417202.1|1|1);LOF=(hycD|b2722|1|1.00)	GT:DP:AD:AF:RAF:SB:SC:PF	0	0.0064	0	0	0	0	0	0	0	0	0	0	0	0	0	0	0	0	0	0	0	0	0	0	0	0	0	0	0	0	0	0	0	0
NC_000913.3	3291602	yraK	L88	L	8	CT	C	ctt/	FRAME_SHIFT	yraK	NP_417614.1	36.62	PASS	SN=0;STA=3291602;STO=3291603;TYP=DEL;R1P=8;R1M=17;R2P=19;R2M=15;AD=59;DP=50927;MCOV=-201;PPC=58;AF=0.0012;RAF=0.0000;LS=5369;MQS=3540;MQM=60;BQS=2194;BQM=38;EDS=1711;EDM=50;IDS=58314;IDM=989;CED=601;HMP=3;SB=0.9997;EFF=FRAME_SHIFT(HIGH||ctt/|L88|363|yraK|protein_coding|CODING|NP_417614.1|1|1);LOF=(yraK|b3145|1|1.00)	GT:DP:AD:AF:RAF:SB:SC:PF	0	0	0	0	0	0	0	0	0	0	0	0	0	0	0	0	0	0	0	0	0	0	0	0	0	0	0	0	0	0	0	0	0	0
NC_000913.3	1515518	ydcV	A253	A	3	GC	G	gcc/	FRAME_SHIFT	ydcV	NP_415960.1	36.42	PASS	SN=0;STA=1515518;STO=1515519;TYP=DEL;R1P=15;R1M=23;R2P=15;R2M=11;AD=64;DP=28860;MCOV=-201;PPC=64;AF=0.0022;RAF=0.0000;LS=5954;MQS=3840;MQM=60;BQS=2254;BQM=39;EDS=1948;EDM=70;IDS=63142;IDM=992;CED=601;HMP=3;SB=0.9998;EFF=FRAME_SHIFT(HIGH||gcc/|A253|264|ydcV|protein_coding|CODING|NP_415960.1|1|1)	GT:DP:AD:AF:RAF:SB:SC:PF	0	0	0	0	0	0	0	0	0	0	0	0	0	0	0	0	0	0	0	0	0	0	0	0	0	0	0	0	0	0	0	0	0	0
NC_000913.3	1969456	tap	V510	V	0	AC	A	gta/	FRAME_SHIFT	tap	NP_416399.1	36.08	PASS	SN=0;STA=1969456;STO=1969457;TYP=DEL;R1P=14;R1M=14;R2P=12;R2M=12;AD=52;DP=41488;MCOV=-201;PPC=52;AF=0.0013;RAF=0.0000;LS=4732;MQS=3120;MQM=60;BQS=1916;BQM=38;EDS=1470;EDM=48;IDS=51358;IDM=989;CED=601;HMP=3;SB=1.0000;EFF=FRAME_SHIFT(HIGH||gta/|V510|533|tap|protein_coding|CODING|NP_416399.1|1|1)	GT:DP:AD:AF:RAF:SB:SC:PF	0	0	0	0	0	0	0	0	0	0	0	0	0	0	0	0	0	0	0	0	0	0	0	0	0	0	0	0	0	0	0	0	0	0
NC_000913.3	1759264	sufE	K9K?	K	?	C	CT	aag/aaAg	FRAME_SHIFT	sufE	NP_416194.1	38.35	PASS	SN=0;STA=1759264;STO=1759264;TYP=INS;R1P=12;R1M=12;R2P=16;R2M=15;AD=55;DP=42267;MCOV=-201;PPC=55;AF=0.0013;RAF=0.0000;LS=5005;MQS=3300;MQM=60;BQS=2056;BQM=38;EDS=1724;EDM=49;IDS=53746;IDM=978;CED=601;HMP=0;SB=1.0000;EFF=FRAME_SHIFT(HIGH||aag/aaAg|K9K?|138|sufE|protein_coding|CODING|NP_416194.1|1|1);LOF=(sufE|b1679|1|1.00)	GT:DP:AD:AF:RAF:SB:SC:PF	0	0	0	0	0	0	0	0	0	0	0	0	0	0	0	0	0	0.0092	0.0098	0.0189	0.0321	0.0955	0.0989	0.0153	0	0	0	0	0	0	0	0	0	0
NC_000913.3	3124154	glcG	N26	N	6	AT	A	aat/	FRAME_SHIFT	glcG	NP_417451.1	34.42	PASS	SN=0;STA=3124154;STO=3124155;TYP=DEL;R1P=31;R1M=28;R2P=27;R2M=38;AD=124;DP=52220;MCOV=-201;PPC=124;AF=0.0024;RAF=0.0000;LS=11284;MQS=7440;MQM=60;BQS=4591;BQM=38;EDS=3435;EDM=50;IDS=122438;IDM=989;CED=601;HMP=6;SB=0.9998;EFF=FRAME_SHIFT(HIGH||aat/|N26|134|glcG|protein_coding|CODING|NP_417451.1|1|1);LOF=(glcG|b2977|1|1.00)	GT:DP:AD:AF:RAF:SB:SC:PF	0	0	0	0	0.0041	0	0	0	0	0	0	0.0032	0	0	0	0	0	0	0.0045	0	0	0	0	0	0	0	0	0	0	0.0037	0	0	0	0
NC_000913.3	1448428	feaB	Q304	Q	4	CA	C	caa/	FRAME_SHIFT	feaB	NP_415903.4	36.28	PASS	SN=0;STA=1448428;STO=1448429;TYP=DEL;R1P=9;R1M=6;R2P=10;R2M=6;AD=31;DP=46111;MCOV=-201;PPC=31;AF=0.0007;RAF=0.0000;LS=2821;MQS=1860;MQM=60;BQS=1161;BQM=38;EDS=896;EDM=49;IDS=30648;IDM=989;CED=601;HMP=3;SB=0.9993;EFF=FRAME_SHIFT(HIGH||caa/|Q304|499|feaB|protein_coding|CODING|NP_415903.4|1|1);LOF=(feaB|b1385|1|1.00)	GT:DP:AD:AF:RAF:SB:SC:PF	0	0	0	0	0	0	0	0	0	0	0	0	0	0	0	0	0	0	0	0	0	0	0	0	0	0	0	0	0.0048	0.0087	0.02	0.095	0.0205	0
NC_000913.3	2377197	menH	V132	V	2	CA	C	gtg/	FRAME_SHIFT	menH	NP_416766.1	38.39	PASS	SN=0;STA=2377197;STO=2377198;TYP=DEL;R1P=4;R1M=27;R2P=24;R2M=20;AD=75;DP=33683;MCOV=-201;PPC=74;AF=0.0022;RAF=0.0000;LS=6794;MQS=4500;MQM=60;BQS=2778;BQM=38;EDS=2157;EDM=50;IDS=74077;IDM=989;CED=601;HMP=1;SB=0.9992;EFF=FRAME_SHIFT(HIGH||gtg/|V132|252|menH|protein_coding|CODING|NP_416766.1|1|1);LOF=(menH|b2263|1|1.00)	GT:DP:AD:AF:RAF:SB:SC:PF	0	0	0	0	0	0	0	0	0	0	0	0	0	0	0	0	0	0	0	0	0	0	0	0	0	0	0	0	0	0	0	0	0	0
NC_000913.3	323966	ykgG	A70	A	0	CG	C	gcg/	FRAME_SHIFT	ykgG	NP_414842.4	36.52	PASS	SN=0;STA=323966;STO=323967;TYP=DEL;R1P=19;R1M=31;R2P=19;R2M=24;AD=93;DP=43291;MCOV=-201;PPC=93;AF=0.0021;RAF=0.0000;LS=8463;MQS=5580;MQM=60;BQS=3374;BQM=38;EDS=2597;EDM=50;IDS=91670;IDM=989;CED=601;HMP=3;SB=0.9994;EFF=FRAME_SHIFT(HIGH||gcg/|A70|231|ykgG|protein_coding|CODING|NP_414842.4|1|1);LOF=(ykgG|b0308|1|1.00)	GT:DP:AD:AF:RAF:SB:SC:PF	0	0	0	0	0	0	0	0	0	0	0	0	0	0	0	0	0	0	0	0	0	0	0	0	0	0	0	0	0	0	0	0	0	0
NC_000913.3	2950990	recD	AL490	A	0	AGC	A	gcgctt/	FRAME_SHIFT	recD	NP_417296.1	37.69	PASS	SN=0;STA=2950990;STO=2950992;TYP=DEL;R1P=8;R1M=11;R2P=14;R2M=9;AD=42;DP=40042;MCOV=-201;PPC=41;AF=0.0010;RAF=0.0000;LS=3815;MQS=2520;MQM=60;BQS=1550;BQM=38;EDS=1115;EDM=47;IDS=41470;IDM=989;CED=601;HMP=0;SB=0.9998;EFF=FRAME_SHIFT(HIGH||gcgctt/|AL490|608|recD|protein_coding|CODING|NP_417296.1|1|1);LOF=(recD|b2819|1|1.00)	GT:DP:AD:AF:RAF:SB:SC:PF	0	0	0	0	0	0	0	0.0053	0.0628	0.0931	0.0318	0	0	0	0	0	0	0	0	0	0	0	0	0	0	0	0	0	0	0	0	0	0	0
NC_000913.3	2256756	psuT	A193	A	3	CG	C	gcc/	FRAME_SHIFT	psuT	NP_416669.1	36.21	PASS	SN=0;STA=2256756;STO=2256757;TYP=DEL;R1P=22;R1M=15;R2P=21;R2M=25;AD=83;DP=40227;MCOV=-201;PPC=83;AF=0.0021;RAF=0.0000;LS=7553;MQS=4980;MQM=60;BQS=3105;BQM=38;EDS=2412;EDM=49;IDS=82021;IDM=989;CED=601;HMP=3;SB=0.9999;EFF=FRAME_SHIFT(HIGH||gcc/|A193|416|psuT|protein_coding|CODING|NP_416669.1|1|1);LOF=(psuT|b2164|1|1.00)	GT:DP:AD:AF:RAF:SB:SC:PF	0	0	0	0	0	0	0	0	0	0	0	0	0	0	0	0	0	0	0	0	0	0	0	0	0	0	0	0	0	0	0	0	0	0
NC_000913.3	2930144	sdaB	G190	G	0	GC	G	ggc/	FRAME_SHIFT	sdaB	NP_417277.1	36.13	PASS	SN=0;STA=2930144;STO=2930145;TYP=DEL;R1P=7;R1M=16;R2P=14;R2M=16;AD=53;DP=43111;MCOV=-201;PPC=53;AF=0.0012;RAF=0.0000;LS=4823;MQS=3180;MQM=60;BQS=1979;BQM=38;EDS=1421;EDM=50;IDS=52406;IDM=989;CED=601;HMP=3;SB=0.9993;EFF=FRAME_SHIFT(HIGH||ggc/|G190|455|sdaB|protein_coding|CODING|NP_417277.1|1|1);LOF=(sdaB|b2797|1|1.00)	GT:DP:AD:AF:RAF:SB:SC:PF	0	0	0	0	0	0	0	0	0	0	0	0	0	0	0	0	0	0	0	0	0	0	0	0	0	0	0	0	0	0	0	0	0	0
NC_000913.3	386022	tauA	P264	P	4	CG	C	ccg/	FRAME_SHIFT	tauA	NP_414899.2	34	PASS	SN=0;STA=386022;STO=386023;TYP=DEL;R1P=21;R1M=6;R2P=10;R2M=20;AD=57;DP=37173;MCOV=-201;PPC=55;AF=0.0015;RAF=0.0000;LS=5206;MQS=3420;MQM=60;BQS=2088;BQM=38;EDS=1538;EDM=49;IDS=56206;IDM=992;CED=601;HMP=5;SB=0.9997;EFF=FRAME_SHIFT(HIGH||ccg/|P264|320|tauA|protein_coding|CODING|NP_414899.2|1|1);LOF=(tauA|b0365|1|1.00)	GT:DP:AD:AF:RAF:SB:SC:PF	0	0.0059	0	0	0	0.0054	0	0	0	0	0	0	0	0	0	0	0	0	0	0	0	0	0	0	0	0	0	0	0	0	0	0	0	0
NC_000913.3	3547561	gntT	S335	S	5	TC	T	tct/	FRAME_SHIFT	gntT	YP_026217.1	38.18	PASS	SN=0;STA=3547561;STO=3547562;TYP=DEL;R1P=14;R1M=8;R2P=2;R2M=13;AD=37;DP=34308;MCOV=-201;PPC=37;AF=0.0011;RAF=0.0000;LS=3350;MQS=2220;MQM=60;BQS=1365;BQM=38;EDS=985;EDM=48;IDS=36535;IDM=989;CED=601;HMP=1;SB=0.9995;EFF=FRAME_SHIFT(HIGH||tct/|S335|438|gntT|protein_coding|CODING|YP_026217.1|1|1);LOF=(gntT|b3415|1|1.00)	GT:DP:AD:AF:RAF:SB:SC:PF	0	0	0	0	0	0	0	0	0	0	0	0	0	0	0	0	0	0	0	0	0	0	0	0	0	0	0	0	0	0	0	0	0	0
NC_000913.3	3860537	yidL	G86	G	6	TG	T	ggc/	FRAME_SHIFT	yidL	NP_418136.2	35.95	PASS	SN=0;STA=3860537;STO=3860538;TYP=DEL;R1P=23;R1M=21;R2P=19;R2M=18;AD=81;DP=59440;MCOV=-201;PPC=81;AF=0.0014;RAF=0.0000;LS=7371;MQS=4860;MQM=60;BQS=2987;BQM=38;EDS=2178;EDM=50;IDS=79955;IDM=989;CED=601;HMP=3;SB=0.9999;EFF=FRAME_SHIFT(HIGH||ggc/|G86|297|yidL|protein_coding|CODING|NP_418136.2|1|1);LOF=(yidL|b3680|1|1.00)	GT:DP:AD:AF:RAF:SB:SC:PF	0	0	0	0	0	0	0	0	0	0	0	0	0	0	0	0	0	0.0034	0	0	0	0	0	0	0	0	0	0	0	0	0	0	0	0
NC_000913.3	2517068	yfeA	V255	V	5	GA	G	gtc/	FRAME_SHIFT	yfeA	NP_416896.4	38.66	PASS	SN=0;STA=2517068;STO=2517069;TYP=DEL;R1P=30;R1M=24;R2P=26;R2M=36;AD=116;DP=47319;MCOV=-201;PPC=116;AF=0.0025;RAF=0.0000;LS=10556;MQS=6960;MQM=60;BQS=4170;BQM=38;EDS=3026;EDM=50;IDS=114475;IDM=989;CED=601;HMP=1;SB=0.9999;EFF=FRAME_SHIFT(HIGH||gtc/|V255|729|yfeA|protein_coding|CODING|NP_416896.4|1|1);LOF=(yfeA|b2395|1|1.00)	GT:DP:AD:AF:RAF:SB:SC:PF	0	0	0	0	0	0	0	0	0	0	0	0	0	0	0	0	0	0	0	0	0	0	0	0	0	0	0	0	0	0	0	0	0	0
NC_000913.3	2568672	eutG	C280	C	0	GC	G	tgc/	FRAME_SHIFT	eutG	NP_416948.4	37.53	PASS	SN=0;STA=2568672;STO=2568673;TYP=DEL;R1P=14;R1M=18;R2P=26;R2M=16;AD=74;DP=37362;MCOV=-201;PPC=74;AF=0.0020;RAF=0.0000;LS=6683;MQS=4440;MQM=60;BQS=2644;BQM=38;EDS=2236;EDM=50;IDS=72346;IDM=989;CED=601;HMP=1;SB=0.9997;EFF=FRAME_SHIFT(HIGH||tgc/|C280|395|eutG|protein_coding|CODING|NP_416948.4|1|1);LOF=(eutG|b2453|1|1.00)	GT:DP:AD:AF:RAF:SB:SC:PF	0	0	0	0	0	0	0	0	0	0	0	0	0	0	0	0	0	0	0	0	0	0	0	0	0	0	0	0	0	0	0	0	0	0
NC_000913.3	2790451	lhgO	I157	I	7	TC	T	atc/	FRAME_SHIFT	lhgO	NP_417146.2	38.4	PASS	SN=0;STA=2790451;STO=2790452;TYP=DEL;R1P=15;R1M=17;R2P=14;R2M=25;AD=71;DP=39289;MCOV=-201;PPC=71;AF=0.0018;RAF=0.0000;LS=6435;MQS=4260;MQM=60;BQS=2609;BQM=38;EDS=1977;EDM=49;IDS=70155;IDM=989;CED=601;HMP=1;SB=0.9994;EFF=FRAME_SHIFT(HIGH||atc/|I157|422|lhgO|protein_coding|CODING|NP_417146.2|1|1);LOF=(lhgO|b2660|1|1.00)	GT:DP:AD:AF:RAF:SB:SC:PF	0	0	0	0	0	0	0	0	0	0	0	0	0	0	0	0	0	0	0	0	0	0	0	0	0	0	0	0	0	0	0	0	0	0
NC_000913.3	414441	sbcC	Q438	Q	8	TG	T	caa/	FRAME_SHIFT	sbcC	NP_414931.1	33.91	PASS	SN=0;STA=414441;STO=414442;TYP=DEL;R1P=20;R1M=13;R2P=10;R2M=11;AD=54;DP=40333;MCOV=-201;PPC=54;AF=0.0013;RAF=0.0000;LS=4887;MQS=3240;MQM=60;BQS=2011;BQM=38;EDS=1341;EDM=49;IDS=53391;IDM=989;CED=601;HMP=5;SB=0.9996;EFF=FRAME_SHIFT(HIGH||caa/|Q438|1048|sbcC|protein_coding|CODING|NP_414931.1|1|1);LOF=(sbcC|b0397|1|1.00)	GT:DP:AD:AF:RAF:SB:SC:PF	0	0	0	0	0	0	0	0	0	0	0	0	0	0	0	0	0	0	0	0	0	0	0	0	0	0	0	0	0	0	0	0	0	0
NC_000913.3	1517455	ydcX	W23	W	3	TG	T	tgg/	FRAME_SHIFT	ydcX	NP_415962.2	35.92	PASS	SN=0;STA=1517455;STO=1517456;TYP=DEL;R1P=13;R1M=15;R2P=0;R2M=23;AD=51;DP=27981;MCOV=-201;PPC=51;AF=0.0018;RAF=0.0000;LS=4641;MQS=3060;MQM=60;BQS=1859;BQM=38;EDS=1585;EDM=50;IDS=50384;IDM=989;CED=601;HMP=3;SB=0.5989;EFF=FRAME_SHIFT(HIGH||tgg/|W23|57|ydcX|protein_coding|CODING|NP_415962.2|1|1);LOF=(ydcX|b1445|1|1.00)	GT:DP:AD:AF:RAF:SB:SC:PF	0	0	0	0	0	0	0.0052	0.0348	0.0704	0.0861	0.0242	0	0	0	0	0	0	0	0	0	0	0	0	0	0	0	0	0	0	0	0	0	0	0
NC_000913.3	2074217	flu	Q894	Q	4	GC	G	cag/	FRAME_SHIFT	flu	YP_026164.1	37.44	PASS	SN=0;STA=2074217;STO=2074218;TYP=DEL;R1P=7;R1M=8;R2P=10;R2M=12;AD=37;DP=37590;MCOV=-201;PPC=36;AF=0.0010;RAF=0.0000;LS=3588;MQS=2220;MQM=60;BQS=1329;BQM=39;EDS=1136;EDM=55;IDS=36160;IDM=985;CED=601;HMP=1;SB=0.9997;EFF=FRAME_SHIFT(HIGH||cag/|Q894|1039|flu|protein_coding|CODING|YP_026164.1|1|1);LOF=(flu|b2000|1|1.00)	GT:DP:AD:AF:RAF:SB:SC:PF	0	0	0	0	0	0	0	0	0	0	0	0	0	0	0	0	0	0	0	0	0	0	0	0	0	0	0	0	0	0	0	0	0	0
NC_000913.3	1753180	ydhV	K217	K	7	CT	C	aag/	FRAME_SHIFT	ydhV	NP_416188.1	36.66	PASS	SN=0;STA=1753180;STO=1753181;TYP=DEL;R1P=25;R1M=20;R2P=17;R2M=14;AD=76;DP=48850;MCOV=-201;PPC=74;AF=0.0016;RAF=0.0000;LS=6889;MQS=4560;MQM=60;BQS=2771;BQM=38;EDS=2286;EDM=49;IDS=75070;IDM=989;CED=601;HMP=3;SB=0.9996;EFF=FRAME_SHIFT(HIGH||aag/|K217|700|ydhV|protein_coding|CODING|NP_416188.1|1|1);LOF=(ydhV|b1673|1|1.00)	GT:DP:AD:AF:RAF:SB:SC:PF	0	0	0	0	0	0	0	0	0	0	0	0	0	0	0	0	0	0	0	0	0	0	0	0	0	0	0	0	0	0	0	0	0	0.0042
NC_000913.3	3031406	uacT	Q14	Q	4	CA	C	caa/	FRAME_SHIFT	uacT	NP_417364.2	36.23	PASS	SN=0;STA=3031406;STO=3031407;TYP=DEL;R1P=28;R1M=31;R2P=13;R2M=37;AD=109;DP=51967;MCOV=-201;PPC=109;AF=0.0021;RAF=0.0000;LS=9900;MQS=6540;MQM=60;BQS=4040;BQM=38;EDS=3043;EDM=50;IDS=107707;IDM=989;CED=601;HMP=3;SB=1.0000;EFF=FRAME_SHIFT(HIGH||caa/|Q14|482|uacT|protein_coding|CODING|NP_417364.2|1|1)	GT:DP:AD:AF:RAF:SB:SC:PF	0	0	0	0	0	0	0	0	0	0	0	0	0	0	0	0.0036	0	0	0	0	0	0	0	0	0	0	0	0	0	0	0	0	0	0
NC_000913.3	1712095	nth	P192	P	2	GC	G	ccc/	FRAME_SHIFT	nth	NP_416150.1	34.56	PASS	SN=0;STA=1712095;STO=1712096;TYP=DEL;R1P=31;R1M=30;R2P=31;R2M=33;AD=125;DP=52989;MCOV=-201;PPC=124;AF=0.0024;RAF=0.0000;LS=11373;MQS=7500;MQM=60;BQS=4520;BQM=38;EDS=3494;EDM=50;IDS=123481;IDM=989;CED=601;HMP=5;SB=1.0000;EFF=FRAME_SHIFT(HIGH||ccc/|P192|211|nth|protein_coding|CODING|NP_416150.1|1|1);LOF=(nth|b1633|1|1.00)	GT:DP:AD:AF:RAF:SB:SC:PF	0	0	0	0	0	0	0	0	0	0	0	0	0	0	0	0	0	0	0	0.0034	0	0	0	0	0	0	0	0	0	0	0	0	0	0
NC_000913.3	2483962	evgA	R70	R	0	CG	C	cgc/	FRAME_SHIFT	evgA	NP_416870.1	39.25	PASS	SN=0;STA=2483962;STO=2483963;TYP=DEL;R1P=26;R1M=17;R2P=15;R2M=30;AD=88;DP=57958;MCOV=-201;PPC=88;AF=0.0015;RAF=0.0000;LS=8008;MQS=5280;MQM=60;BQS=3248;BQM=38;EDS=2530;EDM=49;IDS=86955;IDM=989;CED=601;HMP=1;SB=0.9997;EFF=FRAME_SHIFT(HIGH||cgc/|R70|204|evgA|protein_coding|CODING|NP_416870.1|1|1);LOF=(evgA|b2369|1|1.00)	GT:DP:AD:AF:RAF:SB:SC:PF	0	0	0	0	0	0	0	0	0	0	0	0	0	0	0	0	0	0	0	0	0	0	0	0	0	0	0	0	0	0	0	0	0	0
NC_000913.3	3635289	yhiM	A150	A	0	CT	C	gct/	FRAME_SHIFT	yhiM	NP_417948.4	34.57	PASS	SN=0;STA=3635289;STO=3635290;TYP=DEL;R1P=6;R1M=14;R2P=12;R2M=10;AD=42;DP=45976;MCOV=-201;PPC=42;AF=0.0009;RAF=0.0000;LS=3822;MQS=2520;MQM=60;BQS=1546;BQM=38;EDS=1143;EDM=50;IDS=41472;IDM=989;CED=601;HMP=3;SB=0.9995;EFF=FRAME_SHIFT(HIGH||gct/|A150|350|yhiM|protein_coding|CODING|NP_417948.4|1|1|WARNING_TRANSCRIPT_NO_START_CODON);LOF=(yhiM|b3491|1|1.00)	GT:DP:AD:AF:RAF:SB:SC:PF	0	0	0	0	0	0	0	0	0	0	0	0	0	0	0	0	0	0	0	0	0	0	0	0	0	0	0	0	0	0	0	0	0	0
NC_000913.3	1835858	ynjA	L115	L	5	TG	T	ctg/	FRAME_SHIFT	ynjA	NP_416267.1	35.85	PASS	SN=0;STA=1835858;STO=1835859;TYP=DEL;R1P=14;R1M=8;R2P=9;R2M=5;AD=36;DP=36715;MCOV=-201;PPC=36;AF=0.0010;RAF=0.0000;LS=3326;MQS=2160;MQM=60;BQS=1336;BQM=38;EDS=1059;EDM=72;IDS=35540;IDM=989;CED=601;HMP=3;SB=0.9991;EFF=FRAME_SHIFT(HIGH||ctg/|L115|182|ynjA|protein_coding|CODING|NP_416267.1|1|1);LOF=(ynjA|b1753|1|1.00)	GT:DP:AD:AF:RAF:SB:SC:PF	0	0	0	0	0	0	0	0	0	0	0	0	0	0	0	0	0	0	0	0	0	0	0	0	0	0	0	0	0	0	0	0	0	0
NC_000913.3	2558509	eutB	A57	A	7	CG	C	gcg/	FRAME_SHIFT	eutB	NP_416936.4	37.83	PASS	SN=0;STA=2558509;STO=2558510;TYP=DEL;R1P=5;R1M=8;R2P=6;R2M=4;AD=23;DP=39016;MCOV=-201;PPC=23;AF=0.0006;RAF=0.0000;LS=2093;MQS=1380;MQM=60;BQS=853;BQM=38;EDS=593;EDM=48;IDS=22714;IDM=989;CED=601;HMP=1;SB=1.0000;EFF=FRAME_SHIFT(HIGH||gcg/|A57|453|eutB|protein_coding|CODING|NP_416936.4|1|1);LOF=(eutB|b2441|1|1.00)	GT:DP:AD:AF:RAF:SB:SC:PF	0	0	0	0	0	0	0	0	0	0	0	0	0	0	0	0	0	0	0	0	0	0	0	0	0	0	0	0	0	0	0.0105	0.0934	0.024	0
NC_000913.3	3833448	yicI	K363	K	3	CT	C	aaa/	FRAME_SHIFT	yicI	NP_418113.1	35.36	PASS	SN=0;STA=3833448;STO=3833449;TYP=DEL;R1P=24;R1M=31;R2P=32;R2M=36;AD=123;DP=46555;MCOV=-201;PPC=123;AF=0.0026;RAF=0.0000;LS=11193;MQS=7380;MQM=60;BQS=4499;BQM=38;EDS=3552;EDM=50;IDS=121472;IDM=989;CED=601;HMP=4;SB=0.9997;EFF=FRAME_SHIFT(HIGH||aaa/|K363|772|yicI|protein_coding|CODING|NP_418113.1|1|1);LOF=(yicI|b3656|1|1.00)	GT:DP:AD:AF:RAF:SB:SC:PF	0	0	0	0	0	0	0	0	0	0	0	0	0	0	0	0	0	0	0	0	0	0	0	0	0	0	0	0	0	0	0	0	0	0
NC_000913.3	686361	gltJ	E103	E	3	CT	C	gag/	FRAME_SHIFT	gltJ	NP_415187.1	38.49	PASS	SN=0;STA=686361;STO=686362;TYP=DEL;R1P=20;R1M=16;R2P=16;R2M=15;AD=67;DP=43704;MCOV=-201;PPC=67;AF=0.0015;RAF=0.0000;LS=6088;MQS=4020;MQM=60;BQS=2424;BQM=38;EDS=1993;EDM=50;IDS=66171;IDM=989;CED=601;HMP=1;SB=0.9997;EFF=FRAME_SHIFT(HIGH||gag/|E103|246|gltJ|protein_coding|CODING|NP_415187.1|1|1);LOF=(gltJ|b0654|1|1.00)	GT:DP:AD:AF:RAF:SB:SC:PF	0	0	0	0	0	0	0	0	0	0	0	0	0	0	0	0	0	0	0	0	0	0	0	0	0	0	0	0	0	0	0	0	0	0
NC_000913.3	3096550	yggU	K57	K	7	TA	T	aag/	FRAME_SHIFT	yggU	NP_417428.2	35.21	PASS	SN=0;STA=3096550;STO=3096551;TYP=DEL;R1P=14;R1M=5;R2P=10;R2M=16;AD=45;DP=33531;MCOV=-201;PPC=45;AF=0.0013;RAF=0.0000;LS=4095;MQS=2700;MQM=60;BQS=1646;BQM=38;EDS=1199;EDM=49;IDS=44461;IDM=989;CED=601;HMP=3;SB=0.9998;EFF=FRAME_SHIFT(HIGH||aag/|K57|96|yggU|protein_coding|CODING|NP_417428.2|1|1);LOF=(yggU|b2953|1|1.00)	GT:DP:AD:AF:RAF:SB:SC:PF	0	0	0	0	0.0076	0	0	0	0.0071	0	0	0	0	0	0	0	0	0	0	0	0.0067	0	0	0	0	0	0	0	0	0	0	0	0	0
NC_000913.3	3768220	yibG	C15	C	5	GT	G	tgt/	FRAME_SHIFT	yibG	NP_418053.1	39.69	PASS	SN=0;STA=3768220;STO=3768221;TYP=DEL;R1P=22;R1M=11;R2P=22;R2M=10;AD=65;DP=73561;MCOV=-201;PPC=65;AF=0.0009;RAF=0.0000;LS=5915;MQS=3900;MQM=60;BQS=2370;BQM=38;EDS=1867;EDM=49;IDS=64197;IDM=989;CED=601;HMP=1;SB=0.9990;EFF=FRAME_SHIFT(HIGH||tgt/|C15|153|yibG|protein_coding|CODING|NP_418053.1|1|1);LOF=(yibG|b3596|1|1.00)	GT:DP:AD:AF:RAF:SB:SC:PF	0	0	0	0	0	0	0	0	0	0	0	0	0	0	0	0	0	0	0	0	0	0	0	0	0	0	0	0	0	0	0	0	0	0
NC_000913.3	836000	ybiB	V252	V	2	GGT	G	gtg/	FRAME_SHIFT	ybiB	NP_415321.1	38.73	PASS	SN=0;STA=836000;STO=836002;TYP=DEL;R1P=16;R1M=14;R2P=13;R2M=9;AD=52;DP=39963;MCOV=-201;PPC=52;AF=0.0013;RAF=0.0000;LS=4732;MQS=3120;MQM=60;BQS=1927;BQM=38;EDS=1714;EDM=50;IDS=51318;IDM=989;CED=601;HMP=0;SB=0.9996;EFF=FRAME_SHIFT(HIGH||gtg/|V252|320|ybiB|protein_coding|CODING|NP_415321.1|1|1);LOF=(ybiB|b0800|1|1.00)	GT:DP:AD:AF:RAF:SB:SC:PF	0	0	0	0	0	0	0	0	0	0	0	0	0	0	0	0	0	0	0	0	0	0	0	0	0	0	0	0	0	0	0	0	0	0
NC_000913.3	2049132	yeeJ	S1399	S	9	TC	T	tca/	FRAME_SHIFT	yeeJ	NP_416485.4	38.77	PASS	SN=0;STA=2049132;STO=2049133;TYP=DEL;R1P=16;R1M=8;R2P=11;R2M=11;AD=46;DP=43693;MCOV=-201;PPC=45;AF=0.0011;RAF=0.0000;LS=4753;MQS=2760;MQM=60;BQS=1721;BQM=39;EDS=1591;EDM=70;IDS=45458;IDM=992;CED=601;HMP=1;SB=0.9994;EFF=FRAME_SHIFT(HIGH||tca/|S1399|2358|yeeJ|protein_coding|CODING|NP_416485.4|1|1);LOF=(yeeJ|b1978|1|1.00)	GT:DP:AD:AF:RAF:SB:SC:PF	0	0	0	0	0	0	0	0	0	0	0	0	0	0	0	0	0	0	0	0	0	0	0	0	0	0	0	0	0	0	0	0	0	0
NC_000913.3	1097971	ghrA	R29	R	9	GA	G	aga/	FRAME_SHIFT	ghrA	NP_415551.2	38.8	PASS	SN=0;STA=1097971;STO=1097972;TYP=DEL;R1P=33;R1M=33;R2P=44;R2M=36;AD=146;DP=46503;MCOV=-201;PPC=146;AF=0.0031;RAF=0.0000;LS=13286;MQS=8760;MQM=60;BQS=5320;BQM=38;EDS=4275;EDM=50;IDS=144295;IDM=989;CED=601;HMP=1;SB=0.9998;EFF=FRAME_SHIFT(HIGH||aga/|R29|312|ghrA|protein_coding|CODING|NP_415551.2|1|1);LOF=(ghrA|b1033|1|1.00)	GT:DP:AD:AF:RAF:SB:SC:PF	0	0	0	0	0	0	0	0	0	0	0	0	0	0	0	0	0	0	0	0	0	0	0	0	0	0	0	0	0	0	0.0047	0.0036	0.0127	0.0424
NC_000913.3	3222920	ebgA	F97	F	7	GT	G	ttc/	FRAME_SHIFT	ebgA	YP_026199.1	30.9	PASS	SN=0;STA=3222920;STO=3222921;TYP=DEL;R1P=3;R1M=3;R2P=11;R2M=8;AD=25;DP=43368;MCOV=-201;PPC=25;AF=0.0006;RAF=0.0000;LS=2275;MQS=1500;MQM=60;BQS=948;BQM=38;EDS=709;EDM=50;IDS=24659;IDM=989;CED=601;HMP=3;SB=0.9996;EFF=FRAME_SHIFT(HIGH||ttc/|F97|1030|ebgA|protein_coding|CODING|YP_026199.1|1|1);LOF=(ebgA|b3076|1|1.00)	GT:DP:AD:AF:RAF:SB:SC:PF	0	0	0	0	0	0	0	0	0	0	0	0	0	0	0	0	0	0	0	0	0	0	0	0	0	0	0	0	0	0	0.0048	0.0872	0.0136	0
NC_000913.3	469196	mdlA	L109	L	9	TG	T	ctg/	FRAME_SHIFT	mdlA	NP_414982.1	38.37	PASS	SN=0;STA=469196;STO=469197;TYP=DEL;R1P=19;R1M=7;R2P=19;R2M=9;AD=54;DP=34135;MCOV=-201;PPC=53;AF=0.0016;RAF=0.0000;LS=5164;MQS=3240;MQM=60;BQS=1999;BQM=38;EDS=1487;EDM=50;IDS=53278;IDM=992;CED=601;HMP=1;SB=0.9988;EFF=FRAME_SHIFT(HIGH||ctg/|L109|590|mdlA|protein_coding|CODING|NP_414982.1|1|1|WARNING_TRANSCRIPT_NO_START_CODON);LOF=(mdlA|b0448|1|1.00)	GT:DP:AD:AF:RAF:SB:SC:PF	0	0	0	0	0	0	0	0	0	0	0	0	0	0	0	0	0	0	0	0	0	0	0	0	0	0	0	0	0	0	0	0	0	0
NC_000913.3	1454220	paaA	DG99	D	9	CGACG	C	gacgga/	FRAME_SHIFT	paaA	NP_415906.1	38.96	PASS	SN=0;STA=1454220;STO=1454224;TYP=DEL;R1P=10;R1M=22;R2P=12;R2M=18;AD=62;DP=53357;MCOV=-201;PPC=62;AF=0.0012;RAF=0.0000;LS=5642;MQS=3720;MQM=60;BQS=2281;BQM=38;EDS=1970;EDM=50;IDS=61241;IDM=989;CED=601;HMP=0;SB=0.9991;EFF=FRAME_SHIFT(HIGH||gacgga/|DG99|309|paaA|protein_coding|CODING|NP_415906.1|1|1|WARNING_TRANSCRIPT_NO_START_CODON);LOF=(paaA|b1388|1|1.00)	GT:DP:AD:AF:RAF:SB:SC:PF	0	0	0	0	0	0	0	0	0	0	0	0	0	0	0	0	0	0	0	0	0	0	0	0	0	0	0	0	0	0	0	0	0	0
NC_000913.3	295391	yagN	L63	L	3	TA	T	tta/	FRAME_SHIFT	yagN	NP_414814.1	35.1	PASS	SN=0;STA=295391;STO=295392;TYP=DEL;R1P=28;R1M=16;R2P=24;R2M=21;AD=89;DP=65588;MCOV=-201;PPC=87;AF=0.0014;RAF=0.0000;LS=8060;MQS=5340;MQM=60;BQS=3353;BQM=38;EDS=2383;EDM=50;IDS=86921;IDM=989;CED=601;HMP=5;SB=0.9994;EFF=FRAME_SHIFT(HIGH||tta/|L63|146|yagN|protein_coding|CODING|NP_414814.1|1|1);LOF=(yagN|b0280|1|1.00)	GT:DP:AD:AF:RAF:SB:SC:PF	0	0	0	0.0031	0	0	0	0	0	0	0	0	0	0	0	0	0	0	0	0	0	0	0	0	0	0	0.003	0	0	0	0	0	0	0
NC_000913.3	2199565	yehH	L1031	L	1	CT	C	ctg/	FRAME_SHIFT	yehH	b4499	37.85	PASS	SN=0;STA=2199565;STO=2199566;TYP=DEL;R1P=15;R1M=11;R2P=15;R2M=8;AD=49;DP=37345;MCOV=-201;PPC=47;AF=0.0013;RAF=0.0000;LS=4427;MQS=2940;MQM=60;BQS=1817;BQM=38;EDS=1364;EDM=50;IDS=48415;IDM=989;CED=601;HMP=1;SB=0.9993;EFF=FRAME_SHIFT(HIGH||ctg/|L1031|1264|yehH|protein_coding|CODING|b4499|2|1);LOF=(yehH|b4499|1|1.00)	GT:DP:AD:AF:RAF:SB:SC:PF	0	0	0	0	0	0	0	0	0	0	0	0	0	0	0	0	0	0	0	0	0	0	0	0	0	0	0	0	0	0	0	0	0	0
NC_000913.3	2050120	yeeJ	V1728	V	8	TG	T	gtg/	FRAME_SHIFT	yeeJ	NP_416485.4	38.19	PASS	SN=0;STA=2050120;STO=2050121;TYP=DEL;R1P=21;R1M=27;R2P=24;R2M=25;AD=97;DP=45636;MCOV=-201;PPC=95;AF=0.0021;RAF=0.0000;LS=8827;MQS=5820;MQM=60;BQS=3582;BQM=38;EDS=2537;EDM=50;IDS=95691;IDM=989;CED=601;HMP=1;SB=0.9997;EFF=FRAME_SHIFT(HIGH||gtg/|V1728|2358|yeeJ|protein_coding|CODING|NP_416485.4|1|1);LOF=(yeeJ|b1978|1|1.00)	GT:DP:AD:AF:RAF:SB:SC:PF	0	0	0	0	0	0	0	0	0	0	0	0	0	0	0	0	0	0	0	0	0	0	0	0	0	0	0	0	0	0	0	0	0	0
NC_000913.3	2310517	apbE	S339	S	9	GT	G	tca/	FRAME_SHIFT	apbE	NP_416718.1	37.93	PASS	SN=0;STA=2310517;STO=2310518;TYP=DEL;R1P=2;R1M=4;R2P=12;R2M=3;AD=21;DP=38597;MCOV=-201;PPC=21;AF=0.0005;RAF=0.0000;LS=1911;MQS=1260;MQM=60;BQS=788;BQM=38;EDS=541;EDM=49;IDS=20714;IDM=989;CED=601;HMP=1;SB=0.9990;EFF=FRAME_SHIFT(HIGH||tca/|S339|351|apbE|protein_coding|CODING|NP_416718.1|1|1)	GT:DP:AD:AF:RAF:SB:SC:PF	0	0	0	0	0	0	0	0	0	0	0	0	0	0	0	0	0	0	0	0	0	0	0	0	0	0	0	0	0	0	0.0053	0.0909	0.0144	0
NC_000913.3	3965549	rhlB	K27	K	7	CT	C	aaa/	FRAME_SHIFT	rhlB	NP_418227.1	31.99	PASS	SN=0;STA=3965549;STO=3965550;TYP=DEL;R1P=16;R1M=23;R2P=27;R2M=26;AD=92;DP=44376;MCOV=-201;PPC=92;AF=0.0021;RAF=0.0000;LS=8409;MQS=5520;MQM=60;BQS=3413;BQM=38;EDS=2474;EDM=71;IDS=90765;IDM=992;CED=601;HMP=6;SB=0.9998;EFF=FRAME_SHIFT(HIGH||aaa/|K27|421|rhlB|protein_coding|CODING|NP_418227.1|1|1);LOF=(rhlB|b3780|1|1.00)	GT:DP:AD:AF:RAF:SB:SC:PF	0	0	0	0.0094	0	0	0.0055	0.0052	0	0.0044	0	0.004	0.0047	0	0	0	0	0.0051	0	0	0	0	0	0	0	0	0	0	0	0	0	0	0	0
NC_000913.3	847487	glnH	A173	A	3	GC	G	gca/	FRAME_SHIFT	glnH	NP_415332.1	38.3	PASS	SN=0;STA=847487;STO=847488;TYP=DEL;R1P=14;R1M=12;R2P=16;R2M=9;AD=51;DP=46322;MCOV=-201;PPC=51;AF=0.0011;RAF=0.0000;LS=4641;MQS=3060;MQM=60;BQS=1841;BQM=38;EDS=1353;EDM=49;IDS=50329;IDM=989;CED=601;HMP=1;SB=0.9994;EFF=FRAME_SHIFT(HIGH||gca/|A173|248|glnH|protein_coding|CODING|NP_415332.1|1|1);LOF=(glnH|b0811|1|1.00)	GT:DP:AD:AF:RAF:SB:SC:PF	0	0	0	0	0	0	0	0	0	0	0	0	0	0	0	0	0	0	0	0	0	0	0	0	0	0	0	0	0	0	0	0	0	0
NC_000913.3	2710847	nadB	T143	T	3	CG	C	acg/	FRAME_SHIFT	nadB	NP_417069.1	38.14	PASS	SN=0;STA=2710847;STO=2710848;TYP=DEL;R1P=31;R1M=34;R2P=38;R2M=47;AD=150;DP=43267;MCOV=-201;PPC=149;AF=0.0035;RAF=0.0000;LS=13650;MQS=9000;MQM=60;BQS=5472;BQM=38;EDS=4415;EDM=50;IDS=148130;IDM=989;CED=601;HMP=1;SB=0.9997;EFF=FRAME_SHIFT(HIGH||acg/|T143|540|nadB|protein_coding|CODING|NP_417069.1|1|1);LOF=(nadB|b2574|1|1.00)	GT:DP:AD:AF:RAF:SB:SC:PF	0	0	0	0	0	0	0	0	0	0	0	0	0	0	0	0	0	0	0	0	0	0	0	0	0	0	0	0	0	0	0	0	0	0
NC_000913.3	4135690	katG	L619	L	9	TG	T	ctg/	FRAME_SHIFT	katG	NP_418377.1	34.41	PASS	SN=0;STA=4135690;STO=4135691;TYP=DEL;R1P=11;R1M=13;R2P=18;R2M=11;AD=53;DP=39724;MCOV=-201;PPC=52;AF=0.0013;RAF=0.0000;LS=4809;MQS=3180;MQM=60;BQS=1931;BQM=38;EDS=1467;EDM=50;IDS=52360;IDM=989;CED=601;HMP=4;SB=0.9997;EFF=FRAME_SHIFT(HIGH||ctg/|L619|726|katG|protein_coding|CODING|NP_418377.1|1|1);LOF=(katG|b3942|1|1.00)	GT:DP:AD:AF:RAF:SB:SC:PF	0	0	0	0	0	0	0	0	0	0	0	0	0	0	0	0	0	0	0	0	0	0	0	0	0	0	0	0	0	0	0	0	0	0
NC_000913.3	3466898	bfd	K31	K	1	AT	A	aaa/	FRAME_SHIFT	bfd	NP_417796.1	33.87	PASS	SN=0;STA=3466898;STO=3466899;TYP=DEL;R1P=28;R1M=29;R2P=27;R2M=33;AD=117;DP=47498;MCOV=-201;PPC=116;AF=0.0025;RAF=0.0000;LS=10907;MQS=7015;MQM=60;BQS=4351;BQM=38;EDS=3458;EDM=65;IDS=115568;IDM=992;CED=601;HMP=6;SB=0.9998;EFF=FRAME_SHIFT(HIGH||aaa/|K31|64|bfd|protein_coding|CODING|NP_417796.1|1|1);LOF=(bfd|b3337|1|1.00)	GT:DP:AD:AF:RAF:SB:SC:PF	0	0	0	0	0	0.0042	0	0.0045	0	0	0	0	0	0	0	0	0	0.0047	0	0	0	0	0	0	0.0041	0	0	0	0	0	0	0	0	0
NC_000913.3	1119904	solA	R228	R	8	CG	C	cgc/	FRAME_SHIFT	solA	NP_415577.1	35.96	PASS	SN=0;STA=1119904;STO=1119905;TYP=DEL;R1P=12;R1M=12;R2P=9;R2M=15;AD=48;DP=46835;MCOV=-201;PPC=47;AF=0.0010;RAF=0.0000;LS=4368;MQS=2880;MQM=60;BQS=1729;BQM=38;EDS=1370;EDM=50;IDS=47352;IDM=989;CED=601;HMP=3;SB=0.9996;EFF=FRAME_SHIFT(HIGH||cgc/|R228|372|solA|protein_coding|CODING|NP_415577.1|1|1);LOF=(solA|b1059|1|1.00)	GT:DP:AD:AF:RAF:SB:SC:PF	0	0	0	0	0	0	0	0	0	0	0	0	0	0	0	0	0	0	0	0	0	0	0	0	0	0	0	0	0	0	0	0	0	0
NC_000913.3	1315513	yciF	N86	N	6	AT	A	aat/	FRAME_SHIFT	yciF	NP_415774.1	36.17	PASS	SN=0;STA=1315513;STO=1315514;TYP=DEL;R1P=27;R1M=28;R2P=28;R2M=33;AD=116;DP=53439;MCOV=-201;PPC=115;AF=0.0022;RAF=0.0000;LS=10554;MQS=6960;MQM=60;BQS=4353;BQM=38;EDS=3408;EDM=50;IDS=114624;IDM=989;CED=601;HMP=3;SB=0.9998;EFF=FRAME_SHIFT(HIGH||aat/|N86|166|yciF|protein_coding|CODING|NP_415774.1|1|1);LOF=(yciF|b1258|1|1.00)	GT:DP:AD:AF:RAF:SB:SC:PF	0	0	0	0	0	0	0	0	0.0037	0	0	0	0	0	0	0	0	0	0	0	0	0	0	0	0	0	0	0	0	0	0	0	0	0
NC_000913.3	3321233	yhbX	L127	L	7	CA	C	ttg/	FRAME_SHIFT	yhbX	NP_417641.4	34.92	PASS	SN=0;STA=3321233;STO=3321234;TYP=DEL;R1P=27;R1M=30;R2P=48;R2M=34;AD=139;DP=69256;MCOV=-201;PPC=139;AF=0.0020;RAF=0.0000;LS=13033;MQS=8340;MQM=60;BQS=5065;BQM=39;EDS=3995;EDM=72;IDS=136987;IDM=992;CED=601;HMP=6;SB=0.9997;EFF=FRAME_SHIFT(HIGH||ttg/|L127|541|yhbX|protein_coding|CODING|NP_417641.4|1|1);LOF=(yhbX|b3173|1|1.00)	GT:DP:AD:AF:RAF:SB:SC:PF	0	0	0	0	0	0.0027	0.0028	0	0	0	0.003	0	0	0	0	0.003	0.003	0.0031	0	0.0027	0	0	0.0033	0	0	0	0	0	0	0	0	0	0.0026	0
NC_000913.3	316984	ykgA	G62	G	2	TCC	T	gga/	FRAME_SHIFT	ykgA	b0300	36.3	PASS	SN=0;STA=316984;STO=316986;TYP=DEL;R1P=32;R1M=21;R2P=29;R2M=28;AD=110;DP=60973;MCOV=-201;PPC=110;AF=0.0018;RAF=0.0000;LS=10010;MQS=6600;MQM=60;BQS=4029;BQM=38;EDS=3057;EDM=50;IDS=108646;IDM=989;CED=601;HMP=3;SB=1.0000;EFF=FRAME_SHIFT(HIGH||gga/|G62|227|ykgA|protein_coding|CODING|b0300|1|1|WARNING_TRANSCRIPT_NO_START_CODON);LOF=(ykgA|b0300|1|1.00)	GT:DP:AD:AF:RAF:SB:SC:PF	0	0	0	0	0	0	0	0	0	0	0	0	0	0	0	0	0	0	0	0	0	0	0	0	0	0	0	0	0	0	0	0	0	0
NC_000913.3	2469698	gtrS	T190	T	0	AC	A	acc/	FRAME_SHIFT	gtrS	NP_416853.1	34.34	PASS	SN=0;STA=2469698;STO=2469699;TYP=DEL;R1P=21;R1M=20;R2P=17;R2M=16;AD=74;DP=78277;MCOV=-201;PPC=73;AF=0.0009;RAF=0.0000;LS=6728;MQS=4440;MQM=60;BQS=2681;BQM=38;EDS=2222;EDM=50;IDS=72999;IDM=989;CED=601;HMP=5;SB=0.9999;EFF=FRAME_SHIFT(HIGH||acc/|T190|443|gtrS|protein_coding|CODING|NP_416853.1|1|1);LOF=(gtrS|b2352|1|1.00)	GT:DP:AD:AF:RAF:SB:SC:PF	0	0	0	0	0	0	0	0	0	0	0	0	0	0.0019	0	0	0	0	0	0	0	0	0	0	0	0	0	0	0	0	0	0	0	0
NC_000913.3	2916640	barA	P529	P	9	GC	G	cca/	FRAME_SHIFT	barA	NP_417266.1	34.9	PASS	SN=0;STA=2916640;STO=2916641;TYP=DEL;R1P=21;R1M=12;R2P=11;R2M=3;AD=47;DP=37206;MCOV=-201;PPC=47;AF=0.0013;RAF=0.0000;LS=4275;MQS=2820;MQM=60;BQS=1714;BQM=38;EDS=1199;EDM=48;IDS=46394;IDM=989;CED=601;HMP=3;SB=0.9989;EFF=FRAME_SHIFT(HIGH||cca/|P529|918|barA|protein_coding|CODING|NP_417266.1|1|1);LOF=(barA|b2786|1|1.00)	GT:DP:AD:AF:RAF:SB:SC:PF	0	0	0	0	0	0	0	0	0	0	0	0	0	0	0	0	0	0	0	0	0	0	0	0	0	0	0	0	0	0	0	0	0	0
NC_000913.3	362290	lacY	T297	T	7	GT	G	act/	FRAME_SHIFT	lacY	NP_414877.1	38.69	PASS	SN=0;STA=362290;STO=362291;TYP=DEL;R1P=12;R1M=22;R2P=14;R2M=16;AD=64;DP=49403;MCOV=-201;PPC=64;AF=0.0013;RAF=0.0000;LS=5824;MQS=3840;MQM=60;BQS=2341;BQM=38;EDS=1774;EDM=50;IDS=63241;IDM=989;CED=601;HMP=1;SB=0.9994;EFF=FRAME_SHIFT(HIGH||act/|T297|417|lacY|protein_coding|CODING|NP_414877.1|1|1);LOF=(lacY|b0343|1|1.00)	GT:DP:AD:AF:RAF:SB:SC:PF	0	0	0	0	0	0	0	0	0	0	0	0	0	0	0	0	0	0	0	0	0	0	0	0	0	0	0	0	0	0	0	0	0	0
NC_000913.3	4619186	deoA	Q320	Q	0	CA	C	caa/	FRAME_SHIFT	deoA	NP_418799.1	33.26	PASS	SN=0;STA=4619186;STO=4619187;TYP=DEL;R1P=18;R1M=13;R2P=20;R2M=13;AD=64;DP=39260;MCOV=-201;PPC=64;AF=0.0016;RAF=0.0000;LS=5745;MQS=3840;MQM=60;BQS=2331;BQM=38;EDS=1818;EDM=49;IDS=63208;IDM=989;CED=601;HMP=6;SB=0.9994;EFF=FRAME_SHIFT(HIGH||caa/|Q320|440|deoA|protein_coding|CODING|NP_418799.1|1|1);LOF=(deoA|b4382|1|1.00)	GT:DP:AD:AF:RAF:SB:SC:PF	0	0	0	0	0	0	0	0	0	0	0	0	0.0056	0	0	0	0	0	0	0	0	0	0	0	0	0	0	0	0	0	0	0	0	0
NC_000913.3	4291767	nrfE	L86H?	L	?	C	CA	ctt/cAtt	FRAME_SHIFT	nrfE	NP_418498.1	35.81	PASS	SN=0;STA=4291767;STO=4291767;TYP=INS;R1P=9;R1M=15;R2P=10;R2M=13;AD=47;DP=35022;MCOV=-201;PPC=47;AF=0.0013;RAF=0.0000;LS=4377;MQS=2820;MQM=60;BQS=1732;BQM=39;EDS=1496;EDM=53;IDS=44896;IDM=971;CED=601;HMP=0;SB=0.9994;EFF=FRAME_SHIFT(HIGH||ctt/cAtt|L86H?|552|nrfE|protein_coding|CODING|NP_418498.1|1|1|WARNING_TRANSCRIPT_NO_START_CODON);LOF=(nrfE|b4074|1|1.00)	GT:DP:AD:AF:RAF:SB:SC:PF	0	0	0	0	0	0	0	0	0	0	0	0	0	0	0	0	0	0	0	0	0	0	0	0	0	0	0	0	0	0	0	0	0	0
NC_000913.3	913218	hcp	A199	A	9	CG	C	gcg/	FRAME_SHIFT	hcp	NP_415394.4	38.07	PASS	SN=0;STA=913218;STO=913219;TYP=DEL;R1P=13;R1M=13;R2P=16;R2M=13;AD=55;DP=42167;MCOV=-201;PPC=55;AF=0.0013;RAF=0.0000;LS=4988;MQS=3300;MQM=60;BQS=2032;BQM=38;EDS=1544;EDM=50;IDS=54358;IDM=989;CED=601;HMP=1;SB=0.9998;EFF=FRAME_SHIFT(HIGH||gcg/|A199|550|hcp|protein_coding|CODING|NP_415394.4|1|1);LOF=(hcp|b0873|1|1.00)	GT:DP:AD:AF:RAF:SB:SC:PF	0	0	0	0	0	0	0	0	0	0	0	0	0	0	0	0	0	0	0	0	0	0	0	0	0	0	0	0	0	0	0	0	0	0
NC_000913.3	2948695	amiC	Q105	Q	5	AT	A	caa/	FRAME_SHIFT	amiC	NP_417294.4	35.4	PASS	SN=0;STA=2948695;STO=2948696;TYP=DEL;R1P=16;R1M=6;R2P=10;R2M=7;AD=39;DP=44504;MCOV=-201;PPC=39;AF=0.0009;RAF=0.0000;LS=3580;MQS=2340;MQM=60;BQS=1368;BQM=38;EDS=1121;EDM=50;IDS=38472;IDM=992;CED=601;HMP=3;SB=0.9990;EFF=FRAME_SHIFT(HIGH||caa/|Q105|417|amiC|protein_coding|CODING|NP_417294.4|1|1);LOF=(amiC|b2817|1|1.00)	GT:DP:AD:AF:RAF:SB:SC:PF	0	0	0	0	0	0	0	0	0	0	0	0	0	0	0	0	0	0	0	0	0	0	0	0	0	0	0	0	0	0	0	0	0	0
NC_000913.3	1068212	ymdF	K45	K	5	TA	T	aaa/	FRAME_SHIFT	ymdF	NP_415525.2	32.83	PASS	SN=0;STA=1068212;STO=1068213;TYP=DEL;R1P=19;R1M=9;R2P=10;R2M=19;AD=57;DP=50392;MCOV=-201;PPC=56;AF=0.0011;RAF=0.0000;LS=5181;MQS=3420;MQM=60;BQS=2060;BQM=38;EDS=1603;EDM=50;IDS=56249;IDM=989;CED=601;HMP=6;SB=1.0000;EFF=FRAME_SHIFT(HIGH||aaa/|K45|57|ymdF|protein_coding|CODING|NP_415525.2|1|1);LOF=(ymdF|b4518|1|1.00)	GT:DP:AD:AF:RAF:SB:SC:PF	0	0	0	0	0	0	0	0	0	0	0	0	0	0	0	0	0	0.0037	0	0	0	0	0	0	0	0	0	0	0	0	0	0	0	0
NC_000913.3	82188	leuA	V447	V	7	TC	T	gtg/	FRAME_SHIFT	leuA	NP_414616.1	37.38	PASS	SN=0;STA=82188;STO=82189;TYP=DEL;R1P=21;R1M=18;R2P=18;R2M=18;AD=75;DP=39714;MCOV=-201;PPC=75;AF=0.0019;RAF=0.0000;LS=6822;MQS=4500;MQM=60;BQS=2735;BQM=38;EDS=1914;EDM=50;IDS=74031;IDM=989;CED=601;HMP=1;SB=0.9998;EFF=FRAME_SHIFT(HIGH||gtg/|V447|523|leuA|protein_coding|CODING|NP_414616.1|1|1);LOF=(leuA|b0074|1|1.00)	GT:DP:AD:AF:RAF:SB:SC:PF	0	0	0	0	0	0	0	0	0	0	0	0	0	0	0	0	0	0	0	0	0	0	0	0	0	0	0.0139	0.0246	0.017	0.0329	0.0725	0.036	0.0746	0.0787
NC_000913.3	1244932	ymgE	V69	V	9	GT	G	gtg/	FRAME_SHIFT	ymgE	NP_415713.1	38.08	PASS	SN=0;STA=1244932;STO=1244933;TYP=DEL;R1P=12;R1M=9;R2P=16;R2M=11;AD=48;DP=42312;MCOV=-201;PPC=48;AF=0.0011;RAF=0.0000;LS=4368;MQS=2880;MQM=60;BQS=1748;BQM=38;EDS=1468;EDM=49;IDS=47384;IDM=989;CED=601;HMP=1;SB=0.9994;EFF=FRAME_SHIFT(HIGH||gtg/|V69|84|ymgE|protein_coding|CODING|NP_415713.1|1|1);LOF=(ymgE|b1195|1|1.00)	GT:DP:AD:AF:RAF:SB:SC:PF	0	0	0	0	0	0	0	0.0053	0	0	0	0	0	0	0	0	0	0	0	0	0	0	0	0	0	0	0	0	0	0	0	0	0	0
NC_000913.3	1744825	mdtK	R457	R	7	CG	C	cgc/	FRAME_SHIFT	mdtK	YP_025307.1	37.86	PASS	SN=0;STA=1744825;STO=1744826;TYP=DEL;R1P=11;R1M=10;R2P=5;R2M=8;AD=34;DP=42864;MCOV=-201;PPC=34;AF=0.0008;RAF=0.0000;LS=3094;MQS=2040;MQM=60;BQS=1236;BQM=38;EDS=991;EDM=49;IDS=33527;IDM=989;CED=601;HMP=1;SB=0.9998;EFF=FRAME_SHIFT(HIGH||cgc/|R457|457|mdtK|protein_coding|CODING|YP_025307.1|1|1|WARNING_TRANSCRIPT_NO_START_CODON)	GT:DP:AD:AF:RAF:SB:SC:PF	0	0	0	0	0	0	0.0139	0.018	0.0323	0.0793	0	0	0	0	0	0	0	0	0	0	0	0	0	0	0	0	0	0	0	0	0	0	0	0
NC_000913.3	1315019	yciE	V69	V	9	AC	A	gtc/	FRAME_SHIFT	yciE	NP_415773.1	39.43	PASS	SN=0;STA=1315019;STO=1315020;TYP=DEL;R1P=13;R1M=29;R2P=31;R2M=30;AD=103;DP=63262;MCOV=-201;PPC=102;AF=0.0016;RAF=0.0000;LS=9373;MQS=6180;MQM=60;BQS=3812;BQM=38;EDS=2884;EDM=50;IDS=101845;IDM=989;CED=601;HMP=1;SB=1.0000;EFF=FRAME_SHIFT(HIGH||gtc/|V69|168|yciE|protein_coding|CODING|NP_415773.1|1|1);LOF=(yciE|b1257|1|1.00)	GT:DP:AD:AF:RAF:SB:SC:PF	0	0	0	0	0	0	0	0	0	0	0	0	0	0	0	0	0	0	0	0	0	0	0	0	0	0	0	0	0	0	0	0	0	0
NC_000913.3	1400348	abgT	L475	L	5	GC	G	ttg/	FRAME_SHIFT	abgT	NP_415852.2	37.7	PASS	SN=0;STA=1400348;STO=1400349;TYP=DEL;R1P=4;R1M=12;R2P=18;R2M=12;AD=46;DP=47365;MCOV=-201;PPC=46;AF=0.0010;RAF=0.0000;LS=4182;MQS=2760;MQM=60;BQS=1694;BQM=38;EDS=1141;EDM=50;IDS=45346;IDM=989;CED=601;HMP=1;SB=0.9998;EFF=FRAME_SHIFT(HIGH||ttg/|L475|508|abgT|protein_coding|CODING|NP_415852.2|1|1);LOF=(abgT|b1336|1|1.00)	GT:DP:AD:AF:RAF:SB:SC:PF	0	0	0	0	0.0049	0	0	0	0	0	0	0	0	0	0	0	0	0	0.0049	0	0.0183	0.0513	0.0783	0.0186	0.0107	0	0	0	0	0	0	0	0	0
NC_000913.3	2287605	yejO	F459	F	9	GA	G	ttc/	FRAME_SHIFT	yejO	b2190	35.26	PASS	SN=0;STA=2287605;STO=2287606;TYP=DEL;R1P=12;R1M=7;R2P=14;R2M=8;AD=41;DP=49939;MCOV=-201;PPC=41;AF=0.0008;RAF=0.0000;LS=3731;MQS=2460;MQM=60;BQS=1498;BQM=38;EDS=1202;EDM=50;IDS=40505;IDM=989;CED=601;HMP=4;SB=0.9992;EFF=FRAME_SHIFT(HIGH||ttc/|F459|863|yejO|protein_coding|CODING|b2190|2|1);LOF=(yejO|b2190|1|1.00)	GT:DP:AD:AF:RAF:SB:SC:PF	0	0	0	0	0	0	0	0	0	0	0	0	0	0	0	0	0	0	0	0	0	0	0	0	0	0	0	0	0	0	0	0	0	0
NC_000913.3	2145485	yegE	R741	R	1	GC	G	cgc/	FRAME_SHIFT	yegE	NP_416571.1	37.95	PASS	SN=0;STA=2145485;STO=2145486;TYP=DEL;R1P=20;R1M=13;R2P=7;R2M=19;AD=59;DP=40537;MCOV=-201;PPC=59;AF=0.0015;RAF=0.0000;LS=5369;MQS=3540;MQM=60;BQS=2184;BQM=38;EDS=1777;EDM=50;IDS=58296;IDM=989;CED=601;HMP=1;SB=0.9997;EFF=FRAME_SHIFT(HIGH||cgc/|R741|1105|yegE|protein_coding|CODING|NP_416571.1|1|1);LOF=(yegE|b2067|1|1.00)	GT:DP:AD:AF:RAF:SB:SC:PF	0	0	0	0	0	0	0	0	0	0	0	0	0	0	0	0	0	0	0	0	0	0	0	0	0	0	0	0	0	0	0	0	0	0
NC_000913.3	884794	mdfA	G375	G	5	CG	C	ggg/	FRAME_SHIFT	mdfA	NP_415363.1	32.8	PASS	SN=0;STA=884794;STO=884795;TYP=DEL;R1P=17;R1M=31;R2P=33;R2M=17;AD=98;DP=45507;MCOV=-201;PPC=98;AF=0.0022;RAF=0.0000;LS=8956;MQS=5880;MQM=60;BQS=3623;BQM=38;EDS=2728;EDM=50;IDS=96264;IDM=992;CED=601;HMP=6;SB=0.9999;EFF=FRAME_SHIFT(HIGH||ggg/|G375|410|mdfA|protein_coding|CODING|NP_415363.1|1|1);LOF=(mdfA|b0842|1|1.00)	GT:DP:AD:AF:RAF:SB:SC:PF	0	0	0.0042	0.0045	0	0.0096	0	0.0078	0	0	0	0.0043	0.0043	0	0.0045	0	0	0.0056	0.0099	0	0	0.0116	0.0133	0.0537	0.0328	0.0435	0.004	0	0	0	0	0	0	0
NC_000913.3	4083630	fdoG	G731	G	1	AC	A	ggt/	FRAME_SHIFT	fdoG	NP_418330.1	35.87	PASS	SN=0;STA=4083630;STO=4083631;TYP=DEL;R1P=19;R1M=14;R2P=14;R2M=17;AD=64;DP=39727;MCOV=-201;PPC=64;AF=0.0016;RAF=0.0000;LS=5824;MQS=3840;MQM=60;BQS=2354;BQM=38;EDS=1915;EDM=50;IDS=63208;IDM=989;CED=601;HMP=3;SB=0.9999;EFF=FRAME_SHIFT(HIGH||ggt/|G731|1016|fdoG|protein_coding|CODING|NP_418330.1|1|1);LOF=(fdoG|b3894|1|1.00)	GT:DP:AD:AF:RAF:SB:SC:PF	0	0	0	0	0	0	0	0	0	0	0	0	0	0	0	0	0	0	0	0	0	0	0	0	0	0	0	0	0	0	0	0	0	0.0043
NC_000913.3	735980	ybfC	E111	E	1	GA	G	gaa/	FRAME_SHIFT	ybfC	NP_415232.1	33.94	PASS	SN=0;STA=735980;STO=735981;TYP=DEL;R1P=23;R1M=23;R2P=21;R2M=27;AD=94;DP=65307;MCOV=-201;PPC=94;AF=0.0014;RAF=0.0000;LS=8515;MQS=5640;MQM=60;BQS=3480;BQM=38;EDS=2688;EDM=50;IDS=92758;IDM=989;CED=601;HMP=6;SB=0.9998;EFF=FRAME_SHIFT(HIGH||gaa/|E111|189|ybfC|protein_coding|CODING|NP_415232.1|1|1);LOF=(ybfC|b0704|1|1.00)	GT:DP:AD:AF:RAF:SB:SC:PF	0	0	0	0	0	0	0	0	0	0	0	0	0	0.0026	0	0	0	0	0.0026	0	0	0	0	0	0	0	0	0	0	0	0	0	0	0
NC_000913.3	2111268	rfbD	K236	K	6	CT	C	aaa/	FRAME_SHIFT	rfbD	NP_416544.1	34.92	PASS	SN=0;STA=2111268;STO=2111269;TYP=DEL;R1P=24;R1M=19;R2P=22;R2M=22;AD=87;DP=41750;MCOV=-201;PPC=87;AF=0.0021;RAF=0.0000;LS=7916;MQS=5220;MQM=60;BQS=3233;BQM=38;EDS=2500;EDM=50;IDS=85878;IDM=989;CED=601;HMP=4;SB=0.9998;EFF=FRAME_SHIFT(HIGH||aaa/|K236|299|rfbD|protein_coding|CODING|NP_416544.1|1|1);LOF=(rfbD|b2040|1|1.00)	GT:DP:AD:AF:RAF:SB:SC:PF	0	0	0	0	0	0	0	0	0	0	0	0	0	0	0.0037	0	0	0	0	0	0	0	0	0	0	0	0	0	0	0	0	0	0	0
NC_000913.3	4452193	ytfR	QE379	Q	9	AAG	A	caagag/	FRAME_SHIFT	ytfR	YP_026286.1	38.32	PASS	SN=0;STA=4452193;STO=4452195;TYP=DEL;R1P=21;R1M=21;R2P=17;R2M=21;AD=80;DP=41443;MCOV=-201;PPC=80;AF=0.0019;RAF=0.0000;LS=7233;MQS=4800;MQM=60;BQS=2910;BQM=38;EDS=2275;EDM=50;IDS=78971;IDM=989;CED=601;HMP=0;SB=0.9998;EFF=FRAME_SHIFT(HIGH||caagag/|QE379|500|ytfR|protein_coding|CODING|YP_026286.1|1|1);LOF=(ytfR|b4485|1|1.00)	GT:DP:AD:AF:RAF:SB:SC:PF	0	0	0	0	0	0	0	0	0	0	0	0	0	0	0	0	0	0	0	0	0	0	0	0	0	0	0	0	0	0	0.0044	0	0	0
NC_000913.3	299992	paoC	G314	G	4	TG	T	ggc/	FRAME_SHIFT	paoC	NP_414818.1	37.81	PASS	SN=0;STA=299992;STO=299993;TYP=DEL;R1P=7;R1M=7;R2P=7;R2M=4;AD=25;DP=36923;MCOV=-201;PPC=25;AF=0.0007;RAF=0.0000;LS=2275;MQS=1500;MQM=60;BQS=918;BQM=38;EDS=769;EDM=48;IDS=24714;IDM=989;CED=601;HMP=1;SB=0.9996;EFF=FRAME_SHIFT(HIGH||ggc/|G314|732|paoC|protein_coding|CODING|NP_414818.1|1|1);LOF=(paoC|b0284|1|1.00)	GT:DP:AD:AF:RAF:SB:SC:PF	0	0	0	0	0	0	0	0	0	0	0	0	0	0	0	0	0	0	0	0	0	0	0	0	0	0	0	0	0	0	0	0	0	0
NC_000913.3	904069	ybjP	Q133	Q	3	CT	C	cag/	FRAME_SHIFT	ybjP	NP_415386.1	37.43	PASS	SN=0;STA=904069;STO=904070;TYP=DEL;R1P=46;R1M=19;R2P=35;R2M=31;AD=131;DP=44981;MCOV=-201;PPC=131;AF=0.0029;RAF=0.0000;LS=11913;MQS=7860;MQM=60;BQS=4844;BQM=38;EDS=3630;EDM=50;IDS=127875;IDM=989;CED=601;HMP=1;SB=0.9992;EFF=FRAME_SHIFT(HIGH||cag/|Q133|171|ybjP|protein_coding|CODING|NP_415386.1|1|1);LOF=(ybjP|b0865|1|1.00)	GT:DP:AD:AF:RAF:SB:SC:PF	0	0	0	0	0	0	0	0	0	0	0	0	0	0	0	0	0	0	0	0	0	0	0	0	0	0	0	0	0	0	0	0	0.0207	0.0336
NC_000913.3	1216262	ymgA	G66	G	6	AG	A	gga/	FRAME_SHIFT	ymgA	NP_415683.1	36.85	PASS	SN=0;STA=1216262;STO=1216263;TYP=DEL;R1P=31;R1M=28;R2P=27;R2M=22;AD=108;DP=67677;MCOV=-201;PPC=108;AF=0.0016;RAF=0.0000;LS=9977;MQS=6480;MQM=60;BQS=3934;BQM=39;EDS=3188;EDM=50;IDS=105612;IDM=989;CED=601;HMP=3;SB=0.9997;EFF=FRAME_SHIFT(HIGH||gga/|G66|90|ymgA|protein_coding|CODING|NP_415683.1|1|1);LOF=(ymgA|b1165|1|1.00)	GT:DP:AD:AF:RAF:SB:SC:PF	0	0	0	0	0	0	0	0	0	0	0	0	0	0	0	0	0	0	0	0	0	0	0	0	0	0	0	0	0	0	0	0	0	0
NC_000913.3	4373545	yjeJ	I230	I	0	GA	G	atc/	FRAME_SHIFT	yjeJ	NP_418569.1	38.61	PASS	SN=0;STA=4373545;STO=4373546;TYP=DEL;R1P=29;R1M=33;R2P=33;R2M=20;AD=115;DP=47389;MCOV=-201;PPC=115;AF=0.0024;RAF=0.0000;LS=10461;MQS=6900;MQM=60;BQS=4185;BQM=38;EDS=3502;EDM=50;IDS=113565;IDM=989;CED=601;HMP=1;SB=0.9997;EFF=FRAME_SHIFT(HIGH||atc/|I230|289|yjeJ|protein_coding|CODING|NP_418569.1|1|1);LOF=(yjeJ|b4145|1|1.00)	GT:DP:AD:AF:RAF:SB:SC:PF	0	0	0	0	0	0	0	0	0	0	0	0	0	0	0	0	0	0	0	0	0	0	0	0	0	0	0	0	0	0	0	0	0	0
NC_000913.3	2756340	intA	G61	G	1	GT	G	ggt/	FRAME_SHIFT	intA	NP_417111.1	38.45	PASS	SN=0;STA=2756340;STO=2756341;TYP=DEL;R1P=28;R1M=24;R2P=23;R2M=17;AD=92;DP=48589;MCOV=-201;PPC=92;AF=0.0019;RAF=0.0000;LS=8372;MQS=5520;MQM=60;BQS=3385;BQM=38;EDS=2756;EDM=50;IDS=90878;IDM=989;CED=601;HMP=1;SB=1.0000;EFF=FRAME_SHIFT(HIGH||ggt/|G61|413|intA|protein_coding|CODING|NP_417111.1|1|1);LOF=(intA|b2622|1|1.00)	GT:DP:AD:AF:RAF:SB:SC:PF	0	0	0	0	0	0	0	0	0	0	0	0	0	0	0	0	0	0	0	0	0	0	0	0	0	0	0	0	0	0	0	0	0	0
NC_000913.3	1377336	ycjS	W169	W	9	TG	T	tgg/	FRAME_SHIFT	ycjS	NP_415831.1	32.87	PASS	SN=0;STA=1377336;STO=1377337;TYP=DEL;R1P=15;R1M=13;R2P=6;R2M=9;AD=43;DP=38517;MCOV=-201;PPC=43;AF=0.0011;RAF=0.0000;LS=3913;MQS=2580;MQM=60;BQS=1579;BQM=38;EDS=1160;EDM=50;IDS=42483;IDM=989;CED=601;HMP=5;SB=1.0000;EFF=FRAME_SHIFT(HIGH||tgg/|W169|351|ycjS|protein_coding|CODING|NP_415831.1|1|1|WARNING_TRANSCRIPT_NO_START_CODON);LOF=(ycjS|b1315|1|1.00)	GT:DP:AD:AF:RAF:SB:SC:PF	0	0	0.0053	0	0.0049	0	0	0	0	0	0	0	0	0	0	0	0	0	0	0	0	0	0	0	0	0	0	0	0	0	0.0055	0	0	0
NC_000913.3	3414031	acrE	G57	G	7	AG	A	ggc/	FRAME_SHIFT	acrE	NP_417731.1	35.93	PASS	SN=0;STA=3414031;STO=3414032;TYP=DEL;R1P=7;R1M=7;R2P=6;R2M=9;AD=29;DP=47102;MCOV=-201;PPC=28;AF=0.0006;RAF=0.0000;LS=2639;MQS=1740;MQM=60;BQS=1070;BQM=38;EDS=779;EDM=50;IDS=28600;IDM=989;CED=601;HMP=3;SB=0.9996;EFF=FRAME_SHIFT(HIGH||ggc/|G57|385|acrE|protein_coding|CODING|NP_417731.1|1|1);LOF=(acrE|b3265|1|1.00)	GT:DP:AD:AF:RAF:SB:SC:PF	0	0	0	0	0	0	0	0	0	0	0	0	0	0	0	0	0	0	0	0	0	0	0	0	0	0	0	0	0	0	0	0	0	0
NC_000913.3	1624349	ydeI	M50	M	0	AT	A	atg/	FRAME_SHIFT	ydeI	NP_416054.1	33.01	PASS	SN=0;STA=1624349;STO=1624350;TYP=DEL;R1P=38;R1M=44;R2P=44;R2M=37;AD=163;DP=64477;MCOV=-201;PPC=163;AF=0.0025;RAF=0.0000;LS=14840;MQS=9780;MQM=60;BQS=6101;BQM=38;EDS=4524;EDM=65;IDS=160799;IDM=992;CED=601;HMP=6;SB=1.0000;EFF=FRAME_SHIFT(HIGH||atg/|M50|130|ydeI|protein_coding|CODING|NP_416054.1|1|1);LOF=(ydeI|b1536|1|1.00)	GT:DP:AD:AF:RAF:SB:SC:PF	0	0	0	0	0	0	0	0	0	0	0.0038	0	0	0.0036	0	0.0023	0.0018	0.0013	0	0.0022	0.0034	0.002	0.0024	0	0	0.0019	0	0.0021	0	0.008	0.002	0.0021	0.0033	0
NC_000913.3	3904728	bglF	G290	G	0	GC	G	ggc/	FRAME_SHIFT	bglF	NP_418178.1	33.78	PASS	SN=0;STA=3904728;STO=3904729;TYP=DEL;R1P=8;R1M=3;R2P=14;R2M=8;AD=33;DP=35474;MCOV=-201;PPC=32;AF=0.0009;RAF=0.0000;LS=3053;MQS=1980;MQM=60;BQS=1214;BQM=38;EDS=942;EDM=50;IDS=32254;IDM=989;CED=601;HMP=4;SB=0.9990;EFF=FRAME_SHIFT(HIGH||ggc/|G290|625|bglF|protein_coding|CODING|NP_418178.1|1|1);LOF=(bglF|b3722|1|1.00)	GT:DP:AD:AF:RAF:SB:SC:PF	0	0	0	0	0	0	0	0	0	0	0	0	0	0	0	0	0	0	0	0	0	0	0	0	0	0	0	0	0	0	0	0	0	0
NC_000913.3	3303629	yhbW	S61	S	1	CG	C	tcg/	FRAME_SHIFT	yhbW	NP_417629.1	35.06	PASS	SN=0;STA=3303629;STO=3303630;TYP=DEL;R1P=25;R1M=9;R2P=7;R2M=14;AD=55;DP=34851;MCOV=-201;PPC=55;AF=0.0016;RAF=0.0000;LS=5005;MQS=3300;MQM=60;BQS=2046;BQM=38;EDS=1391;EDM=49;IDS=54351;IDM=989;CED=601;HMP=3;SB=0.9994;EFF=FRAME_SHIFT(HIGH||tcg/|S61|335|yhbW|protein_coding|CODING|NP_417629.1|1|1);LOF=(yhbW|b3160|1|1.00)	GT:DP:AD:AF:RAF:SB:SC:PF	0	0	0	0	0	0	0	0	0	0	0	0	0	0	0	0	0	0	0	0	0	0	0	0	0	0	0	0	0	0	0	0	0	0
NC_000913.3	4411162	yjfJ	E204	E	4	GA	G	gaa/	FRAME_SHIFT	yjfJ	NP_418603.1	33.98	PASS	SN=0;STA=4411162;STO=4411163;TYP=DEL;R1P=19;R1M=19;R2P=17;R2M=23;AD=78;DP=44214;MCOV=-201;PPC=78;AF=0.0018;RAF=0.0000;LS=7038;MQS=4680;MQM=60;BQS=2771;BQM=38;EDS=2150;EDM=49;IDS=76910;IDM=989;CED=601;HMP=5;SB=0.9997;EFF=FRAME_SHIFT(HIGH||gaa/|E204|232|yjfJ|protein_coding|CODING|NP_418603.1|1|1);LOF=(yjfJ|b4182|1|1.00)	GT:DP:AD:AF:RAF:SB:SC:PF	0	0	0	0	0	0	0	0	0	0	0	0	0	0	0	0	0	0	0	0	0	0	0	0	0.0088	0.0658	0.0553	0.0748	0.0578	0.0314	0.0255	0.0098	0	0
NC_000913.3	1711601	nth	S27	S	7	AG	A	agt/	FRAME_SHIFT	nth	NP_416150.1	37.78	PASS	SN=0;STA=1711601;STO=1711602;TYP=DEL;R1P=12;R1M=5;R2P=6;R2M=7;AD=30;DP=45507;MCOV=-201;PPC=29;AF=0.0007;RAF=0.0000;LS=2730;MQS=1800;MQM=60;BQS=1117;BQM=38;EDS=835;EDM=50;IDS=29626;IDM=989;CED=601;HMP=1;SB=0.9993;EFF=FRAME_SHIFT(HIGH||agt/|S27|211|nth|protein_coding|CODING|NP_416150.1|1|1);LOF=(nth|b1633|1|1.00)	GT:DP:AD:AF:RAF:SB:SC:PF	0	0	0	0	0	0	0	0	0	0	0	0	0	0	0	0	0	0	0	0	0	0	0	0	0	0	0	0	0.0046	0.0086	0.0153	0.0837	0.0227	0
NC_000913.3	2410786	yfbS	G189	G	9	AC	A	ggt/	FRAME_SHIFT	yfbS	NP_416795.1	34.31	PASS	SN=0;STA=2410786;STO=2410787;TYP=DEL;R1P=10;R1M=24;R2P=18;R2M=14;AD=66;DP=40764;MCOV=-201;PPC=66;AF=0.0016;RAF=0.0000;LS=6056;MQS=3960;MQM=60;BQS=2450;BQM=38;EDS=1800;EDM=50;IDS=65180;IDM=992;CED=601;HMP=4;SB=0.9995;EFF=FRAME_SHIFT(HIGH||ggt/|G189|610|yfbS|protein_coding|CODING|NP_416795.1|1|1|WARNING_TRANSCRIPT_NO_START_CODON);LOF=(yfbS|b2292|1|1.00)	GT:DP:AD:AF:RAF:SB:SC:PF	0	0	0	0	0	0	0	0	0	0	0	0	0.0047	0	0	0	0	0	0	0	0	0	0	0	0	0	0	0	0	0	0	0	0	0
NC_000913.3	2662736	trmJ	A196	A	6	TG	T	gca/	FRAME_SHIFT	trmJ	NP_417027.1	35.91	PASS	SN=0;STA=2662736;STO=2662737;TYP=DEL;R1P=9;R1M=9;R2P=12;R2M=17;AD=47;DP=39565;MCOV=-201;PPC=45;AF=0.0012;RAF=0.0000;LS=4238;MQS=2820;MQM=60;BQS=1748;BQM=38;EDS=1367;EDM=50;IDS=46308;IDM=989;CED=601;HMP=1;SB=0.9996;EFF=FRAME_SHIFT(HIGH||gca/|A196|246|trmJ|protein_coding|CODING|NP_417027.1|1|1);LOF=(trmJ|b2532|1|1.00)	GT:DP:AD:AF:RAF:SB:SC:PF	0	0	0	0	0	0	0	0	0	0	0	0	0	0	0	0	0	0	0	0	0	0	0	0	0	0	0	0	0	0	0	0	0	0
NC_000913.3	2837303	hypF	N41	N	1	AT	A	aat/	FRAME_SHIFT	hypF	NP_417192.1	34.27	PASS	SN=0;STA=2837303;STO=2837304;TYP=DEL;R1P=4;R1M=1;R2P=7;R2M=4;AD=16;DP=41755;MCOV=-201;PPC=15;AF=0.0004;RAF=0.0000;LS=1409;MQS=960;MQM=60;BQS=573;BQM=38;EDS=448;EDM=49;IDS=15711;IDM=989;CED=601;HMP=3;SB=0.9989;EFF=FRAME_SHIFT(HIGH||aat/|N41|750|hypF|protein_coding|CODING|NP_417192.1|1|1);LOF=(hypF|b2712|1|1.00)	GT:DP:AD:AF:RAF:SB:SC:PF	0	0	0	0	0	0	0	0	0	0	0	0	0	0	0	0	0	0	0	0	0	0	0	0	0	0	0	0	0.0051	0	0	0	0	0
NC_000913.3	4082325	fdoH	F145	F	5	GA	G	ttc/	FRAME_SHIFT	fdoH	NP_418329.1	35.66	PASS	SN=0;STA=4082325;STO=4082326;TYP=DEL;R1P=6;R1M=4;R2P=5;R2M=5;AD=20;DP=40850;MCOV=-201;PPC=20;AF=0.0005;RAF=0.0000;LS=1779;MQS=1200;MQM=60;BQS=738;BQM=38;EDS=639;EDM=50;IDS=19761;IDM=989;CED=601;HMP=3;SB=0.9996;EFF=FRAME_SHIFT(HIGH||ttc/|F145|300|fdoH|protein_coding|CODING|NP_418329.1|1|1);LOF=(fdoH|b3893|1|1.00)	GT:DP:AD:AF:RAF:SB:SC:PF	0	0	0	0	0	0	0	0	0	0	0	0	0	0	0	0	0	0	0	0	0	0	0	0	0	0	0	0	0	0	0	0.0777	0.0161	0
NC_000913.3	512679	ybaT	L35	L	5	TG	T	ctg/	FRAME_SHIFT	ybaT	NP_415019.1	32.99	PASS	SN=0;STA=512679;STO=512680;TYP=DEL;R1P=16;R1M=15;R2P=18;R2M=18;AD=67;DP=39367;MCOV=-201;PPC=66;AF=0.0017;RAF=0.0000;LS=6097;MQS=4020;MQM=60;BQS=2459;BQM=38;EDS=1825;EDM=50;IDS=66161;IDM=989;CED=601;HMP=5;SB=1.0000;EFF=FRAME_SHIFT(HIGH||ctg/|L35|430|ybaT|protein_coding|CODING|NP_415019.1|1|1);LOF=(ybaT|b0486|1|1.00)	GT:DP:AD:AF:RAF:SB:SC:PF	0	0	0	0	0	0	0	0	0	0	0	0	0	0	0	0	0.0044	0	0	0.0047	0	0	0	0	0	0	0	0	0	0	0	0	0	0
NC_000913.3	2024042	rcsA	K26	K	6	TA	T	aaa/	FRAME_SHIFT	rcsA	NP_416461.1	33.84	PASS	SN=0;STA=2024042;STO=2024043;TYP=DEL;R1P=35;R1M=19;R2P=28;R2M=23;AD=105;DP=61695;MCOV=-201;PPC=105;AF=0.0017;RAF=0.0032;LS=9500;MQS=6300;MQM=60;BQS=3937;BQM=38;EDS=2992;EDM=50;IDS=103495;IDM=989;CED=601;HMP=6;SB=1.0000;EFF=FRAME_SHIFT(HIGH||aaa/|K26|207|rcsA|protein_coding|CODING|NP_416461.1|1|1);LOF=(rcsA|b1951|1|1.00)	GT:DP:AD:AF:RAF:SB:SC:PF	0.0032	0	0.0032	0.0037	0	0	0	0	0	0	0	0	0	0	0	0.0032	0	0	0	0	0	0.003	0.0033	0	0.0033	0.0032	0	0	0	0	0.0038	0	0.0029	0
NC_000913.3	3260218	tdcE	T734	T	4	GT	G	aca/	FRAME_SHIFT	tdcE	YP_026205.1	38.39	PASS	SN=0;STA=3260218;STO=3260219;TYP=DEL;R1P=20;R1M=30;R2P=26;R2M=21;AD=97;DP=41350;MCOV=-201;PPC=97;AF=0.0023;RAF=0.0000;LS=8815;MQS=5820;MQM=60;BQS=3575;BQM=38;EDS=2753;EDM=50;IDS=95842;IDM=989;CED=601;HMP=1;SB=0.9998;EFF=FRAME_SHIFT(HIGH||aca/|T734|764|tdcE|protein_coding|CODING|YP_026205.1|1|1)	GT:DP:AD:AF:RAF:SB:SC:PF	0	0	0	0	0	0	0	0	0	0	0	0	0	0	0	0	0	0	0	0	0	0	0.009	0.045	0.0714	0.0505	0.078	0.0823	0.0376	0.0603	0.0155	0	0.0042	0
NC_000913.3	4580314	hsdS	R383	R	3	GC	G	cgc/	FRAME_SHIFT	hsdS	NP_418768.1	38.67	PASS	SN=0;STA=4580314;STO=4580315;TYP=DEL;R1P=32;R1M=37;R2P=28;R2M=29;AD=126;DP=56166;MCOV=-201;PPC=126;AF=0.0022;RAF=0.0000;LS=11466;MQS=7560;MQM=60;BQS=4605;BQM=38;EDS=3677;EDM=50;IDS=124460;IDM=989;CED=601;HMP=1;SB=0.9998;EFF=FRAME_SHIFT(HIGH||cgc/|R383|464|hsdS|protein_coding|CODING|NP_418768.1|1|1);LOF=(hsdS|b4348|1|1.00)	GT:DP:AD:AF:RAF:SB:SC:PF	0	0	0	0	0	0	0	0	0	0	0	0	0	0	0	0	0	0	0	0	0	0	0	0	0	0	0	0	0	0	0	0	0	0
NC_000913.3	2362839	yfaY	N265	N	5	GT	G	aac/	FRAME_SHIFT	yfaY	NP_416752.1	33.63	PASS	SN=0;STA=2362839;STO=2362840;TYP=DEL;R1P=20;R1M=18;R2P=15;R2M=13;AD=66;DP=44293;MCOV=-201;PPC=65;AF=0.0015;RAF=0.0000;LS=6006;MQS=3960;MQM=60;BQS=2378;BQM=38;EDS=2040;EDM=50;IDS=65197;IDM=989;CED=601;HMP=5;SB=0.9998;EFF=FRAME_SHIFT(HIGH||aac/|N265|400|yfaY|protein_coding|CODING|NP_416752.1|1|1);LOF=(yfaY|b2249|1|1.00)	GT:DP:AD:AF:RAF:SB:SC:PF	0	0	0	0	0	0	0	0	0	0	0	0	0	0	0	0	0	0	0	0	0	0	0	0.0039	0	0	0	0	0	0	0	0	0.0053	0
NC_000913.3	4015361	ysgA	S270	S	0	GA	G	tcg/	FRAME_SHIFT	ysgA	YP_026268.1	37.77	PASS	SN=0;STA=4015361;STO=4015362;TYP=DEL;R1P=4;R1M=5;R2P=5;R2M=5;AD=19;DP=40049;MCOV=-201;PPC=19;AF=0.0005;RAF=0.0000;LS=1779;MQS=1140;MQM=60;BQS=723;BQM=39;EDS=566;EDM=60;IDS=18772;IDM=992;CED=601;HMP=1;SB=1.0000;EFF=FRAME_SHIFT(HIGH||tcg/|S270|271|ysgA|protein_coding|CODING|YP_026268.1|1|1)	GT:DP:AD:AF:RAF:SB:SC:PF	0	0	0	0	0	0	0	0	0	0	0	0	0	0	0	0	0	0	0	0	0	0	0	0	0	0	0	0	0	0	0	0	0	0
NC_000913.3	3848682	uhpB	C485	C	5	AC	A	tgt/	FRAME_SHIFT	uhpB	NP_418124.4	37.84	PASS	SN=0;STA=3848682;STO=3848683;TYP=DEL;R1P=7;R1M=6;R2P=7;R2M=9;AD=29;DP=36605;MCOV=-201;PPC=29;AF=0.0008;RAF=0.0000;LS=2639;MQS=1740;MQM=60;BQS=1080;BQM=38;EDS=738;EDM=48;IDS=28637;IDM=989;CED=601;HMP=1;SB=1.0000;EFF=FRAME_SHIFT(HIGH||tgt/|C485|500|uhpB|protein_coding|CODING|NP_418124.4|1|1)	GT:DP:AD:AF:RAF:SB:SC:PF	0	0	0	0	0	0	0	0	0	0	0	0	0	0	0	0	0	0	0	0	0	0	0	0	0	0	0	0	0	0	0	0	0	0
NC_000913.3	4216106	aceB	Y210	Y	0	AT	A	tat/	FRAME_SHIFT	aceB	NP_418438.1	34.08	PASS	SN=0;STA=4216106;STO=4216107;TYP=DEL;R1P=23;R1M=14;R2P=20;R2M=14;AD=71;DP=41292;MCOV=-201;PPC=70;AF=0.0017;RAF=0.0000;LS=6394;MQS=4260;MQM=60;BQS=2632;BQM=38;EDS=2027;EDM=50;IDS=70133;IDM=989;CED=601;HMP=4;SB=0.9993;EFF=FRAME_SHIFT(HIGH||tat/|Y210|533|aceB|protein_coding|CODING|NP_418438.1|1|1);LOF=(aceB|b4014|1|1.00)	GT:DP:AD:AF:RAF:SB:SC:PF	0	0	0	0	0	0	0	0	0	0	0	0	0	0	0	0	0	0	0.0208	0.0606	0.0774	0.0485	0.0326	0.0396	0.027	0.0369	0.0042	0	0	0	0	0	0	0
NC_000913.3	1901022	yoaE	L188	L	8	GA	G	ctc/	FRAME_SHIFT	yoaE	NP_416330.1	35.31	PASS	SN=0;STA=1901022;STO=1901023;TYP=DEL;R1P=1;R1M=9;R2P=18;R2M=6;AD=34;DP=27697;MCOV=-201;PPC=33;AF=0.0012;RAF=0.0000;LS=3094;MQS=2040;MQM=60;BQS=1228;BQM=38;EDS=902;EDM=48;IDS=33562;IDM=989;CED=601;HMP=1;SB=0.9996;EFF=FRAME_SHIFT(HIGH||ctc/|L188|518|yoaE|protein_coding|CODING|NP_416330.1|1|1);LOF=(yoaE|b1816|1|1.00)	GT:DP:AD:AF:RAF:SB:SC:PF	0	0	0	0	0	0	0	0	0	0	0	0	0	0	0	0	0	0	0	0	0	0	0	0	0	0	0	0	0	0	0	0	0	0
NC_000913.3	2588288	acrD	A232	A	2	GC	G	gcc/	FRAME_SHIFT	acrD	NP_416965.1	35.7	PASS	SN=0;STA=2588288;STO=2588289;TYP=DEL;R1P=17;R1M=16;R2P=13;R2M=12;AD=58;DP=41162;MCOV=-201;PPC=58;AF=0.0014;RAF=0.0000;LS=5278;MQS=3480;MQM=60;BQS=2112;BQM=38;EDS=1718;EDM=50;IDS=57220;IDM=989;CED=601;HMP=3;SB=0.9999;EFF=FRAME_SHIFT(HIGH||gcc/|A232|1037|acrD|protein_coding|CODING|NP_416965.1|1|1);LOF=(acrD|b2470|1|1.00)	GT:DP:AD:AF:RAF:SB:SC:PF	0	0	0	0	0	0	0	0	0	0	0	0	0	0	0	0	0	0	0	0	0	0	0	0	0	0	0	0	0	0	0	0	0	0
NC_000913.3	1393530	mppA	A102	A	2	GC	G	gca/	FRAME_SHIFT	mppA	NP_415845.2	37.67	PASS	SN=0;STA=1393530;STO=1393531;TYP=DEL;R1P=6;R1M=4;R2P=9;R2M=6;AD=25;DP=47055;MCOV=-201;PPC=25;AF=0.0005;RAF=0.0000;LS=2275;MQS=1500;MQM=60;BQS=900;BQM=38;EDS=604;EDM=48;IDS=24725;IDM=989;CED=601;HMP=1;SB=0.9993;EFF=FRAME_SHIFT(HIGH||gca/|A102|537|mppA|protein_coding|CODING|NP_415845.2|1|1);LOF=(mppA|b1329|1|1.00)	GT:DP:AD:AF:RAF:SB:SC:PF	0	0	0	0	0	0	0	0	0.0222	0.0815	0	0	0	0	0	0	0	0	0	0	0	0	0	0	0	0	0	0	0	0	0	0	0	0
NC_000913.3	2119779	wzxC	H127	H	7	TG	T	cac/	FRAME_SHIFT	wzxC	NP_416550.1	31.86	PASS	SN=0;STA=2119779;STO=2119780;TYP=DEL;R1P=11;R1M=12;R2P=16;R2M=15;AD=54;DP=39292;MCOV=-201;PPC=51;AF=0.0014;RAF=0.0000;LS=5053;MQS=3237;MQM=60;BQS=2001;BQM=38;EDS=1503;EDM=66;IDS=53247;IDM=992;CED=601;HMP=6;SB=1.0000;EFF=FRAME_SHIFT(HIGH||cac/|H127|492|wzxC|protein_coding|CODING|NP_416550.1|1|1);LOF=(wzxC|b2046|1|1.00)	GT:DP:AD:AF:RAF:SB:SC:PF	0	0	0	0	0	0.0047	0.0054	0	0	0	0	0	0	0	0	0	0	0	0	0	0	0	0	0.0054	0	0	0	0.0047	0	0	0	0	0.0054	0
NC_000913.3	1549682	fdnG	L761	L	1	TG	T	ctg/	FRAME_SHIFT	fdnG	NP_415991.1	32.82	PASS	SN=0;STA=1549682;STO=1549683;TYP=DEL;R1P=29;R1M=13;R2P=17;R2M=24;AD=83;DP=26768;MCOV=-201;PPC=83;AF=0.0031;RAF=0.0000;LS=7481;MQS=4980;MQM=60;BQS=3028;BQM=38;EDS=2192;EDM=50;IDS=81805;IDM=989;CED=601;HMP=5;SB=0.9996;EFF=FRAME_SHIFT(HIGH||ctg/|L761|1015|fdnG|protein_coding|CODING|NP_415991.1|1|1);LOF=(fdnG|b1474|1|1.00)	GT:DP:AD:AF:RAF:SB:SC:PF	0	0.0045	0	0	0	0	0.0049	0	0	0	0	0	0	0	0.0046	0	0	0	0	0	0	0	0	0	0	0	0	0	0	0	0	0	0	0
NC_000913.3	2938280	fucK	A272	A	2	CG	C	gcc/	FRAME_SHIFT	fucK	NP_417283.2	38.18	PASS	SN=0;STA=2938280;STO=2938281;TYP=DEL;R1P=20;R1M=13;R2P=12;R2M=19;AD=64;DP=43078;MCOV=-201;PPC=64;AF=0.0015;RAF=0.0000;LS=5783;MQS=3840;MQM=60;BQS=2339;BQM=38;EDS=1632;EDM=50;IDS=63188;IDM=989;CED=601;HMP=1;SB=1.0000;EFF=FRAME_SHIFT(HIGH||gcc/|A272|472|fucK|protein_coding|CODING|NP_417283.2|1|1);LOF=(fucK|b2803|1|1.00)	GT:DP:AD:AF:RAF:SB:SC:PF	0	0	0	0	0	0	0	0	0	0	0	0	0	0	0	0	0	0	0	0	0	0	0	0	0	0	0	0	0.013	0.0246	0.0813	0.0386	0.0664	0.0549
NC_000913.3	1446991	feaR	T98	T	8	GT	G	acg/	FRAME_SHIFT	feaR	NP_415902.1	37.75	PASS	SN=0;STA=1446991;STO=1446992;TYP=DEL;R1P=8;R1M=14;R2P=10;R2M=8;AD=40;DP=50805;MCOV=-201;PPC=40;AF=0.0008;RAF=0.0000;LS=3640;MQS=2400;MQM=60;BQS=1493;BQM=38;EDS=939;EDM=49;IDS=39527;IDM=989;CED=601;HMP=1;SB=0.9996;EFF=FRAME_SHIFT(HIGH||acg/|T98|301|feaR|protein_coding|CODING|NP_415902.1|1|1);LOF=(feaR|b1384|1|1.00)	GT:DP:AD:AF:RAF:SB:SC:PF	0	0	0	0	0	0	0	0	0	0	0	0	0	0	0	0	0	0	0	0	0	0	0	0	0	0	0	0	0	0	0	0	0	0
NC_000913.3	3086298	yqgC	S38	S	8	TC	T	tca/	FRAME_SHIFT	yqgC	NP_417415.1	37.1	PASS	SN=0;STA=3086298;STO=3086299;TYP=DEL;R1P=10;R1M=10;R2P=9;R2M=5;AD=34;DP=48325;MCOV=-201;PPC=34;AF=0.0007;RAF=0.0000;LS=3088;MQS=2040;MQM=60;BQS=1221;BQM=38;EDS=987;EDM=50;IDS=33537;IDM=989;CED=601;HMP=1;SB=0.9996;EFF=FRAME_SHIFT(HIGH||tca/|S38|71|yqgC|protein_coding|CODING|NP_417415.1|1|1);LOF=(yqgC|b2940|1|1.00)	GT:DP:AD:AF:RAF:SB:SC:PF	0	0	0	0	0	0	0	0	0	0	0	0	0	0	0	0	0	0	0	0	0	0	0	0	0	0	0	0	0	0	0	0	0	0
NC_000913.3	2148026	yegD	L118	L	8	TA	T	tta/	FRAME_SHIFT	yegD	NP_416573.4	24.3	PASS	SN=0;STA=2148026;STO=2148027;TYP=DEL;R1P=8;R1M=26;R2P=9;R2M=8;AD=51;DP=43091;MCOV=-201;PPC=50;AF=0.0012;RAF=0.0000;LS=4885;MQS=3060;MQM=60;BQS=1879;BQM=39;EDS=1582;EDM=68;IDS=50419;IDM=992;CED=601;HMP=5;SB=0.9990;EFF=FRAME_SHIFT(HIGH||tta/|L118|450|yegD|protein_coding|CODING|NP_416573.4|1|1|WARNING_TRANSCRIPT_NO_START_CODON);LOF=(yegD|b2069|1|1.00)	GT:DP:AD:AF:RAF:SB:SC:PF	0	0	0	0	0	0	0	0	0	0	0	0	0	0	0	0	0.0047	0	0	0	0	0	0	0	0	0	0	0	0	0	0	0	0	0
NC_000913.3	2708925	rseA	N160	N	0	AT	A	aat/	FRAME_SHIFT	rseA	NP_417067.1	35.11	PASS	SN=0;STA=2708925;STO=2708926;TYP=DEL;R1P=11;R1M=16;R2P=18;R2M=9;AD=54;DP=41762;MCOV=-201;PPC=54;AF=0.0013;RAF=0.0000;LS=4909;MQS=3240;MQM=60;BQS=1940;BQM=38;EDS=1466;EDM=49;IDS=53326;IDM=989;CED=601;HMP=3;SB=0.9997;EFF=FRAME_SHIFT(HIGH||aat/|N160|216|rseA|protein_coding|CODING|NP_417067.1|1|1);LOF=(rseA|b2572|1|1.00)	GT:DP:AD:AF:RAF:SB:SC:PF	0	0	0	0	0	0	0	0	0	0	0	0	0	0	0	0	0	0	0	0	0	0	0	0	0	0.0097	0.0372	0.067	0.0758	0.0379	0.02	0.0047	0	0.0047
NC_000913.3	3949633	yifB	L112	L	2	TA	T	ctt/	FRAME_SHIFT	yifB	NP_418214.2	35.66	PASS	SN=0;STA=3949633;STO=3949634;TYP=DEL;R1P=17;R1M=16;R2P=22;R2M=24;AD=79;DP=48724;MCOV=-201;PPC=79;AF=0.0016;RAF=0.0000;LS=7156;MQS=4740;MQM=60;BQS=2867;BQM=38;EDS=2247;EDM=50;IDS=77949;IDM=989;CED=601;HMP=3;SB=1.0000;EFF=FRAME_SHIFT(HIGH||ctt/|L112|506|yifB|protein_coding|CODING|NP_418214.2|1|1);LOF=(yifB|b3765|1|1.00)	GT:DP:AD:AF:RAF:SB:SC:PF	0	0	0	0	0	0	0	0	0	0	0	0	0	0	0	0	0	0	0	0	0	0	0	0	0	0	0	0	0	0	0	0	0	0
NC_000913.3	3964865	rhlB	W255	W	5	GC	G	tgg/	FRAME_SHIFT	rhlB	NP_418227.1	35.25	PASS	SN=0;STA=3964865;STO=3964866;TYP=DEL;R1P=8;R1M=8;R2P=3;R2M=10;AD=29;DP=45274;MCOV=-201;PPC=27;AF=0.0006;RAF=0.0000;LS=2689;MQS=1740;MQM=60;BQS=1078;BQM=39;EDS=827;EDM=50;IDS=28651;IDM=992;CED=601;HMP=3;SB=0.9992;EFF=FRAME_SHIFT(HIGH||tgg/|W255|421|rhlB|protein_coding|CODING|NP_418227.1|1|1);LOF=(rhlB|b3780|1|1.00)	GT:DP:AD:AF:RAF:SB:SC:PF	0	0	0	0	0	0	0	0	0	0	0	0	0	0	0	0	0	0	0	0	0	0	0	0	0	0	0	0	0	0	0	0	0	0
NC_000913.3	4634979	rob	A111	A	1	GC	G	gcc/	FRAME_SHIFT	rob	NP_418813.1	35.51	FAIL	SN=0;STA=4634979;STO=4634980;TYP=DEL;R1P=10;R1M=7;R2P=14;R2M=5;AD=36;DP=45501;MCOV=-201;PPC=36;AF=0.0008;RAF=0.0000;LS=3322;MQS=2160;MQM=60;BQS=1313;BQM=38;EDS=1089;EDM=51;IDS=35532;IDM=989;CED=601;HMP=1;SB=0.9990;EFF=FRAME_SHIFT(HIGH||gcc/|A111|289|rob|protein_coding|CODING|NP_418813.1|1|1);LOF=(rob|b4396|1|1.00)	GT:DP:AD:AF:RAF:SB:SC:PF	0	0	0	0	0	0	0	0	0	0	0	0	0	0	0	0	0	0	0	0	0	0	0	0	0	0	0	0	0	0	0	0	0	0
NC_000913.3	892619	rimK	G218	G	8	GC	G	ggc/	FRAME_SHIFT	rimK	NP_415373.1	37.66	PASS	SN=0;STA=892619;STO=892620;TYP=DEL;R1P=18;R1M=18;R2P=23;R2M=30;AD=89;DP=39408;MCOV=-201;PPC=89;AF=0.0023;RAF=0.0000;LS=8087;MQS=5340;MQM=60;BQS=3230;BQM=38;EDS=2353;EDM=50;IDS=87809;IDM=989;CED=601;HMP=1;SB=0.9997;EFF=FRAME_SHIFT(HIGH||ggc/|G218|300|rimK|protein_coding|CODING|NP_415373.1|1|1|WARNING_TRANSCRIPT_NO_START_CODON);LOF=(rimK|b0852|1|1.00)	GT:DP:AD:AF:RAF:SB:SC:PF	0	0	0	0	0	0	0	0	0	0	0	0	0	0	0	0	0	0	0	0	0	0	0	0	0	0	0	0	0	0	0	0	0	0
NC_000913.3	1001576	elfC	K788	K	8	GA	G	aaa/	FRAME_SHIFT	elfC	NP_415460.1	34.02	PASS	SN=0;STA=1001576;STO=1001577;TYP=DEL;R1P=16;R1M=14;R2P=21;R2M=14;AD=65;DP=44378;MCOV=-201;PPC=65;AF=0.0015;RAF=0.0000;LS=5876;MQS=3900;MQM=60;BQS=2341;BQM=38;EDS=1798;EDM=50;IDS=63469;IDM=989;CED=601;HMP=5;SB=0.9995;EFF=FRAME_SHIFT(HIGH||aaa/|K788|866|elfC|protein_coding|CODING|NP_415460.1|1|1);LOF=(elfC|b0940|1|1.00)	GT:DP:AD:AF:RAF:SB:SC:PF	0	0	0	0	0	0	0	0	0	0	0	0	0	0	0	0	0	0	0	0	0	0	0	0	0	0	0	0	0	0	0	0	0	0
NC_000913.3	1455892	paaC	P244	P	4	GC	G	ccc/	FRAME_SHIFT	paaC	NP_415908.1	33.51	PASS	SN=0;STA=1455892;STO=1455893;TYP=DEL;R1P=9;R1M=8;R2P=11;R2M=9;AD=37;DP=39571;MCOV=-201;PPC=37;AF=0.0009;RAF=0.0000;LS=3350;MQS=2202;MQM=60;BQS=1363;BQM=38;EDS=1106;EDM=50;IDS=36424;IDM=989;CED=601;HMP=4;SB=0.9997;EFF=FRAME_SHIFT(HIGH||ccc/|P244|248|paaC|protein_coding|CODING|NP_415908.1|1|1)	GT:DP:AD:AF:RAF:SB:SC:PF	0	0	0	0	0	0	0	0	0	0	0	0	0	0	0	0	0	0	0	0	0	0	0	0	0.0047	0	0	0	0	0	0	0	0	0
NC_000913.3	3854396	emrD	W159	W	9	TG	T	tgg/	FRAME_SHIFT	emrD	NP_418129.2	28.64	PASS	SN=0;STA=3854396;STO=3854397;TYP=DEL;R1P=3;R1M=7;R2P=3;R2M=8;AD=21;DP=36586;MCOV=-201;PPC=21;AF=0.0006;RAF=0.0000;LS=1900;MQS=1260;MQM=60;BQS=761;BQM=38;EDS=605;EDM=48;IDS=20743;IDM=989;CED=601;HMP=3;SB=0.9988;EFF=FRAME_SHIFT(HIGH||tgg/|W159|394|emrD|protein_coding|CODING|NP_418129.2|1|1);LOF=(emrD|b3673|1|1.00)	GT:DP:AD:AF:RAF:SB:SC:PF	0	0	0	0	0	0	0	0	0	0	0	0	0	0	0	0	0	0	0	0	0	0.0056	0.0684	0.0112	0	0.0052	0	0	0	0.0058	0	0	0	0
NC_000913.3	1643826	ydfU	E160	E	0	TC	T	gaa/	FRAME_SHIFT	ydfJ	b4600	35.18	PASS	SN=0;STA=1643826;STO=1643827;TYP=DEL;R1P=41;R1M=27;R2P=24;R2M=28;AD=120;DP=48088;MCOV=-201;PPC=120;AF=0.0025;RAF=0.0000;LS=10917;MQS=7200;MQM=60;BQS=4421;BQM=38;EDS=3252;EDM=50;IDS=118569;IDM=989;CED=601;HMP=4;SB=0.9997;EFF=FRAME_SHIFT(HIGH||gaa/|E160|349|ydfU|protein_coding|CODING|NP_416078.4|1|1|WARNING_TRANSCRIPT_NO_START_CODON),INTRON(MODIFIER||||455|ydfJ|protein_coding|CODING|b4600|1|1);LOF=…	GT:DP:AD:AF:RAF:SB:SC:PF	0	0	0	0	0	0	0	0	0	0	0	0	0	0	0	0	0	0	0	0	0	0	0	0	0	0	0	0	0	0	0	0	0	0
NC_000913.3	4055327	glnL	H338	H	8	TG	T	cat/	FRAME_SHIFT	glnL	NP_418305.1	37.27	PASS	SN=0;STA=4055327;STO=4055328;TYP=DEL;R1P=6;R1M=9;R2P=5;R2M=4;AD=24;DP=42129;MCOV=-201;PPC=24;AF=0.0006;RAF=0.0000;LS=2234;MQS=1440;MQM=60;BQS=885;BQM=39;EDS=717;EDM=47;IDS=23431;IDM=985;CED=601;HMP=1;SB=0.9997;EFF=FRAME_SHIFT(HIGH||cat/|H338|349|glnL|protein_coding|CODING|NP_418305.1|1|1)	GT:DP:AD:AF:RAF:SB:SC:PF	0	0	0	0	0	0	0	0	0	0	0	0	0	0	0	0	0	0	0	0	0	0	0	0	0	0	0	0	0	0	0	0	0	0
NC_000913.3	89785	mraZ	P51	P	1	CT	C	cct/	FRAME_SHIFT	mraZ	NP_414623.1	37.61	PASS	SN=0;STA=89785;STO=89786;TYP=DEL;R1P=11;R1M=13;R2P=1;R2M=8;AD=33;DP=45300;MCOV=-201;PPC=33;AF=0.0007;RAF=0.0000;LS=3003;MQS=1980;MQM=60;BQS=1221;BQM=38;EDS=923;EDM=50;IDS=32576;IDM=989;CED=601;HMP=1;SB=0.9991;EFF=FRAME_SHIFT(HIGH||cct/|P51|152|mraZ|protein_coding|CODING|NP_414623.1|1|1);LOF=(mraZ|b0081|1|1.00)	GT:DP:AD:AF:RAF:SB:SC:PF	0	0	0	0	0	0	0	0	0	0	0	0	0	0	0	0	0	0	0	0	0	0	0	0	0	0	0	0	0	0	0	0	0	0
NC_000913.3	1381285	ycjV	F156	F	6	GT	G	ttt/	FRAME_SHIFT	ycjV	b4524	32.8	PASS	SN=0;STA=1381285;STO=1381286;TYP=DEL;R1P=4;R1M=10;R2P=12;R2M=8;AD=34;DP=40835;MCOV=-201;PPC=34;AF=0.0008;RAF=0.0000;LS=3094;MQS=2040;MQM=60;BQS=1190;BQM=38;EDS=832;EDM=47;IDS=33560;IDM=989;CED=601;HMP=6;SB=0.9998;EFF=FRAME_SHIFT(HIGH||ttt/|F156|359|ycjV|protein_coding|CODING|b4524|1|1|WARNING_TRANSCRIPT_INCOMPLETE);LOF=(ycjV|b4524|1|1.00)	GT:DP:AD:AF:RAF:SB:SC:PF	0	0	0	0	0	0	0	0	0	0	0	0	0	0	0	0	0	0	0	0.0054	0	0	0	0	0	0	0	0	0	0.0051	0	0.0049	0.0106	0.0684
NC_000913.3	3801429	waaR	K190	K	0	AT	A	aaa/	FRAME_SHIFT	waaR	NP_418083.1	34.29	PASS	SN=0;STA=3801429;STO=3801430;TYP=DEL;R1P=39;R1M=31;R2P=27;R2M=32;AD=129;DP=69060;MCOV=-201;PPC=129;AF=0.0019;RAF=0.0000;LS=11737;MQS=7740;MQM=60;BQS=4835;BQM=38;EDS=3722;EDM=50;IDS=127228;IDM=989;CED=601;HMP=6;SB=0.9999;EFF=FRAME_SHIFT(HIGH||aaa/|K190|338|waaR|protein_coding|CODING|NP_418083.1|1|1|WARNING_TRANSCRIPT_NO_START_CODON);LOF=(waaR|b3626|1|1.00)	GT:DP:AD:AF:RAF:SB:SC:PF	0	0	0	0	0	0	0	0.0086	0	0.0024	0	0	0	0	0.0019	0	0.002	0.004	0	0	0.002	0.0039	0.0075	0	0	0	0	0	0.0029	0.0051	0.0026	0	0.002	0
NC_000913.3	4321387	phnG	Q103	Q	3	GC	G	cag/	FRAME_SHIFT	phnG	NP_418525.1	36.06	PASS	SN=0;STA=4321387;STO=4321388;TYP=DEL;R1P=29;R1M=12;R2P=28;R2M=17;AD=86;DP=35651;MCOV=-201;PPC=86;AF=0.0024;RAF=0.0000;LS=7826;MQS=5160;MQM=60;BQS=3160;BQM=38;EDS=2289;EDM=50;IDS=85010;IDM=989;CED=601;HMP=1;SB=0.9990;EFF=FRAME_SHIFT(HIGH||cag/|Q103|150|phnG|protein_coding|CODING|NP_418525.1|1|1);LOF=(phnG|b4101|1|1.00)	GT:DP:AD:AF:RAF:SB:SC:PF	0	0	0	0	0	0	0	0	0	0	0	0	0	0	0	0	0	0	0	0	0	0.0317	0.0359	0.0048	0.0216	0.0051	0.0576	0.0553	0.0292	0.0234	0.0377	0.0795	0.0131	0.0495
NC_000913.3	717119	potE	P382	P	2	AG	A	ccc/	FRAME_SHIFT	potE	NP_415219.1	33.55	PASS	SN=0;STA=717119;STO=717120;TYP=DEL;R1P=15;R1M=50;R2P=24;R2M=20;AD=109;DP=54086;MCOV=-201;PPC=109;AF=0.0020;RAF=0.0000;LS=9936;MQS=6540;MQM=60;BQS=4066;BQM=38;EDS=3079;EDM=70;IDS=107492;IDM=992;CED=601;HMP=6;SB=0.9991;EFF=FRAME_SHIFT(HIGH||ccc/|P382|439|potE|protein_coding|CODING|NP_415219.1|1|1);LOF=(potE|b0692|1|1.00)	GT:DP:AD:AF:RAF:SB:SC:PF	0	0	0	0	0	0	0	0	0	0	0	0	0	0.0108	0	0	0	0	0.004	0	0	0	0	0	0	0	0	0	0	0.0038	0	0	0	0
NC_000913.3	1358903	puuP	N95	N	5	GT	G	aac/	FRAME_SHIFT	puuP	NP_415812.4	34.74	PASS	SN=0;STA=1358903;STO=1358904;TYP=DEL;R1P=12;R1M=8;R2P=14;R2M=4;AD=38;DP=41601;MCOV=-201;PPC=38;AF=0.0009;RAF=0.0000;LS=3458;MQS=2280;MQM=60;BQS=1406;BQM=38;EDS=1236;EDM=50;IDS=37142;IDM=989;CED=601;HMP=3;SB=0.9989;EFF=FRAME_SHIFT(HIGH||aac/|N95|461|puuP|protein_coding|CODING|NP_415812.4|1|1);LOF=(puuP|b1296|1|1.00)	GT:DP:AD:AF:RAF:SB:SC:PF	0	0	0	0	0	0	0	0	0	0	0	0	0	0	0	0	0	0	0	0	0	0	0	0	0	0	0	0	0	0	0	0	0	0
NC_000913.3	1970622	tap	T121	T	1	CG	C	acg/	FRAME_SHIFT	tap	NP_416399.1	37.86	PASS	SN=0;STA=1970622;STO=1970623;TYP=DEL;R1P=20;R1M=25;R2P=23;R2M=29;AD=97;DP=41302;MCOV=-201;PPC=97;AF=0.0023;RAF=0.0000;LS=8827;MQS=5820;MQM=60;BQS=3557;BQM=38;EDS=2626;EDM=50;IDS=95769;IDM=989;CED=601;HMP=1;SB=1.0000;EFF=FRAME_SHIFT(HIGH||acg/|T121|533|tap|protein_coding|CODING|NP_416399.1|1|1);LOF=(tap|b1885|1|1.00)	GT:DP:AD:AF:RAF:SB:SC:PF	0	0	0	0	0	0	0	0	0	0	0	0	0	0	0	0	0	0	0	0	0	0	0	0	0	0	0	0	0	0	0	0	0	0
NC_000913.3	2879127	ygbT	F215F?	F	?	C	CA	ttt/tttT	FRAME_SHIFT	ygbT	NP_417235.1	38.41	PASS	SN=0;STA=2879127;STO=2879127;TYP=INS;R1P=26;R1M=27;R2P=12;R2M=23;AD=88;DP=48537;MCOV=-201;PPC=87;AF=0.0018;RAF=0.0000;LS=8008;MQS=5280;MQM=60;BQS=3314;BQM=38;EDS=2173;EDM=50;IDS=86977;IDM=989;CED=601;HMP=0;SB=0.9995;EFF=FRAME_SHIFT(HIGH||ttt/tttT|F215F?|305|ygbT|protein_coding|CODING|NP_417235.1|1|1);LOF=(ygbT|b2755|1|1.00)	GT:DP:AD:AF:RAF:SB:SC:PF	0	0	0	0	0	0	0	0	0	0	0	0.0039	0.0097	0.0679	0.0794	0.0722	0.0645	0.0221	0.004	0	0	0	0	0	0	0	0	0	0	0	0	0	0	0
NC_000913.3	1408344	ydaN	E99	E	9	GA	G	gaa/	FRAME_SHIFT	ydaN	NP_415858.1	34.25	PASS	SN=0;STA=1408344;STO=1408345;TYP=DEL;R1P=9;R1M=1;R2P=6;R2M=13;AD=29;DP=29133;MCOV=-201;PPC=29;AF=0.0010;RAF=0.0000;LS=2639;MQS=1740;MQM=60;BQS=1077;BQM=38;EDS=879;EDM=48;IDS=28318;IDM=978;CED=601;HMP=3;SB=1.0000;EFF=FRAME_SHIFT(HIGH||gaa/|E99|327|ydaN|protein_coding|CODING|NP_415858.1|1|1|WARNING_TRANSCRIPT_NO_START_CODON);LOF=(ydaN|b1342|1|1.00)	GT:DP:AD:AF:RAF:SB:SC:PF	0	0	0	0	0	0	0	0	0	0	0	0	0	0	0	0	0	0	0	0	0	0	0	0	0	0	0	0	0	0	0	0	0	0
NC_000913.3	4074209	yihV	V158	V	8	CG	C	gtt/	FRAME_SHIFT	yihV	NP_418319.2	36.53	PASS	SN=0;STA=4074209;STO=4074210;TYP=DEL;R1P=13;R1M=13;R2P=14;R2M=12;AD=52;DP=40003;MCOV=-201;PPC=50;AF=0.0013;RAF=0.0000;LS=4642;MQS=3120;MQM=60;BQS=1895;BQM=38;EDS=1433;EDM=49;IDS=51315;IDM=989;CED=601;HMP=1;SB=0.9999;EFF=FRAME_SHIFT(HIGH||gtt/|V158|298|yihV|protein_coding|CODING|NP_418319.2|1|1);LOF=(yihV|b3883|1|1.00)	GT:DP:AD:AF:RAF:SB:SC:PF	0	0	0	0	0	0	0	0	0	0	0	0	0	0	0	0	0	0	0	0	0	0	0	0	0	0	0	0	0	0	0	0	0	0
NC_000913.3	2197090	yehH	T206	T	6	CG	C	acg/	FRAME_SHIFT	yehH	b4499	36.63	PASS	SN=0;STA=2197090;STO=2197091;TYP=DEL;R1P=19;R1M=18;R2P=19;R2M=16;AD=72;DP=57227;MCOV=-201;PPC=72;AF=0.0013;RAF=0.0000;LS=6802;MQS=4320;MQM=60;BQS=2722;BQM=39;EDS=2177;EDM=64;IDS=71146;IDM=992;CED=601;HMP=3;SB=0.9998;EFF=FRAME_SHIFT(HIGH||acg/|T206|1264|yehH|protein_coding|CODING|b4499|1|1);LOF=(yehH|b4499|1|1.00)	GT:DP:AD:AF:RAF:SB:SC:PF	0	0	0	0	0	0	0	0	0	0	0	0	0	0	0	0	0	0	0	0	0	0	0	0	0	0	0	0	0	0	0	0	0	0
NC_000913.3	3598824	livJ	V278	V	8	GA	G	gtt/	FRAME_SHIFT	livJ	YP_026223.1	35.48	PASS	SN=0;STA=3598824;STO=3598825;TYP=DEL;R1P=17;R1M=20;R2P=7;R2M=17;AD=61;DP=42473;MCOV=-201;PPC=61;AF=0.0014;RAF=0.0000;LS=5951;MQS=3660;MQM=60;BQS=2184;BQM=39;EDS=1842;EDM=75;IDS=60331;IDM=992;CED=601;HMP=3;SB=0.9993;EFF=FRAME_SHIFT(HIGH||gtt/|V278|367|livJ|protein_coding|CODING|YP_026223.1|1|1);LOF=(livJ|b3460|1|1.00)	GT:DP:AD:AF:RAF:SB:SC:PF	0	0	0	0	0	0	0	0	0	0	0	0	0	0	0	0	0	0	0	0	0	0	0	0	0	0	0	0	0	0	0	0	0	0
NC_000913.3	1133083	flgE	S171	S	1	CA	C	agc/	FRAME_SHIFT	flgE	NP_415594.1	37.08	PASS	SN=0;STA=1133083;STO=1133084;TYP=DEL;R1P=5;R1M=17;R2P=11;R2M=12;AD=45;DP=38967;MCOV=-201;PPC=45;AF=0.0012;RAF=0.0000;LS=4095;MQS=2700;MQM=60;BQS=1652;BQM=38;EDS=1304;EDM=50;IDS=44417;IDM=989;CED=601;HMP=1;SB=0.9991;EFF=FRAME_SHIFT(HIGH||agc/|S171|402|flgE|protein_coding|CODING|NP_415594.1|1|1);LOF=(flgE|b1076|1|1.00)	GT:DP:AD:AF:RAF:SB:SC:PF	0	0	0	0	0	0	0	0	0	0	0	0	0	0	0	0	0	0	0	0	0	0	0	0	0	0	0	0	0	0	0	0	0	0
NC_000913.3	347483	prpR	G320	G	0	CG	C	ggc/	FRAME_SHIFT	prpR	NP_414864.1	36.1	PASS	SN=0;STA=347483;STO=347484;TYP=DEL;R1P=23;R1M=17;R2P=20;R2M=25;AD=85;DP=34977;MCOV=-201;PPC=84;AF=0.0024;RAF=0.0000;LS=7733;MQS=5100;MQM=60;BQS=3159;BQM=38;EDS=2273;EDM=50;IDS=84042;IDM=989;CED=601;HMP=1;SB=1.0000;EFF=FRAME_SHIFT(HIGH||ggc/|G320|528|prpR|protein_coding|CODING|NP_414864.1|1|1);LOF=(prpR|b0330|1|1.00)	GT:DP:AD:AF:RAF:SB:SC:PF	0	0	0	0	0	0	0	0	0	0	0	0	0	0	0	0	0	0.0056	0.0074	0	0.0438	0.0431	0.058	0.0224	0.0101	0.006	0.0398	0.0328	0.0112	0.0314	0.0063	0.0736	0.018	0.0388
NC_000913.3	3151383	exbB	Q201	Q	1	TG	T	cag/	FRAME_SHIFT	exbB	NP_417479.1	34.52	PASS	SN=0;STA=3151383;STO=3151384;TYP=DEL;R1P=4;R1M=6;R2P=6;R2M=11;AD=27;DP=40107;MCOV=-201;PPC=27;AF=0.0007;RAF=0.0000;LS=2457;MQS=1620;MQM=60;BQS=993;BQM=38;EDS=601;EDM=49;IDS=26670;IDM=989;CED=601;HMP=3;SB=0.9992;EFF=FRAME_SHIFT(HIGH||cag/|Q201|244|exbB|protein_coding|CODING|NP_417479.1|1|1|WARNING_TRANSCRIPT_NO_START_CODON);LOF=(exbB|b3006|1|1.00)	GT:DP:AD:AF:RAF:SB:SC:PF	0	0	0	0	0	0	0	0	0	0	0	0.0047	0.0053	0	0	0	0	0	0	0	0	0	0	0	0	0	0	0	0	0	0	0	0	0
NC_000913.3	725143	kdpB	L631	L	1	TC	T	ttg/	FRAME_SHIFT	kdpB	NP_415225.1	36.68	PASS	SN=0;STA=725143;STO=725144;TYP=DEL;R1P=5;R1M=9;R2P=9;R2M=2;AD=25;DP=36600;MCOV=-201;PPC=25;AF=0.0007;RAF=0.0000;LS=2272;MQS=1500;MQM=60;BQS=934;BQM=38;EDS=624;EDM=49;IDS=24691;IDM=989;CED=601;HMP=1;SB=0.9996;EFF=FRAME_SHIFT(HIGH||ttg/|L631|682|kdpB|protein_coding|CODING|NP_415225.1|1|1);LOF=(kdpB|b0697|1|1.00)	GT:DP:AD:AF:RAF:SB:SC:PF	0	0	0	0	0	0	0	0	0	0	0	0	0	0	0	0	0	0	0	0.0062	0.0355	0.0784	0.0207	0.0128	0.0051	0	0	0	0	0	0	0	0	0
NC_000913.3	4282927	yjcF	L50	L	0	AG	A	ctc/	FRAME_SHIFT	yjcF	NP_418490.1	35.8	PASS	SN=0;STA=4282927;STO=4282928;TYP=DEL;R1P=19;R1M=29;R2P=20;R2M=33;AD=101;DP=71047;MCOV=-201;PPC=100;AF=0.0014;RAF=0.0000;LS=9191;MQS=6060;MQM=60;BQS=3715;BQM=38;EDS=3030;EDM=50;IDS=99658;IDM=989;CED=601;HMP=4;SB=1.0000;EFF=FRAME_SHIFT(HIGH||ctc/|L50|430|yjcF|protein_coding|CODING|NP_418490.1|1|1);LOF=(yjcF|b4066|1|1.00)	GT:DP:AD:AF:RAF:SB:SC:PF	0	0	0	0	0.0028	0	0	0	0	0	0	0	0	0.0025	0	0	0	0	0	0	0	0	0	0	0	0	0	0	0	0	0	0	0	0
NC_000913.3	2843529	hycG	A227	A	7	GT	G	gca/	FRAME_SHIFT	hycG	NP_417199.1	36.39	PASS	SN=0;STA=2843529;STO=2843530;TYP=DEL;R1P=22;R1M=14;R2P=13;R2M=14;AD=63;DP=45699;MCOV=-201;PPC=63;AF=0.0014;RAF=0.0000;LS=5733;MQS=3780;MQM=60;BQS=2217;BQM=38;EDS=1613;EDM=48;IDS=62153;IDM=989;CED=601;HMP=1;SB=0.9996;EFF=FRAME_SHIFT(HIGH||gca/|A227|255|hycG|protein_coding|CODING|NP_417199.1|1|1);LOF=(hycG|b2719|1|1.00)	GT:DP:AD:AF:RAF:SB:SC:PF	0	0	0	0	0	0	0	0	0	0	0	0	0	0	0	0	0	0	0	0	0	0	0	0	0	0	0	0	0	0	0	0	0	0
NC_000913.3	822939	clsB	A267	A	7	CG	C	gcg/	FRAME_SHIFT	clsB	NP_415310.1	37.09	PASS	SN=0;STA=822939;STO=822940;TYP=DEL;R1P=9;R1M=7;R2P=9;R2M=15;AD=40;DP=34716;MCOV=-201;PPC=40;AF=0.0012;RAF=0.0000;LS=3640;MQS=2400;MQM=60;BQS=1428;BQM=38;EDS=1218;EDM=50;IDS=39538;IDM=989;CED=601;HMP=1;SB=0.9996;EFF=FRAME_SHIFT(HIGH||gcg/|A267|413|clsB|protein_coding|CODING|NP_415310.1|1|1);LOF=(clsB|b0789|1|1.00)	GT:DP:AD:AF:RAF:SB:SC:PF	0	0	0	0	0	0	0	0	0	0	0	0	0	0	0	0	0	0	0	0	0	0	0	0	0	0	0	0	0	0	0	0	0	0
NC_000913.3	3191479	yqiI	S283	S	3	GC	G	agc/	FRAME_SHIFT	yqiI	NP_417520.1	35.96	PASS	SN=0;STA=3191479;STO=3191480;TYP=DEL;R1P=12;R1M=20;R2P=14;R2M=12;AD=58;DP=62036;MCOV=-201;PPC=58;AF=0.0009;RAF=0.0000;LS=5278;MQS=3480;MQM=60;BQS=2156;BQM=38;EDS=1575;EDM=50;IDS=57307;IDM=989;CED=601;HMP=3;SB=0.9996;EFF=FRAME_SHIFT(HIGH||agc/|S283|354|yqiI|protein_coding|CODING|NP_417520.1|1|1);LOF=(yqiI|b3048|1|1.00)	GT:DP:AD:AF:RAF:SB:SC:PF	0	0	0	0	0	0	0	0	0	0	0	0	0	0	0	0	0	0	0	0	0	0	0	0	0	0	0	0	0	0	0	0	0	0
NC_000913.3	1744535	mdtK	L360	L	0	TG	T	ctg/	FRAME_SHIFT	mdtK	YP_025307.1	35.56	PASS	SN=0;STA=1744535;STO=1744536;TYP=DEL;R1P=20;R1M=8;R2P=18;R2M=16;AD=62;DP=48321;MCOV=-201;PPC=62;AF=0.0013;RAF=0.0000;LS=5641;MQS=3720;MQM=60;BQS=2264;BQM=38;EDS=1709;EDM=50;IDS=61263;IDM=989;CED=601;HMP=3;SB=0.9993;EFF=FRAME_SHIFT(HIGH||ctg/|L360|457|mdtK|protein_coding|CODING|YP_025307.1|1|1|WARNING_TRANSCRIPT_NO_START_CODON);LOF=(mdtK|b1663|1|1.00)	GT:DP:AD:AF:RAF:SB:SC:PF	0	0	0	0	0	0	0	0	0	0	0	0	0	0	0	0	0	0	0	0	0	0	0	0	0	0	0	0	0	0.0041	0	0	0	0
NC_000913.3	323057	ykgF	ME241	M	1	AATGG	A	atggag/	FRAME_SHIFT	ykgF	NP_414841.1	37.89	PASS	SN=0;STA=323057;STO=323061;TYP=DEL;R1P=13;R1M=11;R2P=9;R2M=7;AD=40;DP=43851;MCOV=-201;PPC=40;AF=0.0009;RAF=0.0000;LS=3640;MQS=2400;MQM=60;BQS=1487;BQM=38;EDS=1260;EDM=50;IDS=39505;IDM=989;CED=601;HMP=0;SB=0.9996;EFF=FRAME_SHIFT(HIGH||atggag/|ME241|475|ykgF|protein_coding|CODING|NP_414841.1|1|1);LOF=(ykgF|b0307|1|1.00)	GT:DP:AD:AF:RAF:SB:SC:PF	0	0	0	0	0	0	0	0	0	0	0	0	0	0	0	0	0	0	0	0	0	0	0	0	0	0	0	0	0	0	0	0	0	0
NC_000913.3	1787934	ppsR	T164	T	4	AC	A	acc/	FRAME_SHIFT	ppsR	NP_416218.1	32.41	PASS	SN=0;STA=1787934;STO=1787935;TYP=DEL;R1P=13;R1M=19;R2P=4;R2M=24;AD=60;DP=42223;MCOV=-201;PPC=60;AF=0.0014;RAF=0.0000;LS=5542;MQS=3600;MQM=60;BQS=2169;BQM=38;EDS=1659;EDM=48;IDS=59199;IDM=992;CED=601;HMP=6;SB=0.8067;EFF=FRAME_SHIFT(HIGH||acc/|T164|277|ppsR|protein_coding|CODING|NP_416218.1|1|1);LOF=(ppsR|b1703|1|1.00)	GT:DP:AD:AF:RAF:SB:SC:PF	0	0.0041	0	0	0.0042	0	0.0041	0	0.0045	0.0048	0	0.0044	0	0	0	0	0	0.0048	0	0	0	0	0	0	0	0.0051	0.0047	0	0	0	0	0.0044	0	0.0147
NC_000913.3	211322	ldcC	L549	L	9	AT	A	tta/	FRAME_SHIFT	ldcC	NP_414728.1	35.98	PASS	SN=0;STA=211322;STO=211323;TYP=DEL;R1P=18;R1M=10;R2P=23;R2M=10;AD=61;DP=49448;MCOV=-201;PPC=61;AF=0.0012;RAF=0.0000;LS=5551;MQS=3660;MQM=60;BQS=2181;BQM=38;EDS=1558;EDM=49;IDS=60228;IDM=989;CED=601;HMP=3;SB=0.9990;EFF=FRAME_SHIFT(HIGH||tta/|L549|713|ldcC|protein_coding|CODING|NP_414728.1|1|1);LOF=(ldcC|b0186|1|1.00)	GT:DP:AD:AF:RAF:SB:SC:PF	0	0	0	0	0	0	0	0	0	0	0	0	0	0	0	0	0	0	0	0	0	0	0	0	0	0	0	0	0	0	0	0	0	0
NC_000913.3	4054345	glnG	L311	L	1	GC	G	ctg/	FRAME_SHIFT	glnG	NP_418304.1	36.47	PASS	SN=0;STA=4054345;STO=4054346;TYP=DEL;R1P=13;R1M=10;R2P=19;R2M=19;AD=61;DP=38915;MCOV=-201;PPC=61;AF=0.0016;RAF=0.0000;LS=5550;MQS=3660;MQM=60;BQS=2269;BQM=38;EDS=1551;EDM=49;IDS=60306;IDM=989;CED=601;HMP=1;SB=0.9998;EFF=FRAME_SHIFT(HIGH||ctg/|L311|469|glnG|protein_coding|CODING|NP_418304.1|1|1);LOF=(glnG|b3868|1|1.00)	GT:DP:AD:AF:RAF:SB:SC:PF	0	0	0	0	0	0	0	0	0	0	0	0	0	0	0	0	0	0	0	0	0	0	0	0	0	0	0	0	0	0	0	0	0	0
NC_000913.3	2058917	yeeO	K258	K	8	CT	C	aag/	FRAME_SHIFT	yeeO	NP_416491.2	33.77	PASS	SN=0;STA=2058917;STO=2058918;TYP=DEL;R1P=6;R1M=10;R2P=7;R2M=10;AD=33;DP=43084;MCOV=-201;PPC=33;AF=0.0008;RAF=0.0000;LS=3003;MQS=1980;MQM=60;BQS=1210;BQM=38;EDS=932;EDM=50;IDS=32615;IDM=989;CED=601;HMP=4;SB=0.9993;EFF=FRAME_SHIFT(HIGH||aag/|K258|495|yeeO|protein_coding|CODING|NP_416491.2|1|1);LOF=(yeeO|b1985|1|1.00)	GT:DP:AD:AF:RAF:SB:SC:PF	0	0	0	0	0	0	0.0087	0	0	0	0	0	0	0	0	0	0	0	0	0.0044	0	0	0	0	0	0	0	0	0	0	0	0	0	0
NC_000913.3	2690454	glrK	R215	R	5	AC	A	cgt/	FRAME_SHIFT	glrK	NP_417051.2	36.59	PASS	SN=0;STA=2690454;STO=2690455;TYP=DEL;R1P=9;R1M=9;R2P=8;R2M=14;AD=40;DP=40198;MCOV=-201;PPC=39;AF=0.0010;RAF=0.0000;LS=3640;MQS=2400;MQM=60;BQS=1479;BQM=38;EDS=1018;EDM=49;IDS=39538;IDM=989;CED=601;HMP=1;SB=0.9995;EFF=FRAME_SHIFT(HIGH||cgt/|R215|475|glrK|protein_coding|CODING|NP_417051.2|1|1);LOF=(glrK|b2556|1|1.00)	GT:DP:AD:AF:RAF:SB:SC:PF	0	0	0	0	0	0	0	0	0	0	0	0	0	0	0	0	0	0	0	0	0	0	0	0	0	0	0	0	0	0	0	0	0	0
NC_000913.3	1910495	yebQ	L74	L	4	CT	C	ctg/	FRAME_SHIFT	yebQ	NP_416342.4	37.59	PASS	SN=0;STA=1910495;STO=1910496;TYP=DEL;R1P=15;R1M=11;R2P=13;R2M=14;AD=53;DP=45133;MCOV=-201;PPC=52;AF=0.0012;RAF=0.0000;LS=4822;MQS=3180;MQM=60;BQS=1964;BQM=38;EDS=1619;EDM=50;IDS=51790;IDM=978;CED=601;HMP=1;SB=0.9998;EFF=FRAME_SHIFT(HIGH||ctg/|L74|457|yebQ|protein_coding|CODING|NP_416342.4|1|1);LOF=(yebQ|b1828|1|1.00)	GT:DP:AD:AF:RAF:SB:SC:PF	0	0	0	0	0	0	0	0	0	0	0	0	0	0	0	0	0	0	0	0	0	0	0	0	0	0	0	0	0	0	0	0	0	0
NC_000913.3	1058225	torC	C48	C	8	TG	T	tgt/	FRAME_SHIFT	torC	NP_415516.1	37.83	PASS	SN=0;STA=1058225;STO=1058226;TYP=DEL;R1P=9;R1M=11;R2P=15;R2M=16;AD=51;DP=46705;MCOV=-201;PPC=51;AF=0.0011;RAF=0.0000;LS=4641;MQS=3060;MQM=60;BQS=1856;BQM=38;EDS=1427;EDM=49;IDS=50373;IDM=989;CED=601;HMP=1;SB=0.9998;EFF=FRAME_SHIFT(HIGH||tgt/|C48|390|torC|protein_coding|CODING|NP_415516.1|1|1);LOF=(torC|b0996|1|1.00)	GT:DP:AD:AF:RAF:SB:SC:PF	0	0	0	0	0	0	0	0	0	0	0	0	0	0	0	0	0	0	0	0	0	0	0	0	0.0583	0.0714	0.0546	0.0126	0	0	0	0	0	0
NC_000913.3	651804	citC	M18	M	8	AT	A	atg/	FRAME_SHIFT	citC	NP_415151.4	33.01	PASS	SN=0;STA=651804;STO=651805;TYP=DEL;R1P=27;R1M=25;R2P=31;R2M=14;AD=97;DP=59645;MCOV=-201;PPC=95;AF=0.0016;RAF=0.0000;LS=8783;MQS=5820;MQM=60;BQS=3624;BQM=38;EDS=2634;EDM=48;IDS=95754;IDM=989;CED=601;HMP=6;SB=1.0000;EFF=FRAME_SHIFT(HIGH||atg/|M18|352|citC|protein_coding|CODING|NP_415151.4|1|1)	GT:DP:AD:AF:RAF:SB:SC:PF	0	0	0	0	0	0	0	0.003	0	0	0.0033	0	0	0	0	0.0034	0	0	0.0036	0	0	0	0	0	0.0502	0.0303	0.0252	0.0175	0.0093	0.0072	0	0	0	0.0039
NC_000913.3	2412436	yfbU	E53	E	3	CT	C	gag/	FRAME_SHIFT	yfbU	NP_416797.2	37.63	PASS	SN=0;STA=2412436;STO=2412437;TYP=DEL;R1P=21;R1M=21;R2P=30;R2M=20;AD=92;DP=48941;MCOV=-201;PPC=91;AF=0.0019;RAF=0.0000;LS=8370;MQS=5520;MQM=60;BQS=3438;BQM=38;EDS=2546;EDM=50;IDS=90888;IDM=989;CED=601;HMP=1;SB=1.0000;EFF=FRAME_SHIFT(HIGH||gag/|E53|164|yfbU|protein_coding|CODING|NP_416797.2|1|1);LOF=(yfbU|b2294|1|1.00)	GT:DP:AD:AF:RAF:SB:SC:PF	0	0	0	0	0	0	0	0	0	0	0	0	0	0	0	0	0	0	0	0	0	0	0	0	0	0	0	0	0	0	0	0	0	0
NC_000913.3	53371	pdxA	A15	A	5	CG	C	gcc/	FRAME_SHIFT	pdxA	NP_414594.1	35.37	PASS	SN=0;STA=53371;STO=53372;TYP=DEL;R1P=10;R1M=13;R2P=10;R2M=11;AD=44;DP=38893;MCOV=-201;PPC=44;AF=0.0011;RAF=0.0000;LS=3994;MQS=2640;MQM=60;BQS=1606;BQM=38;EDS=1184;EDM=50;IDS=43415;IDM=989;CED=601;HMP=3;SB=0.9997;EFF=FRAME_SHIFT(HIGH||gcc/|A15|329|pdxA|protein_coding|CODING|NP_414594.1|1|1)	GT:DP:AD:AF:RAF:SB:SC:PF	0	0	0	0	0	0	0	0	0	0	0	0	0	0	0	0	0	0	0	0	0	0	0	0	0	0	0	0	0	0	0	0	0	0
NC_000913.3	770379	mngB	C801	C	1	GC	G	tgc/	FRAME_SHIFT	mngB	NP_415260.1	35.24	PASS	SN=0;STA=770379;STO=770380;TYP=DEL;R1P=16;R1M=12;R2P=20;R2M=11;AD=59;DP=52343;MCOV=-201;PPC=58;AF=0.0011;RAF=0.0000;LS=5719;MQS=3540;MQM=60;BQS=2183;BQM=39;EDS=1766;EDM=73;IDS=58288;IDM=992;CED=601;HMP=3;SB=0.9993;EFF=FRAME_SHIFT(HIGH||tgc/|C801|877|mngB|protein_coding|CODING|NP_415260.1|1|1);LOF=(mngB|b0732|1|1.00)	GT:DP:AD:AF:RAF:SB:SC:PF	0	0	0	0	0	0	0	0	0	0	0	0	0	0	0	0	0	0	0	0	0	0	0	0	0	0	0	0	0	0	0	0	0	0
NC_000913.3	1599887	lsrK	A108	A	8	GC	G	gcc/	FRAME_SHIFT	lsrK	NP_416028.3	34.07	PASS	SN=0;STA=1599887;STO=1599888;TYP=DEL;R1P=15;R1M=15;R2P=24;R2M=17;AD=71;DP=54274;MCOV=-201;PPC=71;AF=0.0013;RAF=0.0000;LS=6461;MQS=4248;MQM=60;BQS=2608;BQM=38;EDS=1808;EDM=50;IDS=69934;IDM=989;CED=601;HMP=4;SB=0.9996;EFF=FRAME_SHIFT(HIGH||gcc/|A108|530|lsrK|protein_coding|CODING|NP_416028.3|1|1);LOF=(lsrK|b1511|1|1.00)	GT:DP:AD:AF:RAF:SB:SC:PF	0	0	0	0	0	0	0	0	0	0	0	0	0	0	0	0	0	0.0011	0	0	0	0	0	0.003	0	0.0026	0	0	0	0	0	0	0	0
NC_000913.3	2792916	gabT	K61	K	1	AG	A	aag/	FRAME_SHIFT	gabT	NP_417148.1	33.85	PASS	SN=0;STA=2792916;STO=2792917;TYP=DEL;R1P=7;R1M=15;R2P=8;R2M=11;AD=41;DP=33050;MCOV=-201;PPC=41;AF=0.0012;RAF=0.0000;LS=3731;MQS=2460;MQM=60;BQS=1477;BQM=38;EDS=891;EDM=48;IDS=40439;IDM=989;CED=601;HMP=3;SB=0.9992;EFF=FRAME_SHIFT(HIGH||aag/|K61|426|gabT|protein_coding|CODING|NP_417148.1|1|1);LOF=(gabT|b2662|1|1.00)	GT:DP:AD:AF:RAF:SB:SC:PF	0	0	0	0	0	0	0	0	0	0	0	0	0	0	0	0	0	0	0	0	0	0	0	0	0	0	0	0	0	0	0	0	0	0
NC_000913.3	3860593	yidL	G104	G	4	GT	G	ggt/	FRAME_SHIFT	yidL	NP_418136.2	35.42	PASS	SN=0;STA=3860593;STO=3860594;TYP=DEL;R1P=17;R1M=14;R2P=18;R2M=21;AD=70;DP=62894;MCOV=-201;PPC=70;AF=0.0011;RAF=0.0000;LS=6370;MQS=4200;MQM=60;BQS=2566;BQM=38;EDS=1858;EDM=49;IDS=69098;IDM=989;CED=601;HMP=4;SB=1.0000;EFF=FRAME_SHIFT(HIGH||ggt/|G104|297|yidL|protein_coding|CODING|NP_418136.2|1|1);LOF=(yidL|b3680|1|1.00)	GT:DP:AD:AF:RAF:SB:SC:PF	0	0	0	0.0033	0	0	0	0	0	0	0	0	0	0	0	0	0	0	0	0	0	0.0059	0	0	0	0	0	0	0	0	0	0	0	0
NC_000913.3	1282243	narG	E794V?	E	?	G	GT	gaa/gTaa	FRAME_SHIFT	narG	NP_415742.1	37.21	PASS	SN=0;STA=1282243;STO=1282243;TYP=INS;R1P=11;R1M=18;R2P=10;R2M=18;AD=57;DP=43283;MCOV=-201;PPC=57;AF=0.0013;RAF=0.0000;LS=5158;MQS=3420;MQM=60;BQS=2046;BQM=38;EDS=1580;EDM=49;IDS=56268;IDM=989;CED=601;HMP=0;SB=0.9992;EFF=FRAME_SHIFT(HIGH||gaa/gTaa|E794V?|1247|narG|protein_coding|CODING|NP_415742.1|1|1);LOF=(narG|b1224|1|1.00)	GT:DP:AD:AF:RAF:SB:SC:PF	0	0	0	0	0	0	0	0	0	0	0	0	0	0	0	0	0	0	0	0	0	0	0	0	0.0048	0.0429	0.058	0.0758	0.0498	0.0127	0.018	0.0126	0	0
NC_000913.3	4150827	ppc	W757	W	7	GC	G	tgg/	FRAME_SHIFT	ppc	NP_418391.1	35.25	PASS	SN=0;STA=4150827;STO=4150828;TYP=DEL;R1P=5;R1M=13;R2P=6;R2M=11;AD=35;DP=38296;MCOV=-201;PPC=34;AF=0.0009;RAF=0.0000;LS=3185;MQS=2100;MQM=60;BQS=1305;BQM=38;EDS=1111;EDM=50;IDS=34604;IDM=989;CED=601;HMP=3;SB=0.9989;EFF=FRAME_SHIFT(HIGH||tgg/|W757|883|ppc|protein_coding|CODING|NP_418391.1|1|1);LOF=(ppc|b3956|1|1.00)	GT:DP:AD:AF:RAF:SB:SC:PF	0	0	0	0	0	0	0	0	0	0	0	0	0	0.0061	0	0	0	0	0	0	0	0	0	0	0	0	0	0	0	0	0	0	0	0
NC_000913.3	3231686	fadH	A8	A	8	GC	G	gcc/	FRAME_SHIFT	fadH	NP_417552.1	33.65	PASS	SN=0;STA=3231686;STO=3231687;TYP=DEL;R1P=16;R1M=13;R2P=7;R2M=4;AD=40;DP=45813;MCOV=-201;PPC=40;AF=0.0009;RAF=0.0000;LS=3640;MQS=2400;MQM=60;BQS=1460;BQM=38;EDS=1076;EDM=50;IDS=39527;IDM=989;CED=601;HMP=5;SB=0.9995;EFF=FRAME_SHIFT(HIGH||gcc/|A8|672|fadH|protein_coding|CODING|NP_417552.1|1|1)	GT:DP:AD:AF:RAF:SB:SC:PF	0	0	0	0	0	0	0	0	0	0	0	0.0042	0	0	0	0	0.0052	0	0	0	0	0	0	0	0	0	0	0	0	0	0	0	0	0
NC_000913.3	3889439	tnaA	F237	F	7	TC	T	ttc/	FRAME_SHIFT	tnaA	NP_418164.4	37.57	PASS	SN=0;STA=3889439;STO=3889440;TYP=DEL;R1P=9;R1M=12;R2P=9;R2M=11;AD=41;DP=45140;MCOV=-201;PPC=41;AF=0.0009;RAF=0.0000;LS=3731;MQS=2460;MQM=60;BQS=1529;BQM=38;EDS=1118;EDM=50;IDS=40505;IDM=989;CED=601;HMP=1;SB=0.9996;EFF=FRAME_SHIFT(HIGH||ttc/|F237|471|tnaA|protein_coding|CODING|NP_418164.4|1|1);LOF=(tnaA|b3708|1|1.00)	GT:DP:AD:AF:RAF:SB:SC:PF	0	0	0	0	0	0	0	0	0	0	0	0	0	0	0	0	0	0	0	0	0	0	0	0	0	0	0	0	0	0	0	0	0	0
NC_000913.3	1438773	pfo	R671	R	1	CG	C	cgc/	FRAME_SHIFT	pfo	NP_415896.1	37.41	PASS	SN=0;STA=1438773;STO=1438774;TYP=DEL;R1P=10;R1M=6;R2P=8;R2M=6;AD=30;DP=38133;MCOV=-201;PPC=30;AF=0.0008;RAF=0.0000;LS=2686;MQS=1800;MQM=60;BQS=1124;BQM=38;EDS=856;EDM=50;IDS=29621;IDM=989;CED=601;HMP=1;SB=0.9993;EFF=FRAME_SHIFT(HIGH||cgc/|R671|1174|pfo|protein_coding|CODING|NP_415896.1|1|1);LOF=(pfo|b1378|1|1.00)	GT:DP:AD:AF:RAF:SB:SC:PF	0	0	0	0	0	0	0	0	0	0	0	0	0	0	0	0	0	0	0	0	0.0238	0.0432	0.0755	0.0104	0	0.0063	0	0	0	0	0	0	0	0
NC_000913.3	2021692	fliO	A64	A	4	CG	C	gcg/	FRAME_SHIFT	fliO	NP_416457.4	38.54	PASS	SN=0;STA=2021692;STO=2021693;TYP=DEL;R1P=14;R1M=11;R2P=10;R2M=12;AD=47;DP=39752;MCOV=-201;PPC=47;AF=0.0012;RAF=0.0000;LS=4265;MQS=2820;MQM=60;BQS=1729;BQM=38;EDS=1449;EDM=50;IDS=46329;IDM=989;CED=601;HMP=1;SB=1.0000;EFF=FRAME_SHIFT(HIGH||gcg/|A64|121|fliO|protein_coding|CODING|NP_416457.4|1|1);LOF=(fliO|b1947|1|1.00)	GT:DP:AD:AF:RAF:SB:SC:PF	0	0	0	0	0	0	0	0	0	0	0	0	0	0	0	0	0	0	0	0	0	0	0	0	0	0	0	0	0	0	0	0	0	0
NC_000913.3	319786	rclA	N72	N	2	AT	A	aat/	FRAME_SHIFT	rclA	NP_414838.2	34.23	PASS	SN=0;STA=319786;STO=319787;TYP=DEL;R1P=21;R1M=22;R2P=22;R2M=14;AD=79;DP=58929;MCOV=-201;PPC=79;AF=0.0013;RAF=0.0000;LS=7212;MQS=4740;MQM=60;BQS=2937;BQM=38;EDS=2124;EDM=50;IDS=78024;IDM=989;CED=601;HMP=6;SB=0.9997;EFF=FRAME_SHIFT(HIGH||aat/|N72|441|rclA|protein_coding|CODING|NP_414838.2|1|1);LOF=(rclA|b0304|1|1.00)	GT:DP:AD:AF:RAF:SB:SC:PF	0	0	0	0.0036	0	0	0	0	0	0.0037	0	0	0	0	0	0	0	0.0034	0	0	0	0	0	0	0	0	0	0	0	0	0	0	0	0
NC_000913.3	793997	modE	Q216	Q	6	CT	C	cag/	FRAME_SHIFT	modE	NP_415282.1	36.03	PASS	SN=0;STA=793997;STO=793998;TYP=DEL;R1P=17;R1M=32;R2P=9;R2M=28;AD=86;DP=37547;MCOV=-201;PPC=85;AF=0.0023;RAF=0.0000;LS=7987;MQS=5160;MQM=60;BQS=3111;BQM=39;EDS=2521;EDM=70;IDS=84662;IDM=992;CED=601;HMP=1;SB=0.9989;EFF=FRAME_SHIFT(HIGH||cag/|Q216|262|modE|protein_coding|CODING|NP_415282.1|1|1);LOF=(modE|b0761|1|1.00)	GT:DP:AD:AF:RAF:SB:SC:PF	0	0	0	0	0	0	0	0	0	0	0	0	0	0	0	0	0	0	0	0	0	0	0	0	0	0	0	0	0	0	0	0	0	0
NC_000913.3	2198895	yehH	L808	L	8	CT	C	ctc/	FRAME_SHIFT	yehH	b4499	36.99	PASS	SN=0;STA=2198895;STO=2198896;TYP=DEL;R1P=16;R1M=18;R2P=8;R2M=21;AD=63;DP=42768;MCOV=-201;PPC=63;AF=0.0015;RAF=0.0000;LS=5728;MQS=3780;MQM=60;BQS=2299;BQM=38;EDS=2009;EDM=48;IDS=62270;IDM=989;CED=601;HMP=1;SB=0.9992;EFF=FRAME_SHIFT(HIGH||ctc/|L808|1264|yehH|protein_coding|CODING|b4499|1|1);LOF=(yehH|b4499|1|1.00)	GT:DP:AD:AF:RAF:SB:SC:PF	0	0	0	0	0	0	0	0	0	0	0	0	0	0	0	0	0	0	0	0	0	0	0	0	0	0	0	0	0	0	0	0	0	0
NC_000913.3	248706	lfhA	R455	R	5	GC	G	cgc/	FRAME_SHIFT	lfhA	b0229	36.67	PASS	SN=0;STA=248706;STO=248707;TYP=DEL;R1P=15;R1M=11;R2P=11;R2M=7;AD=44;DP=38845;MCOV=-201;PPC=43;AF=0.0011;RAF=0.0000;LS=4028;MQS=2640;MQM=60;BQS=1651;BQM=38;EDS=1328;EDM=49;IDS=43502;IDM=992;CED=601;HMP=1;SB=0.9994;EFF=FRAME_SHIFT(HIGH||cgc/|R455|570|lfhA|protein_coding|CODING|b0229|1|1);LOF=(lfhA|b0229|1|1.00)	GT:DP:AD:AF:RAF:SB:SC:PF	0	0	0	0	0	0	0	0	0	0	0	0	0	0	0	0	0	0	0	0	0	0	0	0	0	0	0	0	0	0	0	0	0	0
NC_000913.3	1166125	ndh	G14	G	4	GT	G	ggt/	FRAME_SHIFT	ndh	NP_415627.1	37.25	PASS	SN=0;STA=1166125;STO=1166126;TYP=DEL;R1P=17;R1M=13;R2P=7;R2M=13;AD=50;DP=46125;MCOV=-201;PPC=50;AF=0.0011;RAF=0.0000;LS=4550;MQS=3000;MQM=60;BQS=1819;BQM=38;EDS=1327;EDM=49;IDS=49373;IDM=989;CED=601;HMP=1;SB=0.9998;EFF=FRAME_SHIFT(HIGH||ggt/|G14|434|ndh|protein_coding|CODING|NP_415627.1|1|1)	GT:DP:AD:AF:RAF:SB:SC:PF	0	0	0	0	0	0	0	0	0	0	0	0	0	0	0	0	0	0	0	0	0	0	0	0	0	0	0	0	0	0	0	0	0	0
NC_000913.3	43986	fixB	H267	H	7	CA	C	cac/	FRAME_SHIFT	fixB	NP_414584.1	37.18	PASS	SN=0;STA=43986;STO=43987;TYP=DEL;R1P=8;R1M=11;R2P=9;R2M=8;AD=36;DP=39948;MCOV=-201;PPC=36;AF=0.0009;RAF=0.0000;LS=3276;MQS=2160;MQM=60;BQS=1334;BQM=38;EDS=987;EDM=48;IDS=35538;IDM=989;CED=601;HMP=1;SB=0.9998;EFF=FRAME_SHIFT(HIGH||cac/|H267|313|fixB|protein_coding|CODING|NP_414584.1|1|1);LOF=(fixB|b0042|1|1.00)	GT:DP:AD:AF:RAF:SB:SC:PF	0	0	0	0	0	0	0	0	0	0	0	0	0	0	0	0	0	0	0	0	0	0	0	0	0	0	0	0	0	0	0	0	0	0
NC_000913.3	46541	yaaU	L246	L	6	TC	T	ctg/	FRAME_SHIFT	yaaU	NP_414587.1	36.47	PASS	SN=0;STA=46541;STO=46542;TYP=DEL;R1P=9;R1M=7;R2P=14;R2M=8;AD=38;DP=43142;MCOV=-201;PPC=38;AF=0.0009;RAF=0.0000;LS=3428;MQS=2280;MQM=60;BQS=1374;BQM=38;EDS=838;EDM=41;IDS=37523;IDM=989;CED=601;HMP=1;SB=0.9993;EFF=FRAME_SHIFT(HIGH||ctg/|L246|443|yaaU|protein_coding|CODING|NP_414587.1|1|1);LOF=(yaaU|b0045|1|1.00)	GT:DP:AD:AF:RAF:SB:SC:PF	0	0	0	0	0	0	0	0	0	0	0	0	0	0	0	0	0	0	0	0	0	0	0	0	0	0	0	0	0	0	0	0	0	0
NC_000913.3	3300887	yhbT	N130K?	N	?	G	GT	aac/aaAc	FRAME_SHIFT	yhbT	NP_417626.1	36.09	PASS	SN=0;STA=3300887;STO=3300887;TYP=INS;R1P=10;R1M=5;R2P=5;R2M=6;AD=26;DP=45856;MCOV=-201;PPC=26;AF=0.0006;RAF=0.0000;LS=2866;MQS=1560;MQM=60;BQS=943;BQM=39;EDS=921;EDM=72;IDS=25484;IDM=989;CED=601;HMP=0;SB=0.9995;EFF=FRAME_SHIFT(HIGH||aac/aaAc|N130K?|174|yhbT|protein_coding|CODING|NP_417626.1|1|1|WARNING_TRANSCRIPT_NO_START_CODON);LOF=(yhbT|b3157|1|1.00)	GT:DP:AD:AF:RAF:SB:SC:PF	0	0	0	0	0	0	0	0	0	0	0	0	0	0	0	0	0	0	0	0	0	0	0	0	0	0	0	0	0	0	0	0	0	0
NC_000913.3	328585	betB	V50	V	0	AC	A	gtg/	FRAME_SHIFT	betB	NP_414846.1	36.12	PASS	SN=0;STA=328585;STO=328586;TYP=DEL;R1P=10;R1M=9;R2P=9;R2M=3;AD=31;DP=35731;MCOV=-201;PPC=31;AF=0.0009;RAF=0.0000;LS=2821;MQS=1860;MQM=60;BQS=1110;BQM=38;EDS=717;EDM=48;IDS=30626;IDM=989;CED=601;HMP=1;SB=0.9993;EFF=FRAME_SHIFT(HIGH||gtg/|V50|490|betB|protein_coding|CODING|NP_414846.1|1|1);LOF=(betB|b0312|1|1.00)	GT:DP:AD:AF:RAF:SB:SC:PF	0	0	0	0	0	0	0	0	0	0	0	0	0	0	0	0	0	0	0	0	0	0	0	0	0	0	0	0	0	0	0	0	0	0
NC_000913.3	1038078	cbdA	F114	F	4	GT	G	ttc/	FRAME_SHIFT	cbdA	NP_415497.1	34.73	PASS	SN=0;STA=1038078;STO=1038079;TYP=DEL;R1P=9;R1M=11;R2P=8;R2M=9;AD=37;DP=44935;MCOV=-201;PPC=37;AF=0.0008;RAF=0.0000;LS=3336;MQS=2220;MQM=60;BQS=1353;BQM=38;EDS=1025;EDM=50;IDS=36461;IDM=989;CED=601;HMP=3;SB=0.9997;EFF=FRAME_SHIFT(HIGH||ttc/|F114|514|cbdA|protein_coding|CODING|NP_415497.1|1|1);LOF=(cbdA|b0978|1|1.00)	GT:DP:AD:AF:RAF:SB:SC:PF	0	0	0	0	0	0	0	0	0	0	0	0	0	0	0	0	0	0	0	0	0	0	0	0	0	0	0	0	0	0	0	0	0	0
NC_000913.3	2805690	proV	G293	G	3	TG	T	ggc/	FRAME_SHIFT	proV	NP_417163.1	35.27	PASS	SN=0;STA=2805690;STO=2805691;TYP=DEL;R1P=8;R1M=8;R2P=8;R2M=11;AD=35;DP=47059;MCOV=-201;PPC=35;AF=0.0007;RAF=0.0000;LS=3185;MQS=2100;MQM=60;BQS=1298;BQM=38;EDS=923;EDM=50;IDS=34571;IDM=989;CED=601;HMP=3;SB=0.9997;EFF=FRAME_SHIFT(HIGH||ggc/|G293|400|proV|protein_coding|CODING|NP_417163.1|1|1);LOF=(proV|b2677|1|1.00)	GT:DP:AD:AF:RAF:SB:SC:PF	0	0	0	0	0	0	0	0	0	0	0	0	0	0	0	0	0	0	0	0	0	0	0	0	0	0	0	0	0	0	0	0	0	0
NC_000913.3	4569271	yjiP	A92	A	2	GC	G	gcc/	FRAME_SHIFT	yjiP	b4339	36.07	PASS	SN=0;STA=4569271;STO=4569272;TYP=DEL;R1P=6;R1M=7;R2P=2;R2M=10;AD=25;DP=48517;MCOV=-201;PPC=25;AF=0.0005;RAF=0.0000;LS=2275;MQS=1500;MQM=60;BQS=934;BQM=38;EDS=726;EDM=48;IDS=24681;IDM=989;CED=601;HMP=3;SB=0.9989;EFF=FRAME_SHIFT(HIGH||gcc/|A92|306|yjiP|protein_coding|CODING|b4339|1|1);LOF=(yjiP|b4339|1|1.00)	GT:DP:AD:AF:RAF:SB:SC:PF	0	0	0	0	0	0	0	0	0	0	0	0	0	0	0	0	0	0	0	0	0	0	0	0	0	0	0	0	0	0	0	0	0	0
NC_000913.3	1927097	ptrB	G581	G	1	AC	A	ggt/	FRAME_SHIFT	ptrB	NP_416359.1	33.12	PASS	SN=0;STA=1927097;STO=1927098;TYP=DEL;R1P=7;R1M=18;R2P=14;R2M=12;AD=51;DP=45033;MCOV=-201;PPC=51;AF=0.0011;RAF=0.0000;LS=4641;MQS=3060;MQM=60;BQS=1848;BQM=38;EDS=1456;EDM=50;IDS=50210;IDM=989;CED=601;HMP=5;SB=0.9994;EFF=FRAME_SHIFT(HIGH||ggt/|G581|686|ptrB|protein_coding|CODING|NP_416359.1|1|1);LOF=(ptrB|b1845|1|1.00)	GT:DP:AD:AF:RAF:SB:SC:PF	0	0	0	0	0	0	0.0045	0	0	0	0	0	0	0	0	0.0045	0	0	0	0	0	0	0	0	0	0	0	0	0	0	0	0	0	0
NC_000913.3	4588857	yjiA	P3	P	3	CG	C	ccg/	FRAME_SHIFT	yjiA	NP_418772.4	34.66	PASS	SN=0;STA=4588857;STO=4588858;TYP=DEL;R1P=12;R1M=15;R2P=14;R2M=15;AD=56;DP=44980;MCOV=-201;PPC=56;AF=0.0012;RAF=0.0000;LS=5346;MQS=3360;MQM=60;BQS=2031;BQM=39;EDS=1781;EDM=71;IDS=55233;IDM=992;CED=601;HMP=4;SB=0.9997;EFF=FRAME_SHIFT(HIGH||ccg/|P3|318|yjiA|protein_coding|CODING|NP_418772.4|1|1)	GT:DP:AD:AF:RAF:SB:SC:PF	0	0	0	0	0	0	0	0	0	0	0	0	0	0	0	0	0	0	0	0.0042	0	0	0	0	0	0	0	0	0	0	0	0	0	0
NC_000913.3	2060185	cbl	V243	V	3	CA	C	gtt/	FRAME_SHIFT	cbl	NP_416492.1	36.25	PASS	SN=0;STA=2060185;STO=2060186;TYP=DEL;R1P=8;R1M=19;R2P=14;R2M=20;AD=61;DP=53235;MCOV=-201;PPC=61;AF=0.0011;RAF=0.0000;LS=5550;MQS=3660;MQM=60;BQS=2258;BQM=38;EDS=1929;EDM=50;IDS=60273;IDM=989;CED=601;HMP=3;SB=0.9991;EFF=FRAME_SHIFT(HIGH||gtt/|V243|316|cbl|protein_coding|CODING|NP_416492.1|1|1|WARNING_TRANSCRIPT_NO_START_CODON);LOF=(cbl|b1987|1|1.00)	GT:DP:AD:AF:RAF:SB:SC:PF	0	0	0	0	0	0	0	0	0	0	0	0	0	0	0	0	0	0	0	0	0	0	0	0	0	0	0	0	0	0	0	0	0	0
NC_000913.3	2472574	yfdN	E103	E	3	TC	T	gaa/	FRAME_SHIFT	yfdN	NP_416858.1	34.39	PASS	SN=0;STA=2472574;STO=2472575;TYP=DEL;R1P=16;R1M=12;R2P=11;R2M=8;AD=47;DP=36322;MCOV=-201;PPC=47;AF=0.0013;RAF=0.0000;LS=4276;MQS=2820;MQM=60;BQS=1756;BQM=38;EDS=1218;EDM=48;IDS=46450;IDM=989;CED=601;HMP=3;SB=0.9995;EFF=FRAME_SHIFT(HIGH||gaa/|E103|164|yfdN|protein_coding|CODING|NP_416858.1|1|1|WARNING_TRANSCRIPT_NO_START_CODON);LOF=(yfdN|b2357|1|1.00)	GT:DP:AD:AF:RAF:SB:SC:PF	0	0	0	0	0	0	0	0	0	0	0	0	0	0	0	0	0	0	0	0	0	0	0	0	0	0	0	0	0	0	0	0	0	0
NC_000913.3	1131186	flgB	R57	R	7	CG	C	cgg/	FRAME_SHIFT	flgB	NP_415591.1	33.91	PASS	SN=0;STA=1131186;STO=1131187;TYP=DEL;R1P=13;R1M=10;R2P=22;R2M=9;AD=54;DP=40409;MCOV=-201;PPC=54;AF=0.0013;RAF=0.0000;LS=4897;MQS=3240;MQM=60;BQS=1952;BQM=38;EDS=1472;EDM=50;IDS=53244;IDM=989;CED=601;HMP=4;SB=0.9991;EFF=FRAME_SHIFT(HIGH||cgg/|R57|138|flgB|protein_coding|CODING|NP_415591.1|1|1);LOF=(flgB|b1073|1|1.00)	GT:DP:AD:AF:RAF:SB:SC:PF	0	0	0	0	0	0	0	0	0	0	0	0	0	0	0	0	0	0	0	0	0	0	0	0	0	0	0	0	0	0	0	0	0	0
NC_000913.3	2129401	wcaE	G83	G	3	TG	T	ggc/	FRAME_SHIFT	wcaE	NP_416559.1	38.35	PASS	SN=0;STA=2129401;STO=2129402;TYP=DEL;R1P=11;R1M=4;R2P=5;R2M=9;AD=29;DP=55384;MCOV=-201;PPC=29;AF=0.0005;RAF=0.0000;LS=2739;MQS=1740;MQM=60;BQS=1070;BQM=39;EDS=814;EDM=57;IDS=28665;IDM=992;CED=601;HMP=1;SB=0.9996;EFF=FRAME_SHIFT(HIGH||ggc/|G83|248|wcaE|protein_coding|CODING|NP_416559.1|1|1);LOF=(wcaE|b2055|1|1.00)	GT:DP:AD:AF:RAF:SB:SC:PF	0	0	0	0	0	0	0	0	0	0	0	0	0	0	0	0	0	0	0	0	0	0	0	0	0	0	0	0	0	0	0	0	0	0
NC_000913.3	46412	yaaU	K203	K	3	CA	C	aaa/	FRAME_SHIFT	yaaU	NP_414587.1	33.94	PASS	SN=0;STA=46412;STO=46413;TYP=DEL;R1P=16;R1M=18;R2P=13;R2M=18;AD=65;DP=40455;MCOV=-201;PPC=65;AF=0.0016;RAF=0.0000;LS=5873;MQS=3900;MQM=60;BQS=2279;BQM=38;EDS=1925;EDM=50;IDS=64064;IDM=989;CED=601;HMP=4;SB=0.9996;EFF=FRAME_SHIFT(HIGH||aaa/|K203|443|yaaU|protein_coding|CODING|NP_414587.1|1|1);LOF=(yaaU|b0045|1|1.00)	GT:DP:AD:AF:RAF:SB:SC:PF	0	0	0	0	0	0	0	0	0	0	0	0	0	0.0061	0	0	0	0	0	0	0	0	0	0	0	0	0	0	0	0	0	0	0.0044	0
NC_000913.3	2484267	evgA	N172	N	2	CA	C	aac/	FRAME_SHIFT	evgA	NP_416870.1	35.97	PASS	SN=0;STA=2484267;STO=2484268;TYP=DEL;R1P=3;R1M=10;R2P=4;R2M=6;AD=23;DP=66047;MCOV=-201;PPC=23;AF=0.0003;RAF=0.0000;LS=2093;MQS=1380;MQM=60;BQS=865;BQM=38;EDS=683;EDM=49;IDS=22725;IDM=989;CED=601;HMP=3;SB=0.9989;EFF=FRAME_SHIFT(HIGH||aac/|N172|204|evgA|protein_coding|CODING|NP_416870.1|1|1);LOF=(evgA|b2369|1|1.00)	GT:DP:AD:AF:RAF:SB:SC:PF	0	0	0	0	0	0	0	0	0	0	0	0	0	0	0	0	0	0	0	0	0	0	0	0	0	0	0	0	0	0	0	0	0	0
NC_000913.3	302188	paoA	A129	A	9	GC	G	gcc/	FRAME_SHIFT	paoA	NP_414820.1	32.09	PASS	SN=0;STA=302188;STO=302189;TYP=DEL;R1P=16;R1M=11;R2P=8;R2M=26;AD=61;DP=39057;MCOV=-201;PPC=60;AF=0.0016;RAF=0.0000;LS=6036;MQS=3660;MQM=60;BQS=2231;BQM=38;EDS=1922;EDM=73;IDS=60168;IDM=992;CED=601;HMP=6;SB=0.9993;EFF=FRAME_SHIFT(HIGH||gcc/|A129|229|paoA|protein_coding|CODING|NP_414820.1|1|1);LOF=(paoA|b0286|1|1.00)	GT:DP:AD:AF:RAF:SB:SC:PF	0	0	0	0	0	0	0	0	0	0	0	0	0	0	0	0	0	0.0048	0	0	0	0	0	0	0	0	0	0	0	0	0	0	0	0
NC_000913.3	2978646	lysA	A85	A	5	GC	G	gcg/	FRAME_SHIFT	lysA	NP_417315.1	34.29	PASS	SN=0;STA=2978646;STO=2978647;TYP=DEL;R1P=9;R1M=16;R2P=21;R2M=6;AD=52;DP=42352;MCOV=-201;PPC=51;AF=0.0012;RAF=0.0000;LS=4732;MQS=3120;MQM=60;BQS=1773;BQM=38;EDS=1482;EDM=50;IDS=51275;IDM=989;CED=601;HMP=3;SB=0.9995;EFF=FRAME_SHIFT(HIGH||gcg/|A85|420|lysA|protein_coding|CODING|NP_417315.1|1|1);LOF=(lysA|b2838|1|1.00)	GT:DP:AD:AF:RAF:SB:SC:PF	0	0	0	0	0	0	0	0	0	0	0	0	0	0	0	0	0	0	0.0045	0	0	0	0	0	0	0	0	0	0	0	0	0	0	0
NC_000913.3	114446	guaC	R335	R	5	CGT	C	cgt/	FRAME_SHIFT	guaC	NP_414646.1	35.7	PASS	SN=0;STA=114446;STO=114448;TYP=DEL;R1P=9;R1M=5;R2P=4;R2M=6;AD=24;DP=41685;MCOV=-201;PPC=23;AF=0.0006;RAF=0.0000;LS=2184;MQS=1440;MQM=60;BQS=862;BQM=38;EDS=722;EDM=49;IDS=23626;IDM=989;CED=601;HMP=0;SB=0.9997;EFF=FRAME_SHIFT(HIGH||cgt/|R335|347|guaC|protein_coding|CODING|NP_414646.1|1|1)	GT:DP:AD:AF:RAF:SB:SC:PF	0	0	0	0	0	0	0	0	0	0	0	0	0	0	0	0	0	0	0	0	0	0	0	0	0	0	0	0	0	0	0	0.0457	0.0629	0
NC_000913.3	2177912	fbaB	A218	A	8	GC	G	gcc/	FRAME_SHIFT	fbaB	NP_416600.4	37.05	PASS	SN=0;STA=2177912;STO=2177913;TYP=DEL;R1P=7;R1M=14;R2P=20;R2M=12;AD=53;DP=43754;MCOV=-201;PPC=53;AF=0.0012;RAF=0.0000;LS=4817;MQS=3180;MQM=60;BQS=1896;BQM=38;EDS=1444;EDM=50;IDS=52325;IDM=989;CED=601;HMP=1;SB=1.0000;EFF=FRAME_SHIFT(HIGH||gcc/|A218|350|fbaB|protein_coding|CODING|NP_416600.4|1|1);LOF=(fbaB|b2097|1|1.00)	GT:DP:AD:AF:RAF:SB:SC:PF	0	0	0	0	0	0	0	0	0	0	0	0	0	0	0	0	0	0	0	0	0	0	0	0	0	0	0	0.0085	0.0044	0.0138	0.0637	0.0268	0.0514	0.0448
NC_000913.3	3906521	bglG	V16	V	6	AC	A	gtt/	FRAME_SHIFT	bglG	NP_418179.1	36.15	PASS	SN=0;STA=3906521;STO=3906522;TYP=DEL;R1P=32;R1M=31;R2P=34;R2M=30;AD=127;DP=59611;MCOV=-201;PPC=127;AF=0.0021;RAF=0.0000;LS=11657;MQS=7620;MQM=60;BQS=4630;BQM=38;EDS=3425;EDM=50;IDS=125411;IDM=992;CED=601;HMP=3;SB=0.9998;EFF=FRAME_SHIFT(HIGH||gtt/|V16|278|bglG|protein_coding|CODING|NP_418179.1|1|1);LOF=(bglG|b3723|1|1.00)	GT:DP:AD:AF:RAF:SB:SC:PF	0	0	0	0	0	0	0	0	0	0	0	0	0	0	0	0	0	0	0	0	0	0	0	0	0	0	0	0	0	0	0	0	0	0
NC_000913.3	537953	ybbW	G108W?	G	?	C	CT	gga/Tgga	FRAME_SHIFT	ybbW	NP_415044.4	36.75	PASS	SN=0;STA=537953;STO=537953;TYP=INS;R1P=4;R1M=7;R2P=0;R2M=7;AD=18;DP=39842;MCOV=-201;PPC=18;AF=0.0005;RAF=0.0000;LS=1638;MQS=1080;MQM=60;BQS=681;BQM=38;EDS=421;EDM=48;IDS=17791;IDM=989;CED=601;HMP=0;SB=0.7744;EFF=FRAME_SHIFT(HIGH||gga/Tgga|G108W?|484|ybbW|protein_coding|CODING|NP_415044.4|1|1);LOF=(ybbW|b0511|1|1.00)	GT:DP:AD:AF:RAF:SB:SC:PF	0	0	0	0	0	0	0	0	0	0	0	0	0	0	0	0	0	0	0.0729	0.0175	0	0	0	0	0	0	0	0	0	0	0	0	0	0
NC_000913.3	2790792	lhgO	V271	V	1	GT	G	gtg/	FRAME_SHIFT	lhgO	NP_417146.2	37.26	PASS	SN=0;STA=2790792;STO=2790793;TYP=DEL;R1P=11;R1M=8;R2P=6;R2M=8;AD=33;DP=37869;MCOV=-201;PPC=33;AF=0.0009;RAF=0.0000;LS=2973;MQS=1980;MQM=60;BQS=1174;BQM=38;EDS=1080;EDM=50;IDS=32573;IDM=989;CED=601;HMP=1;SB=1.0000;EFF=FRAME_SHIFT(HIGH||gtg/|V271|422|lhgO|protein_coding|CODING|NP_417146.2|1|1);LOF=(lhgO|b2660|1|1.00)	GT:DP:AD:AF:RAF:SB:SC:PF	0	0	0	0	0	0	0	0	0	0	0	0	0	0	0	0	0	0	0	0	0	0	0	0	0	0	0	0	0	0.0503	0.0267	0.0729	0.0163	0.0094
NC_000913.3	3209032	ttdT	A337	A	7	GC	G	gcg/	FRAME_SHIFT	ttdT	NP_417535.1	36.63	PASS	SN=0;STA=3209032;STO=3209033;TYP=DEL;R1P=11;R1M=8;R2P=17;R2M=9;AD=45;DP=34621;MCOV=-201;PPC=45;AF=0.0013;RAF=0.0000;LS=4095;MQS=2700;MQM=60;BQS=1627;BQM=38;EDS=1112;EDM=49;IDS=44373;IDM=989;CED=601;HMP=1;SB=0.9992;EFF=FRAME_SHIFT(HIGH||gcg/|A337|487|ttdT|protein_coding|CODING|NP_417535.1|1|1);LOF=(ttdT|b3063|1|1.00)	GT:DP:AD:AF:RAF:SB:SC:PF	0	0	0	0	0	0	0	0	0	0	0	0	0	0	0	0	0	0	0	0	0	0	0	0	0	0	0	0.0443	0.0462	0.0374	0.0726	0.017	0.0402	0
NC_000913.3	3713767	yiaC	L39	L	9	TG	T	ctg/	FRAME_SHIFT	yiaC	NP_418006.1	35.08	PASS	SN=0;STA=3713767;STO=3713768;TYP=DEL;R1P=7;R1M=13;R2P=20;R2M=8;AD=48;DP=45519;MCOV=-201;PPC=48;AF=0.0011;RAF=0.0000;LS=4355;MQS=2880;MQM=60;BQS=1801;BQM=38;EDS=1438;EDM=49;IDS=47410;IDM=989;CED=601;HMP=3;SB=0.9996;EFF=FRAME_SHIFT(HIGH||ctg/|L39|146|yiaC|protein_coding|CODING|NP_418006.1|1|1);LOF=(yiaC|b3550|1|1.00)	GT:DP:AD:AF:RAF:SB:SC:PF	0	0	0	0	0	0	0	0	0	0	0	0	0	0	0	0	0	0	0	0	0	0	0	0	0	0	0	0	0	0.0087	0.0598	0.0658	0.068	0.0038
NC_000913.3	680967	djlC	A253	A	3	TG	T	gcc/	FRAME_SHIFT	djlC	NP_415182.1	37.79	PASS	SN=0;STA=680967;STO=680968;TYP=DEL;R1P=11;R1M=15;R2P=12;R2M=6;AD=44;DP=46724;MCOV=-201;PPC=44;AF=0.0009;RAF=0.0000;LS=4004;MQS=2640;MQM=60;BQS=1588;BQM=38;EDS=1140;EDM=50;IDS=43494;IDM=989;CED=601;HMP=1;SB=0.9998;EFF=FRAME_SHIFT(HIGH||gcc/|A253|483|djlC|protein_coding|CODING|NP_415182.1|1|1);LOF=(djlC|b0649|1|1.00)	GT:DP:AD:AF:RAF:SB:SC:PF	0	0	0	0	0	0	0	0	0	0	0	0	0	0	0	0	0	0	0	0	0	0	0	0	0	0	0	0	0	0	0	0	0	0
NC_000913.3	4236961	yjbG	G22	G	2	GA	G	gga/	FRAME_SHIFT	yjbG	NP_418452.1	34.52	PASS	SN=0;STA=4236961;STO=4236962;TYP=DEL;R1P=6;R1M=7;R2P=4;R2M=4;AD=21;DP=38811;MCOV=-201;PPC=21;AF=0.0005;RAF=0.0000;LS=1908;MQS=1260;MQM=60;BQS=752;BQM=38;EDS=591;EDM=50;IDS=20768;IDM=989;CED=601;HMP=3;SB=1.0000;EFF=FRAME_SHIFT(HIGH||gga/|G22|245|yjbG|protein_coding|CODING|NP_418452.1|1|1);LOF=(yjbG|b4028|1|1.00)	GT:DP:AD:AF:RAF:SB:SC:PF	0	0	0	0	0	0	0	0	0	0	0	0	0	0	0	0	0	0	0	0	0	0	0	0	0	0	0	0	0	0	0	0	0	0
NC_000913.3	4202753	zraS	G277	G	7	AG	A	ggg/	FRAME_SHIFT	zraS	NP_418431.1	32.44	PASS	SN=0;STA=4202753;STO=4202754;TYP=DEL;R1P=15;R1M=20;R2P=18;R2M=14;AD=67;DP=39398;MCOV=-201;PPC=67;AF=0.0017;RAF=0.0000;LS=6062;MQS=4020;MQM=60;BQS=2435;BQM=38;EDS=2134;EDM=50;IDS=66206;IDM=989;CED=601;HMP=6;SB=1.0000;EFF=FRAME_SHIFT(HIGH||ggg/|G277|465|zraS|protein_coding|CODING|NP_418431.1|1|1);LOF=(zraS|b4003|1|1.00)	GT:DP:AD:AF:RAF:SB:SC:PF	0	0	0	0	0	0	0	0	0	0	0	0	0.006	0	0	0	0	0	0	0	0	0	0.005	0	0	0	0	0	0	0	0	0	0	0
NC_000913.3	663087	dacA	F292F?	F	?	C	CA	ttt/tttT	FRAME_SHIFT	dacA	NP_415165.1	37.48	PASS	SN=0;STA=663087;STO=663087;TYP=INS;R1P=13;R1M=18;R2P=12;R2M=13;AD=56;DP=48837;MCOV=-201;PPC=55;AF=0.0011;RAF=0.0000;LS=5096;MQS=3360;MQM=60;BQS=2047;BQM=38;EDS=1739;EDM=50;IDS=54735;IDM=978;CED=601;HMP=0;SB=0.9996;EFF=FRAME_SHIFT(HIGH||ttt/tttT|F292F?|403|dacA|protein_coding|CODING|NP_415165.1|1|1);LOF=(dacA|b0632|1|1.00)	GT:DP:AD:AF:RAF:SB:SC:PF	0	0	0	0	0	0	0	0	0	0	0	0	0	0	0	0	0	0	0	0	0	0	0	0	0	0	0	0	0	0	0	0	0	0
NC_000913.3	82609	leuA	N307	N	7	GT	G	aac/	FRAME_SHIFT	leuA	NP_414616.1	32.09	PASS	SN=0;STA=82609;STO=82610;TYP=DEL;R1P=11;R1M=6;R2P=11;R2M=7;AD=35;DP=39105;MCOV=-201;PPC=35;AF=0.0009;RAF=0.0000;LS=3134;MQS=2100;MQM=60;BQS=1265;BQM=38;EDS=818;EDM=46;IDS=34543;IDM=989;CED=601;HMP=6;SB=0.9992;EFF=FRAME_SHIFT(HIGH||aac/|N307|523|leuA|protein_coding|CODING|NP_414616.1|1|1);LOF=(leuA|b0074|1|1.00)	GT:DP:AD:AF:RAF:SB:SC:PF	0	0	0	0	0	0	0.0054	0.0108	0.0376	0.0559	0.0201	0	0	0	0	0	0	0	0	0	0	0	0	0	0	0	0	0	0	0	0	0	0	0
NC_000913.3	3713565	tag	T159	T	9	CA	C	acc/	FRAME_SHIFT	tag	NP_418005.1	37.82	PASS	SN=0;STA=3713565;STO=3713566;TYP=DEL;R1P=22;R1M=25;R2P=23;R2M=19;AD=89;DP=50253;MCOV=-201;PPC=88;AF=0.0018;RAF=0.0000;LS=8099;MQS=5340;MQM=60;BQS=3275;BQM=38;EDS=2587;EDM=50;IDS=87955;IDM=989;CED=601;HMP=1;SB=1.0000;EFF=FRAME_SHIFT(HIGH||acc/|T159|187|tag|protein_coding|CODING|NP_418005.1|1|1);LOF=(tag|b3549|1|1.00)	GT:DP:AD:AF:RAF:SB:SC:PF	0	0	0	0	0	0	0	0	0	0	0	0	0	0	0	0	0	0	0	0	0	0	0	0	0	0	0	0	0	0	0	0	0	0
NC_000913.3	970598	ycaQ	W404	W	4	TGG	T	tgg/	FRAME_SHIFT	ycaQ	NP_415436.1	34.88	PASS	SN=0;STA=970598;STO=970600;TYP=DEL;R1P=18;R1M=23;R2P=18;R2M=18;AD=77;DP=43056;MCOV=-201;PPC=77;AF=0.0018;RAF=0.0000;LS=7007;MQS=4620;MQM=60;BQS=2754;BQM=38;EDS=2225;EDM=50;IDS=76048;IDM=989;CED=601;HMP=3;SB=0.9998;EFF=FRAME_SHIFT(HIGH||tgg/|W404|410|ycaQ|protein_coding|CODING|NP_415436.1|1|1)	GT:DP:AD:AF:RAF:SB:SC:PF	0	0	0	0	0	0	0	0	0	0	0	0	0	0	0	0	0	0	0	0	0	0	0	0	0	0	0	0	0	0	0	0	0	0
NC_000913.3	2777740	ypjF	A97	A	7	AG	A	gca/	FRAME_SHIFT	ypjF	NP_417133.1	37.37	PASS	SN=0;STA=2777740;STO=2777741;TYP=DEL;R1P=12;R1M=30;R2P=19;R2M=24;AD=85;DP=50839;MCOV=-201;PPC=85;AF=0.0017;RAF=0.0000;LS=7735;MQS=5100;MQM=60;BQS=3127;BQM=38;EDS=2620;EDM=50;IDS=83888;IDM=989;CED=601;HMP=1;SB=0.9991;EFF=FRAME_SHIFT(HIGH||gca/|A97|109|ypjF|protein_coding|CODING|NP_417133.1|1|1);LOF=(ypjF|b2646|1|1.00)	GT:DP:AD:AF:RAF:SB:SC:PF	0	0	0	0	0	0	0	0	0	0	0	0	0	0	0	0	0	0	0	0	0	0	0	0	0	0	0	0	0	0	0	0	0	0
NC_000913.3	1006565	ycbX	K345	K	5	AT	A	aaa/	FRAME_SHIFT	ycbX	NP_415467.1	32.91	PASS	SN=0;STA=1006565;STO=1006566;TYP=DEL;R1P=16;R1M=14;R2P=14;R2M=16;AD=60;DP=45659;MCOV=-201;PPC=60;AF=0.0013;RAF=0.0044;LS=5459;MQS=3600;MQM=60;BQS=2226;BQM=38;EDS=1811;EDM=50;IDS=59197;IDM=989;CED=601;HMP=6;SB=1.0000;EFF=FRAME_SHIFT(HIGH||aaa/|K345|369|ycbX|protein_coding|CODING|NP_415467.1|1|1|WARNING_TRANSCRIPT_NO_START_CODON);LOF=(ycbX|b0947|1|1.00)	GT:DP:AD:AF:RAF:SB:SC:PF	0.0044	0	0	0	0	0	0	0	0	0	0	0.0044	0	0	0	0	0	0	0	0	0	0	0	0	0	0	0	0	0	0	0.0044	0	0	0
NC_000913.3	3351896	arcB	G377E?	G	?	C	CT	gga/gAga	FRAME_SHIFT	arcB	YP_026207.1	36.82	PASS	SN=0;STA=3351896;STO=3351896;TYP=INS;R1P=21;R1M=17;R2P=14;R2M=10;AD=62;DP=43354;MCOV=-201;PPC=62;AF=0.0014;RAF=0.0000;LS=5636;MQS=3720;MQM=60;BQS=2339;BQM=38;EDS=1634;EDM=50;IDS=60578;IDM=978;CED=601;HMP=0;SB=0.9995;EFF=FRAME_SHIFT(HIGH||gga/gAga|G377E?|778|arcB|protein_coding|CODING|YP_026207.1|1|1);LOF=(arcB|b3210|1|1.00)	GT:DP:AD:AF:RAF:SB:SC:PF	0	0	0	0	0	0	0	0	0	0	0	0	0	0	0	0.0152	0.0386	0.0564	0.0427	0.0388	0.0313	0.0708	0.0044	0	0	0	0	0	0	0	0	0	0	0
NC_000913.3	1106832	clsC	L160L?	L	?	C	CT	ctt/cTtt	FRAME_SHIFT	clsC	NP_415564.2	36.8	PASS	SN=0;STA=1106832;STO=1106832;TYP=INS;R1P=9;R1M=11;R2P=4;R2M=6;AD=30;DP=42143;MCOV=-201;PPC=30;AF=0.0007;RAF=0.0000;LS=2730;MQS=1800;MQM=60;BQS=1121;BQM=38;EDS=892;EDM=48;IDS=29307;IDM=989;CED=601;HMP=0;SB=0.9995;EFF=FRAME_SHIFT(HIGH||ctt/cTtt|L160L?|473|clsC|protein_coding|CODING|NP_415564.2|1|1);LOF=(clsC|b1046|1|1.00)	GT:DP:AD:AF:RAF:SB:SC:PF	0	0	0	0	0	0	0	0	0	0	0	0	0	0	0	0	0	0	0	0	0	0	0	0	0	0	0	0	0	0	0	0	0	0
NC_000913.3	2983584	kduI	G180	G	0	GC	G	ggg/	FRAME_SHIFT	kduI	NP_417320.1	32.76	FAIL	SN=0;STA=2983584;STO=2983585;TYP=DEL;R1P=13;R1M=14;R2P=8;R2M=13;AD=48;DP=43799;MCOV=-201;PPC=48;AF=0.0011;RAF=0.0000;LS=4346;MQS=2880;MQM=60;BQS=1784;BQM=38;EDS=1504;EDM=47;IDS=47348;IDM=989;CED=601;HMP=5;SB=0.9996;EFF=FRAME_SHIFT(HIGH||ggg/|G180|278|kduI|protein_coding|CODING|NP_417320.1|1|1|WARNING_TRANSCRIPT_NO_START_CODON);LOF=(kduI|b2843|1|1.00)	GT:DP:AD:AF:RAF:SB:SC:PF	0	0	0	0	0	0	0	0	0.0054	0	0	0	0	0	0	0	0	0	0	0	0	0	0.0069	0.051	0.0351	0.0463	0.0234	0.0145	0.0092	0	0	0	0	0
NC_000913.3	2300864	napA	F630	F	0	GA	G	ttc/	FRAME_SHIFT	napA	NP_416710.1	35.16	PASS	SN=0;STA=2300864;STO=2300865;TYP=DEL;R1P=7;R1M=8;R2P=5;R2M=10;AD=30;DP=39424;MCOV=-201;PPC=30;AF=0.0008;RAF=0.0000;LS=2730;MQS=1800;MQM=60;BQS=1100;BQM=38;EDS=934;EDM=49;IDS=29659;IDM=989;CED=601;HMP=3;SB=0.9993;EFF=FRAME_SHIFT(HIGH||ttc/|F630|828|napA|protein_coding|CODING|NP_416710.1|1|1);LOF=(napA|b2206|1|1.00)	GT:DP:AD:AF:RAF:SB:SC:PF	0	0	0	0	0	0	0	0	0	0	0	0	0	0	0	0	0	0	0	0	0	0	0	0	0	0	0	0	0	0	0	0	0	0
NC_000913.3	564099	sfmZ	F127	F	7	GA	G	ttt/	FRAME_SHIFT	sfmZ	NP_415068.1	33.66	PASS	SN=0;STA=564099;STO=564100;TYP=DEL;R1P=14;R1M=25;R2P=26;R2M=13;AD=78;DP=57254;MCOV=-201;PPC=78;AF=0.0014;RAF=0.0000;LS=7098;MQS=4680;MQM=60;BQS=2906;BQM=38;EDS=2295;EDM=50;IDS=77022;IDM=989;CED=601;HMP=6;SB=0.9999;EFF=FRAME_SHIFT(HIGH||ttt/|F127|210|sfmZ|protein_coding|CODING|NP_415068.1|1|1);LOF=(sfmZ|b0535|1|1.00)	GT:DP:AD:AF:RAF:SB:SC:PF	0	0	0	0	0	0	0	0	0	0	0	0	0	0	0	0	0.0029	0	0	0	0.0033	0	0	0.0034	0	0	0	0	0	0	0	0	0	0
NC_000913.3	1924694	yobA	L92	L	2	CA	C	ctg/	FRAME_SHIFT	yobA	NP_416355.1	37.75	PASS	SN=0;STA=1924694;STO=1924695;TYP=DEL;R1P=7;R1M=10;R2P=11;R2M=7;AD=35;DP=45059;MCOV=-201;PPC=35;AF=0.0008;RAF=0.0000;LS=3185;MQS=2100;MQM=60;BQS=1278;BQM=38;EDS=1036;EDM=50;IDS=34560;IDM=989;CED=601;HMP=1;SB=1.0000;EFF=FRAME_SHIFT(HIGH||ctg/|L92|124|yobA|protein_coding|CODING|NP_416355.1|1|1);LOF=(yobA|b1841|1|1.00)	GT:DP:AD:AF:RAF:SB:SC:PF	0	0	0	0	0	0	0	0	0	0	0	0	0	0	0	0	0	0	0	0	0	0	0	0	0	0	0	0	0	0	0	0	0	0
NC_000913.3	650389	citE	Y34	Y	4	GT	G	tac/	FRAME_SHIFT	citE	NP_415149.4	36.41	PASS	SN=0;STA=650389;STO=650390;TYP=DEL;R1P=6;R1M=9;R2P=6;R2M=5;AD=26;DP=35875;MCOV=-201;PPC=26;AF=0.0007;RAF=0.0000;LS=2366;MQS=1560;MQM=60;BQS=937;BQM=38;EDS=739;EDM=50;IDS=25687;IDM=989;CED=601;HMP=1;SB=0.9997;EFF=FRAME_SHIFT(HIGH||tac/|Y34|302|citE|protein_coding|CODING|NP_415149.4|1|1);LOF=(citE|b0616|1|1.00)	GT:DP:AD:AF:RAF:SB:SC:PF	0	0	0	0	0	0	0	0	0	0	0	0	0	0	0	0	0	0	0	0	0	0	0	0	0	0	0	0	0	0	0	0	0	0
NC_000913.3	3819314	yicG	L148	L	8	GT	G	ttg/	FRAME_SHIFT	yicG	NP_418103.4	35.19	PASS	SN=0;STA=3819314;STO=3819315;TYP=DEL;R1P=19;R1M=17;R2P=20;R2M=18;AD=74;DP=40996;MCOV=-201;PPC=74;AF=0.0018;RAF=0.0000;LS=6734;MQS=4440;MQM=60;BQS=2697;BQM=38;EDS=1945;EDM=47;IDS=73087;IDM=989;CED=601;HMP=3;SB=0.9998;EFF=FRAME_SHIFT(HIGH||ttg/|L148|205|yicG|protein_coding|CODING|NP_418103.4|1|1);LOF=(yicG|b3646|1|1.00)	GT:DP:AD:AF:RAF:SB:SC:PF	0	0	0	0	0	0	0	0	0	0	0	0	0	0	0	0	0	0	0	0	0	0	0	0	0	0	0	0	0	0	0	0	0	0
NC_000913.3	1147660	plsX	D14	D	4	GA	G	gat/	FRAME_SHIFT	plsX	NP_415608.2	36.67	PASS	SN=0;STA=1147660;STO=1147661;TYP=DEL;R1P=10;R1M=13;R2P=10;R2M=14;AD=47;DP=41540;MCOV=-201;PPC=47;AF=0.0011;RAF=0.0000;LS=4277;MQS=2820;MQM=60;BQS=1699;BQM=38;EDS=1131;EDM=49;IDS=46449;IDM=989;CED=601;HMP=1;SB=0.9995;EFF=FRAME_SHIFT(HIGH||gat/|D14|356|plsX|protein_coding|CODING|NP_415608.2|1|1)	GT:DP:AD:AF:RAF:SB:SC:PF	0	0	0.0045	0	0	0	0	0	0	0	0	0	0	0	0	0	0	0	0	0	0	0	0	0	0	0	0	0	0	0	0	0	0	0
NC_000913.3	3380958	degQ	K73	K	3	CA	C	aaa/	FRAME_SHIFT	degQ	NP_417701.1	20.95	PASS	SN=0;STA=3380958;STO=3380959;TYP=DEL;R1P=17;R1M=14;R2P=8;R2M=10;AD=49;DP=44229;MCOV=-201;PPC=48;AF=0.0011;RAF=0.0000;LS=4459;MQS=2930;MQM=60;BQS=1810;BQM=38;EDS=1336;EDM=50;IDS=47824;IDM=989;CED=601;HMP=6;SB=1.0000;EFF=FRAME_SHIFT(HIGH||aaa/|K73|455|degQ|protein_coding|CODING|NP_417701.1|1|1);LOF=(degQ|b3234|1|1.00)	GT:DP:AD:AF:RAF:SB:SC:PF	0	0	0	0	0	0	0	0	0	0	0	0	0	0	0	0	0	0	0	0	0	0	0	0	0	0	0	0	0	0	0	0	0	0
NC_000913.3	3458707	gspE	A124	A	4	CG	C	gcc/	FRAME_SHIFT	gspE	NP_417785.1	36.84	PASS	SN=0;STA=3458707;STO=3458708;TYP=DEL;R1P=12;R1M=8;R2P=4;R2M=10;AD=34;DP=47209;MCOV=-201;PPC=34;AF=0.0007;RAF=0.0000;LS=3094;MQS=2040;MQM=60;BQS=1241;BQM=38;EDS=925;EDM=48;IDS=33549;IDM=989;CED=601;HMP=1;SB=0.9998;EFF=FRAME_SHIFT(HIGH||gcc/|A124|493|gspE|protein_coding|CODING|NP_417785.1|1|1);LOF=(gspE|b3326|1|1.00)	GT:DP:AD:AF:RAF:SB:SC:PF	0	0	0	0	0	0	0	0	0	0	0	0	0	0	0	0	0	0	0	0	0	0	0.0101	0.0172	0.0603	0.0237	0	0.0072	0.0112	0.0037	0	0	0	0
NC_000913.3	724009	kdpD	G135	G	5	TG	T	ggc/	FRAME_SHIFT	kdpD	NP_415223.1	36.6	PASS	SN=0;STA=724009;STO=724010;TYP=DEL;R1P=12;R1M=6;R2P=10;R2M=9;AD=37;DP=41620;MCOV=-201;PPC=37;AF=0.0009;RAF=0.0000;LS=3367;MQS=2220;MQM=60;BQS=1361;BQM=38;EDS=1106;EDM=49;IDS=36527;IDM=989;CED=601;HMP=1;SB=0.9994;EFF=FRAME_SHIFT(HIGH||ggc/|G135|894|kdpD|protein_coding|CODING|NP_415223.1|1|1);LOF=(kdpD|b0695|1|1.00)	GT:DP:AD:AF:RAF:SB:SC:PF	0	0	0	0	0	0	0	0	0	0	0	0	0	0	0	0	0	0	0	0	0	0	0	0	0	0	0	0	0	0	0	0	0	0
NC_000913.3	466163	ybaE	A383	A	3	TG	T	gcc/	FRAME_SHIFT	ybaE	NP_414979.1	34.7	PASS	SN=0;STA=466163;STO=466164;TYP=DEL;R1P=10;R1M=9;R2P=2;R2M=9;AD=30;DP=48366;MCOV=-201;PPC=30;AF=0.0006;RAF=0.0000;LS=2730;MQS=1800;MQM=60;BQS=1126;BQM=38;EDS=936;EDM=50;IDS=29637;IDM=989;CED=601;HMP=3;SB=0.9993;EFF=FRAME_SHIFT(HIGH||gcc/|A383|566|ybaE|protein_coding|CODING|NP_414979.1|1|1);LOF=(ybaE|b0445|1|1.00)	GT:DP:AD:AF:RAF:SB:SC:PF	0	0	0	0	0	0	0	0	0	0	0	0	0	0.0044	0	0	0	0	0	0	0	0	0	0	0	0	0	0	0	0	0.0082	0.0565	0.0437	0
NC_000913.3	3416163	acrF	G378	G	8	AG	A	ggg/	FRAME_SHIFT	acrF	NP_417732.1	33.24	PASS	SN=0;STA=3416163;STO=3416164;TYP=DEL;R1P=7;R1M=2;R2P=6;R2M=5;AD=20;DP=40769;MCOV=-201;PPC=20;AF=0.0005;RAF=0.0000;LS=1820;MQS=1200;MQM=60;BQS=733;BQM=38;EDS=539;EDM=48;IDS=19758;IDM=989;CED=601;HMP=4;SB=0.9991;EFF=FRAME_SHIFT(HIGH||ggg/|G378|1034|acrF|protein_coding|CODING|NP_417732.1|1|1);LOF=(acrF|b3266|1|1.00)	GT:DP:AD:AF:RAF:SB:SC:PF	0	0	0	0	0	0	0	0	0	0	0	0	0	0	0	0	0	0	0	0	0	0	0	0	0	0	0	0	0	0	0	0	0	0
NC_000913.3	4544135	fimI	P137	P	7	TC	T	cca/	FRAME_SHIFT	fimI	NP_418735.2	34.04	FAIL	SN=0;STA=4544135;STO=4544136;TYP=DEL;R1P=21;R1M=3;R2P=15;R2M=9;AD=48;DP=38883;MCOV=-201;PPC=46;AF=0.0012;RAF=0.0000;LS=4368;MQS=2880;MQM=60;BQS=1773;BQM=38;EDS=1248;EDM=50;IDS=47440;IDM=989;CED=601;HMP=3;SB=0.5873;EFF=FRAME_SHIFT(HIGH||cca/|P137|179|fimI|protein_coding|CODING|NP_418735.2|1|1);LOF=(fimI|b4315|1|1.00)	GT:DP:AD:AF:RAF:SB:SC:PF	0	0	0	0	0	0	0	0	0	0	0	0	0	0	0	0	0	0	0	0	0	0	0	0	0	0	0	0	0	0	0	0	0	0
NC_000913.3	3266596	tdcA	E157	E	7	TC	T	gaa/	FRAME_SHIFT	tdcA	NP_417588.1	38.45	PASS	SN=0;STA=3266596;STO=3266597;TYP=DEL;R1P=28;R1M=30;R2P=27;R2M=21;AD=106;DP=53253;MCOV=-201;PPC=106;AF=0.0020;RAF=0.0000;LS=9642;MQS=6360;MQM=60;BQS=3906;BQM=38;EDS=2767;EDM=49;IDS=104696;IDM=989;CED=601;HMP=1;SB=0.9999;EFF=FRAME_SHIFT(HIGH||gaa/|E157|312|tdcA|protein_coding|CODING|NP_417588.1|1|1);LOF=(tdcA|b3118|1|1.00)	GT:DP:AD:AF:RAF:SB:SC:PF	0	0	0	0	0	0	0	0	0	0	0	0	0	0	0	0	0	0	0	0	0	0	0	0	0	0	0	0	0	0	0	0	0	0
NC_000913.3	1455975	paaD	L18	L	8	GC	G	cta/	FRAME_SHIFT	paaD	NP_415909.4	36.31	PASS	SN=0;STA=1455975;STO=1455976;TYP=DEL;R1P=12;R1M=17;R2P=10;R2M=5;AD=44;DP=39734;MCOV=-201;PPC=42;AF=0.0011;RAF=0.0000;LS=3991;MQS=2640;MQM=60;BQS=1593;BQM=38;EDS=1262;EDM=50;IDS=43470;IDM=989;CED=601;HMP=1;SB=1.0000;EFF=FRAME_SHIFT(HIGH||cta/|L18|165|paaD|protein_coding|CODING|NP_415909.4|1|1);LOF=(paaD|b1391|1|1.00)	GT:DP:AD:AF:RAF:SB:SC:PF	0	0	0	0	0	0	0	0	0	0	0	0	0	0	0	0	0	0	0	0	0	0	0	0	0	0	0	0	0	0	0	0	0	0
NC_000913.3	3873047	dgoA	T189	T	9	GT	G	acc/	FRAME_SHIFT	dgoA	YP_026238.1	37.26	PASS	SN=0;STA=3873047;STO=3873048;TYP=DEL;R1P=13;R1M=13;R2P=9;R2M=15;AD=50;DP=37741;MCOV=-201;PPC=50;AF=0.0013;RAF=0.0000;LS=4483;MQS=3000;MQM=60;BQS=1802;BQM=38;EDS=1507;EDM=49;IDS=49359;IDM=989;CED=601;HMP=1;SB=0.9996;EFF=FRAME_SHIFT(HIGH||acc/|T189|205|dgoA|protein_coding|CODING|YP_026238.1|1|1);LOF=(dgoA|b4477|1|1.00)	GT:DP:AD:AF:RAF:SB:SC:PF	0	0	0	0	0	0	0	0	0	0	0	0	0	0	0	0	0	0	0	0	0	0	0	0	0	0	0	0	0	0	0	0	0	0
NC_000913.3	4344951	yjdF	R203	R	3	CG	C	cgc/	FRAME_SHIFT	yjdF	NP_418545.1	36.65	PASS	SN=0;STA=4344951;STO=4344952;TYP=DEL;R1P=12;R1M=13;R2P=3;R2M=13;AD=41;DP=44917;MCOV=-201;PPC=41;AF=0.0009;RAF=0.0000;LS=3731;MQS=2460;MQM=60;BQS=1497;BQM=38;EDS=1249;EDM=50;IDS=40527;IDM=989;CED=601;HMP=1;SB=0.9992;EFF=FRAME_SHIFT(HIGH||cgc/|R203|209|yjdF|protein_coding|CODING|NP_418545.1|1|1)	GT:DP:AD:AF:RAF:SB:SC:PF	0	0	0	0	0	0	0	0	0	0	0	0	0	0	0	0	0	0	0.0047	0	0	0	0	0	0	0	0	0	0	0	0	0	0	0
NC_000913.3	708728	chiP	S132	S	2	GC	G	agc/	FRAME_SHIFT	chiP	NP_415207.1	35.42	PASS	SN=0;STA=708728;STO=708729;TYP=DEL;R1P=18;R1M=10;R2P=14;R2M=12;AD=54;DP=46374;MCOV=-201;PPC=54;AF=0.0012;RAF=0.0000;LS=4913;MQS=3240;MQM=60;BQS=1980;BQM=38;EDS=1455;EDM=49;IDS=53318;IDM=989;CED=601;HMP=3;SB=0.9994;EFF=FRAME_SHIFT(HIGH||agc/|S132|468|chiP|protein_coding|CODING|NP_415207.1|1|1);LOF=(chiP|b0681|1|1.00)	GT:DP:AD:AF:RAF:SB:SC:PF	0	0	0	0	0	0	0	0	0	0	0	0	0	0	0	0	0	0	0	0	0	0	0.0045	0	0	0.0045	0.0685	0.0227	0.0152	0.0164	0.0116	0.0383	0.0216	0.0165
NC_000913.3	1168084	ycfJ	T163	T	3	TAC	T	acg/	FRAME_SHIFT	ycfJ	NP_415628.1	36.98	PASS	SN=0;STA=1168084;STO=1168086;TYP=DEL;R1P=9;R1M=6;R2P=9;R2M=9;AD=33;DP=45886;MCOV=-201;PPC=33;AF=0.0007;RAF=0.0000;LS=3003;MQS=1980;MQM=60;BQS=1232;BQM=38;EDS=1035;EDM=50;IDS=32560;IDM=989;CED=601;HMP=0;SB=0.9997;EFF=FRAME_SHIFT(HIGH||acg/|T163|179|ycfJ|protein_coding|CODING|NP_415628.1|1|1|WARNING_TRANSCRIPT_NO_START_CODON);LOF=(ycfJ|b1110|1|1.00)	GT:DP:AD:AF:RAF:SB:SC:PF	0	0	0	0	0	0	0	0	0	0	0	0	0	0	0	0	0	0	0	0	0	0	0	0	0	0	0	0	0	0	0	0	0	0
NC_000913.3	981186	ldtD	Q47	Q	7	AG	A	cag/	FRAME_SHIFT	ldtD	NP_415445.1	33.69	PASS	SN=0;STA=981186;STO=981187;TYP=DEL;R1P=13;R1M=8;R2P=2;R2M=11;AD=34;DP=34565;MCOV=-201;PPC=33;AF=0.0010;RAF=0.0000;LS=3041;MQS=2040;MQM=60;BQS=1268;BQM=38;EDS=1042;EDM=50;IDS=33569;IDM=989;CED=601;HMP=4;SB=0.9996;EFF=FRAME_SHIFT(HIGH||cag/|Q47|615|ldtD|protein_coding|CODING|NP_415445.1|1|1);LOF=(ldtD|b0925|1|1.00)	GT:DP:AD:AF:RAF:SB:SC:PF	0	0	0	0	0	0	0	0	0	0	0	0	0	0	0	0	0	0	0	0	0	0	0	0	0	0	0	0	0	0	0	0	0	0
NC_000913.3	3019697	ssnA	I180	I	0	GA	G	att/	FRAME_SHIFT	ssnA	NP_417355.4	37.3	PASS	SN=0;STA=3019697;STO=3019698;TYP=DEL;R1P=16;R1M=11;R2P=21;R2M=14;AD=62;DP=43214;MCOV=-201;PPC=61;AF=0.0014;RAF=0.0000;LS=5631;MQS=3720;MQM=60;BQS=2292;BQM=38;EDS=1676;EDM=50;IDS=61205;IDM=989;CED=601;HMP=1;SB=0.9994;EFF=FRAME_SHIFT(HIGH||att/|I180|442|ssnA|protein_coding|CODING|NP_417355.4|1|1);LOF=(ssnA|b2879|1|1.00)	GT:DP:AD:AF:RAF:SB:SC:PF	0	0	0	0	0	0	0	0	0	0	0	0	0	0.0338	0.0683	0.0679	0.0683	0.037	0.0043	0	0	0	0	0	0	0	0	0	0	0	0	0	0	0
NC_000913.3	3550156	malP	T773	T	3	GT	G	acc/	FRAME_SHIFT	malP	YP_026218.1	35.89	PASS	SN=0;STA=3550156;STO=3550157;TYP=DEL;R1P=19;R1M=1;R2P=8;R2M=11;AD=39;DP=35679;MCOV=-201;PPC=39;AF=0.0011;RAF=0.0000;LS=3549;MQS=2340;MQM=60;BQS=1428;BQM=38;EDS=976;EDM=50;IDS=38516;IDM=989;CED=601;HMP=1;SB=0.9989;EFF=FRAME_SHIFT(HIGH||acc/|T773|797|malP|protein_coding|CODING|YP_026218.1|1|1)	GT:DP:AD:AF:RAF:SB:SC:PF	0	0	0	0	0	0	0	0	0	0	0	0	0	0	0	0	0	0	0	0	0	0	0	0	0	0	0	0	0	0	0	0	0	0
NC_000913.3	2228341	mdtQ	G139	G	9	TA	T	ggt/	FRAME_SHIFT	mdtQ	b2139	36.36	PASS	SN=0;STA=2228341;STO=2228342;TYP=DEL;R1P=6;R1M=8;R2P=9;R2M=4;AD=27;DP=39156;MCOV=-201;PPC=26;AF=0.0007;RAF=0.0000;LS=2425;MQS=1620;MQM=60;BQS=1000;BQM=38;EDS=662;EDM=46;IDS=26664;IDM=989;CED=601;HMP=1;SB=0.9996;EFF=FRAME_SHIFT(HIGH||ggt/|G139|477|mdtQ|protein_coding|CODING|b2139|1|1|WARNING_TRANSCRIPT_INCOMPLETE);LOF=(mdtQ|b2139|1|1.00)	GT:DP:AD:AF:RAF:SB:SC:PF	0	0	0	0	0	0	0	0	0	0	0	0	0	0	0	0	0	0	0	0	0	0	0	0	0	0	0	0	0	0	0	0	0	0
NC_000913.3	2253510	nupX	G212	G	2	GC	G	ggc/	FRAME_SHIFT	nupX	NP_416666.1	34.13	PASS	SN=0;STA=2253510;STO=2253511;TYP=DEL;R1P=11;R1M=4;R2P=8;R2M=6;AD=29;DP=40168;MCOV=-201;PPC=29;AF=0.0007;RAF=0.0000;LS=2639;MQS=1740;MQM=60;BQS=1086;BQM=38;EDS=908;EDM=50;IDS=28604;IDM=989;CED=601;HMP=3;SB=0.9991;EFF=FRAME_SHIFT(HIGH||ggc/|G212|416|nupX|protein_coding|CODING|NP_416666.1|1|1);LOF=(nupX|b2161|1|1.00)	GT:DP:AD:AF:RAF:SB:SC:PF	0	0	0	0	0	0	0	0	0	0	0	0	0	0	0	0	0	0	0	0	0	0	0	0	0.0265	0.0542	0.0379	0	0	0	0	0	0	0
NC_000913.3	2855018	fhlA	R228	R	8	AC	A	cgc/	FRAME_SHIFT	fhlA	NP_417211.1	37.18	PASS	SN=0;STA=2855018;STO=2855019;TYP=DEL;R1P=19;R1M=15;R2P=14;R2M=12;AD=60;DP=45680;MCOV=-201;PPC=60;AF=0.0013;RAF=0.0000;LS=5659;MQS=3600;MQM=60;BQS=2171;BQM=38;EDS=1673;EDM=68;IDS=59167;IDM=992;CED=601;HMP=1;SB=0.9996;EFF=FRAME_SHIFT(HIGH||cgc/|R228|692|fhlA|protein_coding|CODING|NP_417211.1|1|1);LOF=(fhlA|b2731|1|1.00)	GT:DP:AD:AF:RAF:SB:SC:PF	0	0	0	0	0	0	0	0	0	0	0	0	0	0	0	0	0	0	0	0	0	0	0	0	0	0	0	0	0	0	0	0	0	0
NC_000913.3	3843207	adeQ	F194F?	F	?	T	TA	ttt/tttT	FRAME_SHIFT	adeQ	NP_418120.2	37.13	PASS	SN=0;STA=3843207;STO=3843207;TYP=INS;R1P=12;R1M=19;R2P=13;R2M=15;AD=59;DP=48535;MCOV=-201;PPC=59;AF=0.0012;RAF=0.0000;LS=5419;MQS=3540;MQM=60;BQS=2173;BQM=38;EDS=1486;EDM=49;IDS=58211;IDM=992;CED=601;HMP=0;SB=0.9995;EFF=FRAME_SHIFT(HIGH||ttt/tttT|F194F?|444|adeQ|protein_coding|CODING|NP_418120.2|1|1);LOF=(adeQ|b3664|1|1.00)	GT:DP:AD:AF:RAF:SB:SC:PF	0	0	0	0	0	0	0	0	0	0	0	0	0	0	0	0	0	0	0	0	0	0	0	0	0	0	0	0	0	0	0	0	0	0
NC_000913.3	2450542	yfcP	G16	G	6	GC	G	ggg/	FRAME_SHIFT	yfcP	NP_416836.1	33.22	FAIL	SN=0;STA=2450542;STO=2450543;TYP=DEL;R1P=10;R1M=19;R2P=13;R2M=5;AD=47;DP=55817;MCOV=-201;PPC=47;AF=0.0008;RAF=0.0000;LS=4324;MQS=2820;MQM=60;BQS=1672;BQM=38;EDS=1532;EDM=50;IDS=46419;IDM=992;CED=601;HMP=5;SB=1.0000;EFF=FRAME_SHIFT(HIGH||ggg/|G16|179|yfcP|protein_coding|CODING|NP_416836.1|1|1);LOF=(yfcP|b2333|1|1.00)	GT:DP:AD:AF:RAF:SB:SC:PF	0	0	0	0	0	0.0037	0	0	0	0	0	0	0	0	0	0	0	0	0	0	0	0	0	0	0	0	0	0	0	0	0	0	0	0
NC_000913.3	278601	afuC	G67	G	7	CG	C	ggc/	FRAME_SHIFT	afuC	NP_414796.2	36.82	PASS	SN=0;STA=278601;STO=278602;TYP=DEL;R1P=12;R1M=7;R2P=10;R2M=10;AD=39;DP=43859;MCOV=-201;PPC=39;AF=0.0009;RAF=0.0000;LS=3549;MQS=2340;MQM=60;BQS=1411;BQM=38;EDS=1271;EDM=50;IDS=38428;IDM=989;CED=601;HMP=1;SB=0.9995;EFF=FRAME_SHIFT(HIGH||ggc/|G67|348|afuC|protein_coding|CODING|NP_414796.2|1|1);LOF=(afuC|b0262|1|1.00)	GT:DP:AD:AF:RAF:SB:SC:PF	0	0	0	0	0	0	0	0	0	0	0	0	0	0	0	0	0	0	0	0	0	0	0	0	0	0	0	0	0	0	0	0	0	0
NC_000913.3	1035725	hyaC	Y221	Y	1	CT	C	tac/	FRAME_SHIFT	hyaC	NP_415493.1	36.08	PASS	SN=0;STA=1035725;STO=1035726;TYP=DEL;R1P=4;R1M=6;R2P=3;R2M=6;AD=19;DP=39042;MCOV=-201;PPC=18;AF=0.0005;RAF=0.0000;LS=1729;MQS=1140;MQM=60;BQS=701;BQM=38;EDS=577;EDM=46;IDS=18769;IDM=989;CED=601;HMP=1;SB=0.9992;EFF=FRAME_SHIFT(HIGH||tac/|Y221|235|hyaC|protein_coding|CODING|NP_415493.1|1|1);LOF=(hyaC|b0974|1|1.00)	GT:DP:AD:AF:RAF:SB:SC:PF	0	0	0	0	0	0	0	0	0	0	0	0	0	0	0	0	0	0	0	0	0	0	0	0	0	0	0	0	0	0	0	0	0	0
NC_000913.3	1131289	flgB	D91	D	1	AC	A	gac/	FRAME_SHIFT	flgB	NP_415591.1	35.17	PASS	SN=0;STA=1131289;STO=1131290;TYP=DEL;R1P=19;R1M=24;R2P=17;R2M=15;AD=75;DP=41086;MCOV=-201;PPC=75;AF=0.0018;RAF=0.0000;LS=6825;MQS=4500;MQM=60;BQS=2823;BQM=38;EDS=2123;EDM=50;IDS=74153;IDM=989;CED=601;HMP=3;SB=0.9998;EFF=FRAME_SHIFT(HIGH||gac/|D91|138|flgB|protein_coding|CODING|NP_415591.1|1|1);LOF=(flgB|b1073|1|1.00)	GT:DP:AD:AF:RAF:SB:SC:PF	0	0	0	0	0	0	0	0	0	0	0	0	0	0	0	0	0	0	0	0	0	0	0	0	0	0	0	0	0	0	0	0	0	0
NC_000913.3	1325767	yciQ	N341	N	1	AT	A	aat/	FRAME_SHIFT	yciQ	NP_415784.1	38.11	PASS	SN=0;STA=1325767;STO=1325768;TYP=DEL;R1P=12;R1M=14;R2P=13;R2M=15;AD=54;DP=56029;MCOV=-201;PPC=54;AF=0.0010;RAF=0.0000;LS=4914;MQS=3240;MQM=60;BQS=2001;BQM=38;EDS=1452;EDM=50;IDS=53351;IDM=989;CED=601;HMP=1;SB=0.9997;EFF=FRAME_SHIFT(HIGH||aat/|N341|631|yciQ|protein_coding|CODING|NP_415784.1|1|1);LOF=(yciQ|b1268|1|1.00)	GT:DP:AD:AF:RAF:SB:SC:PF	0	0	0	0	0	0	0	0	0	0	0	0	0	0	0	0	0	0	0	0	0	0	0	0	0	0	0	0	0	0	0	0	0	0
NC_000913.3	1126862	yceM	L20	L	0	GT	G	tta/	FRAME_SHIFT	yceM	NP_415586.1	33.32	PASS	SN=0;STA=1126862;STO=1126863;TYP=DEL;R1P=8;R1M=9;R2P=7;R2M=5;AD=29;DP=38711;MCOV=-201;PPC=29;AF=0.0007;RAF=0.0000;LS=2639;MQS=1740;MQM=60;BQS=1080;BQM=38;EDS=804;EDM=48;IDS=28054;IDM=989;CED=601;HMP=3;SB=1.0000;EFF=FRAME_SHIFT(HIGH||tta/|L20|307|yceM|protein_coding|CODING|NP_415586.1|1|1|WARNING_TRANSCRIPT_NO_START_CODON);LOF=(yceM|b1068|1|1.00)	GT:DP:AD:AF:RAF:SB:SC:PF	0	0	0	0	0	0	0	0	0	0	0	0	0	0	0	0	0	0	0	0	0	0	0	0	0	0	0	0	0	0	0	0	0	0
NC_000913.3	4607160	rsmC	G180	G	0	GA	G	ggt/	FRAME_SHIFT	rsmC	NP_418788.1	37.3	PASS	SN=0;STA=4607160;STO=4607161;TYP=DEL;R1P=19;R1M=18;R2P=14;R2M=10;AD=61;DP=38896;MCOV=-201;PPC=61;AF=0.0016;RAF=0.0000;LS=5551;MQS=3660;MQM=60;BQS=2235;BQM=38;EDS=1871;EDM=50;IDS=60186;IDM=989;CED=601;HMP=1;SB=0.9997;EFF=FRAME_SHIFT(HIGH||ggt/|G180|343|rsmC|protein_coding|CODING|NP_418788.1|1|1);LOF=(rsmC|b4371|1|1.00)	GT:DP:AD:AF:RAF:SB:SC:PF	0	0	0	0	0	0	0	0	0	0	0	0	0	0	0	0	0	0	0	0	0	0	0	0	0	0	0	0	0	0	0	0	0	0
NC_000913.3	4144061	pflD	R23	R	3	CG	C	cgg/	FRAME_SHIFT	pflD	NP_418386.1	34.29	PASS	SN=0;STA=4144061;STO=4144062;TYP=DEL;R1P=13;R1M=11;R2P=16;R2M=18;AD=58;DP=46943;MCOV=-201;PPC=58;AF=0.0012;RAF=0.0000;LS=5278;MQS=3480;MQM=60;BQS=2094;BQM=38;EDS=1749;EDM=50;IDS=57326;IDM=989;CED=601;HMP=4;SB=1.0000;EFF=FRAME_SHIFT(HIGH||cgg/|R23|765|pflD|protein_coding|CODING|NP_418386.1|1|1)	GT:DP:AD:AF:RAF:SB:SC:PF	0	0	0	0	0	0	0	0	0	0	0	0	0	0	0	0	0	0	0	0	0	0	0	0	0	0	0	0	0	0	0	0	0	0
NC_000913.3	4330001	yjcZ	P215	P	5	AC	A	ccg/	FRAME_SHIFT	yjcZ	NP_418534.4	34.28	PASS	SN=0;STA=4330001;STO=4330002;TYP=DEL;R1P=22;R1M=11;R2P=21;R2M=14;AD=68;DP=42028;MCOV=-201;PPC=68;AF=0.0016;RAF=0.0000;LS=6188;MQS=4080;MQM=60;BQS=2483;BQM=38;EDS=1784;EDM=50;IDS=67208;IDM=989;CED=601;HMP=3;SB=0.9992;EFF=FRAME_SHIFT(HIGH||ccg/|P215|292|yjcZ|protein_coding|CODING|NP_418534.4|1|1);LOF=(yjcZ|b4110|1|1.00)	GT:DP:AD:AF:RAF:SB:SC:PF	0	0	0	0	0	0	0	0	0	0	0	0	0	0	0	0	0	0	0	0	0	0	0	0	0	0	0	0	0	0	0	0	0	0
NC_000913.3	4634603	rob	V236	V	6	CA	C	gtg/	FRAME_SHIFT	rob	NP_418813.1	36.14	PASS	SN=0;STA=4634603;STO=4634604;TYP=DEL;R1P=12;R1M=13;R2P=17;R2M=14;AD=56;DP=37505;MCOV=-201;PPC=56;AF=0.0015;RAF=0.0000;LS=5096;MQS=3360;MQM=60;BQS=2073;BQM=38;EDS=1575;EDM=50;IDS=55329;IDM=989;CED=601;HMP=1;SB=0.9999;EFF=FRAME_SHIFT(HIGH||gtg/|V236|289|rob|protein_coding|CODING|NP_418813.1|1|1);LOF=(rob|b4396|1|1.00)	GT:DP:AD:AF:RAF:SB:SC:PF	0	0	0	0	0	0	0	0	0	0	0	0	0	0	0	0	0	0	0	0	0	0	0	0	0	0	0	0	0	0	0	0	0	0
NC_000913.3	1821586	chbB	S11	S	1	CA	C	tct/	FRAME_SHIFT	chbB	NP_416252.1	37.4	PASS	SN=0;STA=1821586;STO=1821587;TYP=DEL;R1P=15;R1M=13;R2P=9;R2M=12;AD=49;DP=57151;MCOV=-201;PPC=49;AF=0.0009;RAF=0.0000;LS=4459;MQS=2940;MQM=60;BQS=1820;BQM=38;EDS=1362;EDM=46;IDS=48428;IDM=989;CED=601;HMP=1;SB=1.0000;EFF=FRAME_SHIFT(HIGH||tct/|S11|106|chbB|protein_coding|CODING|NP_416252.1|1|1);LOF=(chbB|b1738|1|1.00)	GT:DP:AD:AF:RAF:SB:SC:PF	0	0	0	0	0	0	0	0	0	0	0	0	0	0	0	0	0	0	0	0	0	0	0	0	0	0	0	0	0	0	0	0	0	0
NC_000913.3	535390	gcl	V492	V	2	TG	T	gtg/	FRAME_SHIFT	gcl	NP_415040.1	36.41	PASS	SN=0;STA=535390;STO=535391;TYP=DEL;R1P=25;R1M=24;R2P=25;R2M=21;AD=95;DP=51390;MCOV=-201;PPC=95;AF=0.0018;RAF=0.0000;LS=8630;MQS=5700;MQM=60;BQS=3531;BQM=38;EDS=2460;EDM=50;IDS=93825;IDM=989;CED=601;HMP=1;SB=0.9998;EFF=FRAME_SHIFT(HIGH||gtg/|V492|593|gcl|protein_coding|CODING|NP_415040.1|1|1);LOF=(gcl|b0507|1|1.00)	GT:DP:AD:AF:RAF:SB:SC:PF	0	0	0	0	0	0	0	0	0	0	0	0	0	0	0	0	0	0	0	0	0	0	0	0	0	0	0	0	0	0	0	0	0	0
NC_000913.3	649527	citF	A15	A	5	CG	C	gcg/	FRAME_SHIFT	citF	NP_415148.1	36.23	PASS	SN=0;STA=649527;STO=649528;TYP=DEL;R1P=13;R1M=5;R2P=7;R2M=14;AD=39;DP=40664;MCOV=-201;PPC=39;AF=0.0010;RAF=0.0000;LS=3549;MQS=2340;MQM=60;BQS=1459;BQM=38;EDS=1024;EDM=47;IDS=38527;IDM=989;CED=601;HMP=1;SB=1.0000;EFF=FRAME_SHIFT(HIGH||gcg/|A15|510|citF|protein_coding|CODING|NP_415148.1|1|1)	GT:DP:AD:AF:RAF:SB:SC:PF	0	0	0	0	0	0	0	0	0	0	0	0	0	0	0	0	0	0	0	0	0	0	0	0	0	0	0	0	0	0.0136	0.0189	0.0224	0.0538	0.0633
NC_000913.3	658295	ybeM	R89	R	9	CG	C	cgg/	FRAME_SHIFT	ybeM	b4581	32.28	PASS	SN=0;STA=658295;STO=658296;TYP=DEL;R1P=5;R1M=7;R2P=7;R2M=8;AD=27;DP=45912;MCOV=-201;PPC=27;AF=0.0006;RAF=0.0000;LS=2894;MQS=1620;MQM=60;BQS=997;BQM=38;EDS=836;EDM=74;IDS=26643;IDM=992;CED=601;HMP=5;SB=0.9996;EFF=FRAME_SHIFT(HIGH||cgg/|R89|261|ybeM|protein_coding|CODING|b4581|1|1|WARNING_TRANSCRIPT_INCOMPLETE);LOF=(ybeM|b4581|1|1.00)	GT:DP:AD:AF:RAF:SB:SC:PF	0	0	0	0	0	0	0	0	0	0	0	0	0	0	0	0.004	0	0	0	0	0	0	0	0	0	0.0052	0	0	0	0	0	0	0	0
NC_000913.3	1167278	ndh	S399	S	9	CT	C	tcg/	FRAME_SHIFT	ndh	NP_415627.1	37.4	PASS	SN=0;STA=1167278;STO=1167279;TYP=DEL;R1P=10;R1M=16;R2P=11;R2M=20;AD=57;DP=41314;MCOV=-201;PPC=57;AF=0.0014;RAF=0.0000;LS=5187;MQS=3420;MQM=60;BQS=2137;BQM=38;EDS=1545;EDM=50;IDS=56263;IDM=989;CED=601;HMP=1;SB=0.9992;EFF=FRAME_SHIFT(HIGH||tcg/|S399|434|ndh|protein_coding|CODING|NP_415627.1|1|1);LOF=(ndh|b1109|1|1.00)	GT:DP:AD:AF:RAF:SB:SC:PF	0	0	0	0	0	0	0	0	0	0	0	0	0	0	0	0	0	0	0	0	0	0	0	0	0	0	0	0	0	0	0	0	0	0
NC_000913.3	1985023	araG	T16	T	6	GT	G	acg/	FRAME_SHIFT	araG	NP_416413.1	33.35	PASS	SN=0;STA=1985023;STO=1985024;TYP=DEL;R1P=10;R1M=9;R2P=15;R2M=10;AD=44;DP=46026;MCOV=-201;PPC=44;AF=0.0010;RAF=0.0000;LS=3997;MQS=2640;MQM=60;BQS=1648;BQM=38;EDS=1167;EDM=47;IDS=43411;IDM=989;CED=601;HMP=5;SB=0.9995;EFF=FRAME_SHIFT(HIGH||acg/|T16|504|araG|protein_coding|CODING|NP_416413.1|1|1)	GT:DP:AD:AF:RAF:SB:SC:PF	0	0	0	0	0	0.0048	0	0	0	0	0	0	0	0	0	0	0	0	0	0	0	0	0	0	0	0	0	0	0	0	0	0	0	0
NC_000913.3	3194070	yqiK	E403	E	3	GA	G	gaa/	FRAME_SHIFT	yqiK	NP_417523.1	33.14	PASS	SN=0;STA=3194070;STO=3194071;TYP=DEL;R1P=16;R1M=15;R2P=7;R2M=14;AD=52;DP=43648;MCOV=-201;PPC=52;AF=0.0012;RAF=0.0000;LS=4732;MQS=3120;MQM=60;BQS=1933;BQM=38;EDS=1427;EDM=50;IDS=50887;IDM=989;CED=601;HMP=6;SB=0.9996;EFF=FRAME_SHIFT(HIGH||gaa/|E403|553|yqiK|protein_coding|CODING|NP_417523.1|1|1);LOF=(yqiK|b3051|1|1.00)	GT:DP:AD:AF:RAF:SB:SC:PF	0	0	0	0.0046	0	0	0	0	0	0	0	0	0	0	0	0	0	0	0	0	0	0	0	0	0.0046	0	0.0044	0	0	0	0	0	0	0
NC_000913.3	1901441	yoaE	L48	L	8	GC	G	ttg/	FRAME_SHIFT	yoaE	NP_416330.1	36.46	PASS	SN=0;STA=1901441;STO=1901442;TYP=DEL;R1P=15;R1M=23;R2P=15;R2M=3;AD=56;DP=38141;MCOV=-201;PPC=56;AF=0.0015;RAF=0.0000;LS=5090;MQS=3360;MQM=60;BQS=2097;BQM=38;EDS=1522;EDM=50;IDS=55328;IDM=989;CED=601;HMP=1;SB=0.9997;EFF=FRAME_SHIFT(HIGH||ttg/|L48|518|yoaE|protein_coding|CODING|NP_416330.1|1|1);LOF=(yoaE|b1816|1|1.00)	GT:DP:AD:AF:RAF:SB:SC:PF	0	0	0	0	0	0	0	0	0	0	0	0	0	0	0	0	0	0	0	0	0	0	0	0	0	0	0	0	0	0	0	0	0	0
NC_000913.3	2008344	yedE	A23	A	3	CG	C	gcg/	FRAME_SHIFT	yedE	NP_416439.1	34.78	PASS	SN=0;STA=2008344;STO=2008345;TYP=DEL;R1P=3;R1M=7;R2P=4;R2M=9;AD=23;DP=37313;MCOV=-201;PPC=23;AF=0.0006;RAF=0.0000;LS=2093;MQS=1380;MQM=60;BQS=852;BQM=38;EDS=692;EDM=50;IDS=22494;IDM=978;CED=601;HMP=3;SB=0.9989;EFF=FRAME_SHIFT(HIGH||gcg/|A23|401|yedE|protein_coding|CODING|NP_416439.1|1|1);LOF=(yedE|b1929|1|1.00)	GT:DP:AD:AF:RAF:SB:SC:PF	0	0	0	0	0	0	0	0	0	0	0	0	0	0	0	0	0	0	0	0	0	0	0	0	0	0	0	0	0	0	0	0	0.0663	0.0393
NC_000913.3	1133438	flgE	V289	V	9	GT	G	gtg/	FRAME_SHIFT	flgE	NP_415594.1	35.51	PASS	SN=0;STA=1133438;STO=1133439;TYP=DEL;R1P=7;R1M=10;R2P=6;R2M=2;AD=25;DP=31813;MCOV=-201;PPC=25;AF=0.0008;RAF=0.0000;LS=2263;MQS=1500;MQM=60;BQS=920;BQM=38;EDS=709;EDM=47;IDS=24700;IDM=989;CED=601;HMP=1;SB=1.0000;EFF=FRAME_SHIFT(HIGH||gtg/|V289|402|flgE|protein_coding|CODING|NP_415594.1|1|1);LOF=(flgE|b1076|1|1.00)	GT:DP:AD:AF:RAF:SB:SC:PF	0	0	0	0	0	0	0	0	0	0	0	0	0	0	0	0	0	0	0	0	0	0	0	0	0	0	0	0	0	0	0	0	0	0
NC_000913.3	2783971	ypjC	C347	C	7	GC	G	tgc/	FRAME_SHIFT	ypjC	b2650	37.99	PASS	SN=0;STA=2783971;STO=2783972;TYP=DEL;R1P=11;R1M=7;R2P=10;R2M=8;AD=36;DP=69010;MCOV=-201;PPC=34;AF=0.0005;RAF=0.0000;LS=3276;MQS=2160;MQM=60;BQS=1319;BQM=38;EDS=889;EDM=46;IDS=35536;IDM=989;CED=601;HMP=1;SB=0.9994;EFF=FRAME_SHIFT(HIGH||tgc/|C347|457|ypjC|protein_coding|CODING|b2650|1|1);LOF=(ypjC|b2650|1|1.00)	GT:DP:AD:AF:RAF:SB:SC:PF	0	0	0	0	0	0	0	0	0	0	0	0	0	0	0	0	0	0	0	0	0	0	0	0	0	0	0	0	0	0	0	0	0	0
NC_000913.3	3568993	glgC	N112	N	2	GT	G	aac/	FRAME_SHIFT	glgC	NP_417888.1	33.69	PASS	SN=0;STA=3568993;STO=3568994;TYP=DEL;R1P=16;R1M=22;R2P=13;R2M=19;AD=70;DP=45465;MCOV=-201;PPC=70;AF=0.0015;RAF=0.0000;LS=6317;MQS=4200;MQM=60;BQS=2569;BQM=38;EDS=2048;EDM=49;IDS=69101;IDM=989;CED=601;HMP=5;SB=0.9994;EFF=FRAME_SHIFT(HIGH||aac/|N112|431|glgC|protein_coding|CODING|NP_417888.1|1|1);LOF=(glgC|b3430|1|1.00)	GT:DP:AD:AF:RAF:SB:SC:PF	0	0	0	0	0	0	0	0	0.0041	0	0	0	0	0	0	0	0	0	0	0	0	0	0	0	0	0	0	0	0	0	0	0	0.0046	0.0292
NC_000913.3	820290	ybhL	D136	D	6	AT	A	gat/	FRAME_SHIFT	ybhL	NP_415307.1	33.89	PASS	SN=0;STA=820290;STO=820291;TYP=DEL;R1P=18;R1M=11;R2P=13;R2M=19;AD=61;DP=51697;MCOV=-201;PPC=61;AF=0.0012;RAF=0.0000;LS=5551;MQS=3660;MQM=60;BQS=2220;BQM=38;EDS=1645;EDM=50;IDS=60285;IDM=989;CED=601;HMP=4;SB=1.0000;EFF=FRAME_SHIFT(HIGH||gat/|D136|234|ybhL|protein_coding|CODING|NP_415307.1|1|1);LOF=(ybhL|b0786|1|1.00)	GT:DP:AD:AF:RAF:SB:SC:PF	0	0.0035	0	0	0	0	0	0	0	0.0038	0	0	0	0	0	0	0	0	0	0	0	0	0	0	0	0	0	0	0	0.0046	0	0	0.0037	0.0038
NC_000913.3	3413152	acrS	R105	R	5	CG	C	cgc/	FRAME_SHIFT	acrS	NP_417730.1	34.21	PASS	SN=0;STA=3413152;STO=3413153;TYP=DEL;R1P=13;R1M=12;R2P=16;R2M=12;AD=53;DP=60233;MCOV=-201;PPC=53;AF=0.0009;RAF=0.0000;LS=4809;MQS=3180;MQM=60;BQS=1922;BQM=38;EDS=1580;EDM=49;IDS=52311;IDM=989;CED=601;HMP=5;SB=0.9997;EFF=FRAME_SHIFT(HIGH||cgc/|R105|220|acrS|protein_coding|CODING|NP_417730.1|1|1);LOF=(acrS|b3264|1|1.00)	GT:DP:AD:AF:RAF:SB:SC:PF	0	0	0	0	0	0	0.0034	0	0.0043	0	0	0	0	0	0	0	0	0	0	0	0	0	0	0	0	0	0	0	0	0	0	0	0	0
NC_000913.3	4471259	pyrI	N63	N	3	AT	A	aat/	FRAME_SHIFT	pyrI	NP_418665.1	33.32	PASS	SN=0;STA=4471259;STO=4471260;TYP=DEL;R1P=10;R1M=11;R2P=11;R2M=12;AD=44;DP=49490;MCOV=-201;PPC=44;AF=0.0009;RAF=0.0000;LS=4504;MQS=2640;MQM=60;BQS=1629;BQM=39;EDS=1103;EDM=69;IDS=43448;IDM=992;CED=601;HMP=5;SB=0.9998;EFF=FRAME_SHIFT(HIGH||aat/|N63|153|pyrI|protein_coding|CODING|NP_418665.1|1|1);LOF=(pyrI|b4244|1|1.00)	GT:DP:AD:AF:RAF:SB:SC:PF	0	0.0039	0	0	0	0	0	0	0	0	0	0	0	0	0	0	0	0	0	0	0	0	0	0	0	0	0	0	0	0	0	0	0	0
NC_000913.3	2669490	hcaE	G154	G	4	TG	T	ggc/	FRAME_SHIFT	hcaE	NP_417033.1	34.31	PASS	SN=0;STA=2669490;STO=2669491;TYP=DEL;R1P=6;R1M=4;R2P=5;R2M=10;AD=25;DP=43524;MCOV=-201;PPC=25;AF=0.0006;RAF=0.0000;LS=2275;MQS=1500;MQM=60;BQS=930;BQM=38;EDS=737;EDM=49;IDS=24714;IDM=989;CED=601;HMP=3;SB=0.9996;EFF=FRAME_SHIFT(HIGH||ggc/|G154|453|hcaE|protein_coding|CODING|NP_417033.1|1|1);LOF=(hcaE|b2538|1|1.00)	GT:DP:AD:AF:RAF:SB:SC:PF	0	0	0	0	0	0	0	0	0	0	0	0	0	0	0	0	0	0	0	0.0041	0.0098	0.0564	0.0327	0	0	0	0	0	0	0	0	0	0	0
NC_000913.3	1275356	narL	P158	P	8	TG	T	cca/	FRAME_SHIFT	narL	NP_415739.1	32.76	PASS	SN=0;STA=1275356;STO=1275357;TYP=DEL;R1P=10;R1M=8;R2P=10;R2M=12;AD=40;DP=40034;MCOV=-201;PPC=40;AF=0.0010;RAF=0.0000;LS=3609;MQS=2400;MQM=60;BQS=1413;BQM=38;EDS=1220;EDM=50;IDS=39453;IDM=989;CED=601;HMP=5;SB=1.0000;EFF=FRAME_SHIFT(HIGH||cca/|P158|216|narL|protein_coding|CODING|NP_415739.1|1|1);LOF=(narL|b1221|1|1.00)	GT:DP:AD:AF:RAF:SB:SC:PF	0	0	0	0	0	0	0	0	0	0	0	0	0	0	0	0	0	0	0	0	0	0	0	0	0	0	0	0	0	0	0	0	0.0052	0
NC_000913.3	3573013	glgB	R163	R	3	GA	G	cgt/	FRAME_SHIFT	glgB	NP_417890.1	33.7	PASS	SN=0;STA=3573013;STO=3573014;TYP=DEL;R1P=0;R1M=3;R2P=9;R2M=0;AD=12;DP=23719;MCOV=-201;PPC=12;AF=0.0005;RAF=0.0000;LS=1092;MQS=720;MQM=60;BQS=414;BQM=38;EDS=352;EDM=50;IDS=11780;IDM=989;CED=601;HMP=1;SB=0.9987;EFF=FRAME_SHIFT(HIGH||cgt/|R163|728|glgB|protein_coding|CODING|NP_417890.1|1|1);LOF=(glgB|b3432|1|1.00)	GT:DP:AD:AF:RAF:SB:SC:PF	0	0	0	0	0	0	0	0	0	0	0	0	0	0	0	0	0	0	0	0	0	0	0	0	0	0	0	0	0	0	0	0	0	0
NC_000913.3	503745	fsr	W317	W	7	TC	T	tgg/	FRAME_SHIFT	fsr	NP_415012.1	35.16	PASS	SN=0;STA=503745;STO=503746;TYP=DEL;R1P=13;R1M=18;R2P=10;R2M=16;AD=57;DP=45396;MCOV=-201;PPC=57;AF=0.0013;RAF=0.0000;LS=5187;MQS=3420;MQM=60;BQS=2091;BQM=38;EDS=1628;EDM=49;IDS=56351;IDM=989;CED=601;HMP=3;SB=0.9994;EFF=FRAME_SHIFT(HIGH||tgg/|W317|406|fsr|protein_coding|CODING|NP_415012.1|1|1);LOF=(fsr|b0479|1|1.00)	GT:DP:AD:AF:RAF:SB:SC:PF	0	0	0	0	0	0	0	0	0	0	0	0	0	0	0	0	0	0	0	0	0	0	0	0	0	0	0	0	0	0	0	0	0	0
NC_000913.3	1073739	rutA	A91	A	1	CG	C	gcg/	FRAME_SHIFT	rutA	NP_415532.3	35.61	PASS	SN=0;STA=1073739;STO=1073740;TYP=DEL;R1P=12;R1M=5;R2P=5;R2M=5;AD=27;DP=39224;MCOV=-201;PPC=26;AF=0.0007;RAF=0.0000;LS=2457;MQS=1620;MQM=60;BQS=1004;BQM=38;EDS=813;EDM=50;IDS=26703;IDM=989;CED=601;HMP=1;SB=0.9992;EFF=FRAME_SHIFT(HIGH||gcg/|A91|382|rutA|protein_coding|CODING|NP_415532.3|1|1);LOF=(rutA|b1012|1|1.00)	GT:DP:AD:AF:RAF:SB:SC:PF	0	0	0	0	0	0	0	0	0	0	0	0	0	0	0	0	0	0	0	0	0	0	0	0	0	0	0	0	0	0	0	0	0	0.0308
NC_000913.3	2054308	shiA	A223	A	3	CG	C	gcg/	FRAME_SHIFT	shiA	NP_416488.1	36.34	PASS	SN=0;STA=2054308;STO=2054309;TYP=DEL;R1P=13;R1M=17;R2P=11;R2M=16;AD=57;DP=42218;MCOV=-201;PPC=57;AF=0.0014;RAF=0.0000;LS=5187;MQS=3420;MQM=60;BQS=2098;BQM=38;EDS=1594;EDM=50;IDS=56318;IDM=989;CED=601;HMP=1;SB=0.9995;EFF=FRAME_SHIFT(HIGH||gcg/|A223|438|shiA|protein_coding|CODING|NP_416488.1|1|1);LOF=(shiA|b1981|1|1.00)	GT:DP:AD:AF:RAF:SB:SC:PF	0	0	0	0	0	0	0	0	0	0	0	0	0	0	0	0	0	0	0	0	0	0	0	0	0	0	0	0	0	0	0	0	0	0
NC_000913.3	3780328	lldD	A168	A	8	GC	G	gcg/	FRAME_SHIFT	lldD	NP_418062.1	35.84	PASS	SN=0;STA=3780328;STO=3780329;TYP=DEL;R1P=8;R1M=5;R2P=5;R2M=12;AD=30;DP=36813;MCOV=-201;PPC=30;AF=0.0008;RAF=0.0000;LS=2730;MQS=1800;MQM=60;BQS=1111;BQM=38;EDS=749;EDM=47;IDS=29670;IDM=989;CED=601;HMP=1;SB=0.9995;EFF=FRAME_SHIFT(HIGH||gcg/|A168|396|lldD|protein_coding|CODING|NP_418062.1|1|1);LOF=(lldD|b3605|1|1.00)	GT:DP:AD:AF:RAF:SB:SC:PF	0	0	0	0	0	0	0	0	0	0	0	0	0	0	0	0	0	0	0	0	0	0	0	0	0	0	0	0	0	0	0	0	0	0
NC_000913.3	601828	cusA	W1039	W	9	TG	T	tgg/	FRAME_SHIFT	cusA	NP_415107.1	34.36	PASS	SN=0;STA=601828;STO=601829;TYP=DEL;R1P=18;R1M=4;R2P=6;R2M=7;AD=35;DP=38996;MCOV=-201;PPC=35;AF=0.0009;RAF=0.0000;LS=3185;MQS=2100;MQM=60;BQS=1300;BQM=38;EDS=1027;EDM=50;IDS=34582;IDM=989;CED=601;HMP=3;SB=0.9989;EFF=FRAME_SHIFT(HIGH||tgg/|W1039|1047|cusA|protein_coding|CODING|NP_415107.1|1|1)	GT:DP:AD:AF:RAF:SB:SC:PF	0	0	0	0	0	0	0	0	0	0	0	0	0	0	0	0	0	0	0	0	0	0	0	0	0	0	0	0	0	0	0	0	0	0
NC_000913.3	2568705	eutG	G269	G	9	TC	T	gga/	FRAME_SHIFT	eutG	NP_416948.4	33.42	PASS	SN=0;STA=2568705;STO=2568706;TYP=DEL;R1P=5;R1M=10;R2P=14;R2M=7;AD=36;DP=36253;MCOV=-201;PPC=36;AF=0.0010;RAF=0.0000;LS=3276;MQS=2160;MQM=60;BQS=1311;BQM=38;EDS=955;EDM=48;IDS=35560;IDM=989;CED=601;HMP=4;SB=0.9998;EFF=FRAME_SHIFT(HIGH||gga/|G269|395|eutG|protein_coding|CODING|NP_416948.4|1|1);LOF=(eutG|b2453|1|1.00)	GT:DP:AD:AF:RAF:SB:SC:PF	0	0	0	0	0	0	0	0	0	0	0	0	0	0	0	0	0	0	0	0	0	0	0	0	0	0	0	0	0	0	0	0	0	0
NC_000913.3	905251	amiD	T114	T	4	CA	C	acc/	FRAME_SHIFT	amiD	NP_415388.1	36.37	PASS	SN=0;STA=905251;STO=905252;TYP=DEL;R1P=10;R1M=7;R2P=7;R2M=9;AD=33;DP=36743;MCOV=-201;PPC=33;AF=0.0009;RAF=0.0000;LS=3003;MQS=1980;MQM=60;BQS=1178;BQM=38;EDS=1025;EDM=49;IDS=32593;IDM=989;CED=601;HMP=1;SB=1.0000;EFF=FRAME_SHIFT(HIGH||acc/|T114|276|amiD|protein_coding|CODING|NP_415388.1|1|1);LOF=(amiD|b0867|1|1.00)	GT:DP:AD:AF:RAF:SB:SC:PF	0	0	0	0	0	0	0	0	0	0.0066	0.0642	0.0539	0.0351	0.0152	0	0.0055	0.0058	0	0	0	0	0	0	0	0	0	0	0	0	0	0	0	0	0
NC_000913.3	1731170	lhr	G695	G	5	GT	G	ggt/	FRAME_SHIFT	lhr	NP_416170.1	35.03	PASS	SN=0;STA=1731170;STO=1731171;TYP=DEL;R1P=3;R1M=3;R2P=4;R2M=5;AD=15;DP=33555;MCOV=-201;PPC=15;AF=0.0004;RAF=0.0000;LS=1365;MQS=900;MQM=60;BQS=516;BQM=38;EDS=390;EDM=49;IDS=14824;IDM=989;CED=601;HMP=1;SB=1.0000;EFF=FRAME_SHIFT(HIGH||ggt/|G695|1538|lhr|protein_coding|CODING|NP_416170.1|1|1);LOF=(lhr|b1653|1|1.00)	GT:DP:AD:AF:RAF:SB:SC:PF	0	0	0	0	0	0	0	0	0.0115	0.0592	0.011	0	0	0	0	0	0	0	0	0	0	0	0	0	0	0	0	0	0	0	0	0	0	0
NC_000913.3	2369868	arnA	K611	K	1	CA	C	aaa/	FRAME_SHIFT	arnA	NP_416758.1	33.6	PASS	SN=0;STA=2369868;STO=2369869;TYP=DEL;R1P=4;R1M=14;R2P=6;R2M=8;AD=32;DP=43666;MCOV=-201;PPC=31;AF=0.0007;RAF=0.0000;LS=3262;MQS=1920;MQM=60;BQS=1171;BQM=39;EDS=872;EDM=60;IDS=31640;IDM=992;CED=601;HMP=4;SB=0.9989;EFF=FRAME_SHIFT(HIGH||aaa/|K611|660|arnA|protein_coding|CODING|NP_416758.1|1|1);LOF=(arnA|b2255|1|1.00)	GT:DP:AD:AF:RAF:SB:SC:PF	0	0	0	0	0	0	0	0	0	0	0	0	0	0	0	0	0	0	0	0	0	0	0	0	0	0	0	0	0	0	0	0	0	0
NC_000913.3	2611927	hyfR	A10	A	0	GC	G	gcc/	FRAME_SHIFT	hyfR	NP_416986.4	33.24	PASS	SN=0;STA=2611927;STO=2611928;TYP=DEL;R1P=10;R1M=7;R2P=6;R2M=4;AD=27;DP=43373;MCOV=-201;PPC=27;AF=0.0006;RAF=0.0000;LS=2438;MQS=1620;MQM=60;BQS=963;BQM=38;EDS=887;EDM=50;IDS=26532;IDM=989;CED=601;HMP=5;SB=0.9994;EFF=FRAME_SHIFT(HIGH||gcc/|A10|670|hyfR|protein_coding|CODING|NP_416986.4|1|1)	GT:DP:AD:AF:RAF:SB:SC:PF	0	0	0	0	0	0	0	0	0	0	0	0	0	0	0	0	0	0	0	0	0	0	0	0	0	0	0	0	0	0	0	0	0	0.0042
NC_000913.3	2350414	glpQ	T199	T	9	CG	C	acc/	FRAME_SHIFT	glpQ	NP_416742.1	35.49	PASS	SN=0;STA=2350414;STO=2350415;TYP=DEL;R1P=16;R1M=21;R2P=16;R2M=9;AD=62;DP=59239;MCOV=-201;PPC=62;AF=0.0010;RAF=0.0000;LS=5642;MQS=3720;MQM=60;BQS=2308;BQM=38;EDS=1747;EDM=50;IDS=61259;IDM=989;CED=601;HMP=3;SB=0.9999;EFF=FRAME_SHIFT(HIGH||acc/|T199|358|glpQ|protein_coding|CODING|NP_416742.1|1|1);LOF=(glpQ|b2239|1|1.00)	GT:DP:AD:AF:RAF:SB:SC:PF	0	0	0	0	0	0	0	0	0	0	0	0	0	0	0	0	0	0	0	0	0	0	0	0	0	0	0	0	0	0	0	0	0	0
NC_000913.3	2508674	glk	N251	N	1	AT	A	aat/	FRAME_SHIFT	glk	NP_416889.1	33.34	PASS	SN=0;STA=2508674;STO=2508675;TYP=DEL;R1P=4;R1M=5;R2P=8;R2M=10;AD=27;DP=37109;MCOV=-201;PPC=27;AF=0.0007;RAF=0.0000;LS=2441;MQS=1620;MQM=60;BQS=956;BQM=38;EDS=704;EDM=48;IDS=26615;IDM=989;CED=601;HMP=3;SB=0.9996;EFF=FRAME_SHIFT(HIGH||aat/|N251|321|glk|protein_coding|CODING|NP_416889.1|1|1);LOF=(glk|b2388|1|1.00)	GT:DP:AD:AF:RAF:SB:SC:PF	0	0	0	0	0	0	0	0	0	0	0	0	0	0	0	0	0	0	0	0	0	0	0	0	0	0	0	0	0	0	0	0.0152	0.0592	0.0183
NC_000913.3	4435958	cpdB	E203	E	3	TC	T	gaa/	FRAME_SHIFT	cpdB	NP_418634.1	37.22	PASS	SN=0;STA=4435958;STO=4435959;TYP=DEL;R1P=21;R1M=12;R2P=20;R2M=12;AD=65;DP=49342;MCOV=-201;PPC=64;AF=0.0013;RAF=0.0000;LS=5908;MQS=3900;MQM=60;BQS=2377;BQM=38;EDS=1899;EDM=50;IDS=64251;IDM=989;CED=601;HMP=1;SB=0.9992;EFF=FRAME_SHIFT(HIGH||gaa/|E203|647|cpdB|protein_coding|CODING|NP_418634.1|1|1);LOF=(cpdB|b4213|1|1.00)	GT:DP:AD:AF:RAF:SB:SC:PF	0	0	0	0	0	0	0	0	0	0	0	0	0	0	0	0	0	0	0	0	0	0	0.0037	0	0	0	0	0	0	0	0	0	0	0
[truncated: 12,379 more rows]
[truncated: 177 more columns]

## Sheet: IR9
#CHROM	POS	Gene	Allele	REF	ALT	Mut	Type	gene_name	gene_id	QUAL	FILTER	INFO	FORMAT	IR-9-2	IR-9-4	IR-9-6	IR-9-8	IR-9-10	IR-9-12	IR-9-14	IR-9-16	IR-9-18	IR-9-20	IR-9-22	IR-9-24	IR-9-26	IR-9-28	IR-9-30	IR-9-32	IR-9-34	IR-9-36	IR-9-38	IR-9-40	IR-9-42	IR-9-44	IR-9-46	IR-9-48	IR-9-50	IR-9-52	IR-9-54	IR-9-56	IR-9-58	IR-9-60	IR-9-62	IR-9-64	IR-9-66	IR-9-68	IR-9-70	IR-9-72
[truncated: 4,467 more rows]
[truncated: 14 more columns]

## Sheet: IR10
#CHROM	POS	Gene	Allele	REF	ALT	Mut	Type	gene_name	gene_id	QUAL	FILTER	INFO	FORMAT	IR-10-2	IR-10-4	IR-10-6	IR-10-8	IR-10-10	IR-10-12	IR-10-14	IR-10-16	IR-10-18	IR-10-20	IR-10-22	IR-10-24	IR-10-26	IR-10-28	IR-10-30	IR-10-32	IR-10-34	IR-10-36	IR-10-38	IR-10-40	IR-10-42	IR-10-44	IR-10-46	IR-10-48	IR-10-50	IR-10-52	IR-10-54	IR-10-56	IR-10-58	IR-10-60	IR-10-62	IR-10-64	IR-10-66	IR-10-68	IR-10-70	IR-10-72
[truncated: 3,263 more rows]
[truncated: 14 more columns]

[truncated: 4 more sheets: IR11, IR12, Muts removed, INFO]
