# Supplementary material for: Physiology of Highly Radioresistant Escherichia coli After Experimental Evolution for 100 Cycles of Selection
Source: Front Microbiol. 2020 Sep 22;11:582590. doi: 10.3389/fmicb.2020.582590 (PMC7536353; doi:10.3389/fmicb.2020.582590)
Supplement: Supplementary file 11 [file Data_Sheet_3.xlsx]

## Sheet: Analyzed data
Annotated Sequence	Modifications	Master Protein Accessions	Master Protein Descriptions	Fold Change (1000 Gy/0 Gy)	adj. p
[K].FTLVSAQQLSMAK.[Q]	1xOxidation [M11]; 1xTMT6plex [K13]; 1xTMT6plex [N-Term]	P0AB38	Penicillin-binding protein activator LpoB OS=Escherichia coli (strain K12) OX=83333 GN=lpoB PE=1 SV=1	2.58374	2.35395e-05			Total peptides	Quantified peptides	>1 (treated/untreated)	>2 (treated/untreated)	<1 (treated/untreated)	<0.5 (treated/untreated)
[R].AEAVSIMTDAVR.[Q]	1xOxidation [M7]; 1xTMT6plex [N-Term]	P37648	Protein YhjJ OS=Escherichia coli (strain K12) OX=83333 GN=yhjJ PE=1 SV=1	3.16784	0.0940228		Total	23958	23240	1	1	0	0
[K].TGVSNTLENEFK.[G]	1xTMT6plex [K12]; 1xTMT6plex [N-Term]	P0AEU7	Chaperone protein Skp OS=Escherichia coli (strain K12) OX=83333 GN=skp PE=1 SV=1	0.648652	0.114944		+16	3376	3150	1	1	0	0
[K].DVMAQR.[Q]	1xTMT6plex [N-Term]	P0AEU7	Chaperone protein Skp OS=Escherichia coli (strain K12) OX=83333 GN=skp PE=1 SV=1	0.69084	0.161277		+14	382	323	0	0	0	0
[K].AQAFEQDR.[A]	1xTMT6plex [N-Term]	P0AEU7	Chaperone protein Skp OS=Escherichia coli (strain K12) OX=83333 GN=skp PE=1 SV=1	0.57386	0.221561		+32	504	441	0	0	0	0
[R].IDDEVTVK.[R]	1xTMT6plex [K8]; 1xTMT6plex [N-Term]	P0A7C2	LexA repressor OS=Escherichia coli (strain K12) OX=83333 GN=lexA PE=1 SV=1	0.603046	0.225693		+48	87	71	0	0	0	0
[R].METDLQAK.[M]	1xTMT6plex [K8]; 1xTMT6plex [N-Term]	P0AEU7	Chaperone protein Skp OS=Escherichia coli (strain K12) OX=83333 GN=skp PE=1 SV=1	0.582235	0.228679			0.140913	0.135542	1	1	#DIV/0!	#DIV/0!
[R].SFFDNPQMALAK.[D]	1xOxidation [M8]; 1xTMT6plex [K12]; 1xTMT6plex [N-Term]	P0ADC1	LPS-assembly lipoprotein LptE OS=Escherichia coli (strain K12) OX=83333 GN=lptE PE=1 SV=1	2.44579	0.241425			0.0159446	0.0138985	0	0	#DIV/0!	#DIV/0!
[R].IGFNSK.[A]	1xTMT6plex [K6]; 1xTMT6plex [N-Term]	P0A9K3	PhoH-like protein OS=Escherichia coli (strain K12) OX=83333 GN=ybeZ PE=1 SV=2	0.844398	0.256958			0.0210368	0.0189759	0	0	#DIV/0!	#DIV/0!
[R].METDLQAK.[M]	1xOxidation [M1]; 1xTMT6plex [K8]; 1xTMT6plex [N-Term]	P0AEU7	Chaperone protein Skp OS=Escherichia coli (strain K12) OX=83333 GN=skp PE=1 SV=1	0.614759	0.301208			0.00363135	0.00305508	0	0	#DIV/0!	#DIV/0!
[K].HEQLITQK.[I]	1xTMT6plex [K8]; 1xTMT6plex [N-Term]	P0A998	Bacterial non-heme ferritin OS=Escherichia coli (strain K12) OX=83333 GN=ftnA PE=1 SV=1	0.664061	0.334996
[R].SPNAAEEHLK.[A]	1xTMT6plex [K10]; 1xTMT6plex [N-Term]	P0A7C2	LexA repressor OS=Escherichia coli (strain K12) OX=83333 GN=lexA PE=1 SV=1	0.65508	0.345787
[R].LGVATPEK.[Q]	1xTMT6plex [K8]; 1xTMT6plex [N-Term]	P11875	Arginine--tRNA ligase OS=Escherichia coli (strain K12) OX=83333 GN=argS PE=1 SV=1	0.832164	0.348457
[K].SLFDGTLQGIHR.[T]	1xTMT6plex [N-Term]	P0A6F1	Carbamoyl-phosphate synthase small chain OS=Escherichia coli (strain K12) OX=83333 GN=carA PE=1 SV=1	1.41555	0.356903
[R].SFFDNPQMALAK.[D]	1xTMT6plex [K12]; 1xTMT6plex [N-Term]	P0ADC1	LPS-assembly lipoprotein LptE OS=Escherichia coli (strain K12) OX=83333 GN=lptE PE=1 SV=1	0.614656	0.461668
[R].SLATAAGAVAGGVAGQGVQSAMNK.[T]	1xOxidation [M22]; 1xTMT6plex [K24]; 1xTMT6plex [N-Term]	P0A905	Outer membrane lipoprotein SlyB OS=Escherichia coli (strain K12) OX=83333 GN=slyB PE=2 SV=1	1.42173	0.484613
[R].LPHVPEGHK.[C]	1xTMT6plex [K9]; 1xTMT6plex [N-Term]	P65870	6-carboxy-5,6,7,8-tetrahydropterin synthase OS=Escherichia coli (strain K12) OX=83333 GN=queD PE=1 SV=1	0.626011	0.501009
[R].FNSPWVR.[I]	1xTMT6plex [N-Term]	P0AC16	Dihydroneopterin aldolase OS=Escherichia coli (strain K12) OX=83333 GN=folB PE=1 SV=1	0.76956	0.524733
[R].IGVNAPK.[E]	1xTMT6plex [K7]; 1xTMT6plex [N-Term]	P69913	Carbon storage regulator OS=Escherichia coli (strain K12) OX=83333 GN=csrA PE=1 SV=1	0.883899	0.547789
[R].YSGEDATDQK.[N]	1xTMT6plex [K10]; 1xTMT6plex [N-Term]	P52061	dITP/XTP pyrophosphatase OS=Escherichia coli (strain K12) OX=83333 GN=rdgB PE=1 SV=1	0.826004	0.549849
[R].VQSMPEINDADK.[T]	1xOxidation [M4]; 1xTMT6plex [K12]; 1xTMT6plex [N-Term]	P0A940	Outer membrane protein assembly factor BamA OS=Escherichia coli (strain K12) OX=83333 GN=bamA PE=1 SV=1	1.83216	0.562437
[R].FYASPEAR.[A]	1xTMT6plex [N-Term]	P0AA37	Ribosomal large subunit pseudouridine synthase A OS=Escherichia coli (strain K12) OX=83333 GN=rluA PE=1 SV=2	0.781661	0.562489
[K].IVSAPFAIVGSIGVVAQMPNFNR.[F]	1xTMT6plex [N-Term]	P0AG14	Probable protease SohB OS=Escherichia coli (strain K12) OX=83333 GN=sohB PE=1 SV=1	1.3752	0.581901
[R].VNPDDSKED.[-]	1xTMT6plex [K7]; 1xTMT6plex [N-Term]	P0A7G2	30S ribosome-binding factor OS=Escherichia coli (strain K12) OX=83333 GN=rbfA PE=1 SV=2	0.801127	0.599044
[K].AVEAAVTR.[D]	1xTMT6plex [N-Term]	P66817	DnaA initiator-associating protein DiaA OS=Escherichia coli (strain K12) OX=83333 GN=diaA PE=1 SV=1	0.903636	0.599921
[R].VEIEVK.[G]	1xTMT6plex [K6]; 1xTMT6plex [N-Term]	P0A910	Outer membrane protein A OS=Escherichia coli (strain K12) OX=83333 GN=ompA PE=1 SV=1	0.854664	0.604752
[K].YGDEQVK.[Q]	1xOxidation [Y1]; 1xTMT6plex [K7]; 1xTMT6plex [N-Term]	P62707	2,3-bisphosphoglycerate-dependent phosphoglycerate mutase OS=Escherichia coli (strain K12) OX=83333 GN=gpmA PE=1 SV=2	0.878613	0.606657
[K].AAFKPTYER.[L]	1xTMT6plex [K4]; 1xTMT6plex [N-Term]	P65870	6-carboxy-5,6,7,8-tetrahydropterin synthase OS=Escherichia coli (strain K12) OX=83333 GN=queD PE=1 SV=1	0.659941	0.611971
[R].QSSDPYIMVR.[E]	1xOxidation [M8]; 1xTMT6plex [N-Term]	P76506	Intermembrane phospholipid transport system lipoprotein MlaA OS=Escherichia coli (strain K12) OX=83333 GN=mlaA PE=1 SV=1	1.4902	0.612215
[K].TPEDIEK.[M]	1xTMT6plex [K7]; 1xTMT6plex [N-Term]	P0AE18	Methionine aminopeptidase OS=Escherichia coli (strain K12) OX=83333 GN=map PE=1 SV=1	0.851598	0.620306
[R].ELGVNQDK.[H]	1xTMT6plex [K8]; 1xTMT6plex [N-Term]	P31142	3-mercaptopyruvate sulfurtransferase OS=Escherichia coli (strain K12) OX=83333 GN=sseA PE=1 SV=3	0.837335	0.625011
[R].QGLDSDAEK.[E]	1xTMT6plex [K9]; 1xTMT6plex [N-Term]	P0AEG6	Thiol:disulfide interchange protein DsbC OS=Escherichia coli (strain K12) OX=83333 GN=dsbC PE=1 SV=1	0.84556	0.645869
[R].LTGGSAEDAAK.[R]	1xTMT6plex [K11]; 1xTMT6plex [N-Term]	P37647	2-dehydro-3-deoxygluconokinase OS=Escherichia coli (strain K12) OX=83333 GN=kdgK PE=1 SV=1	0.874833	0.66055
[K].LGISDEQVK.[Q]	1xTMT6plex [K9]; 1xTMT6plex [N-Term]	P0ADY1	Peptidyl-prolyl cis-trans isomerase D OS=Escherichia coli (strain K12) OX=83333 GN=ppiD PE=1 SV=1	0.810004	0.664079
[K].VKPGSLGHR.[E]	1xTMT6plex [K2]; 1xTMT6plex [N-Term]	P0A6K6	Phosphopentomutase OS=Escherichia coli (strain K12) OX=83333 GN=deoB PE=1 SV=1	0.912193	0.67143
[K].LEFYHQGMYFDTPVK.[I]	1xOxidation [M8]; 1xTMT6plex [K15]; 1xTMT6plex [N-Term]	P33136	Glucans biosynthesis protein G OS=Escherichia coli (strain K12) OX=83333 GN=mdoG PE=1 SV=1	1.607	0.676739
[R].AGQTSMIAR.[L]	1xTMT6plex [N-Term]	P0AB71	Fructose-bisphosphate aldolase class 2 OS=Escherichia coli (strain K12) OX=83333 GN=fbaA PE=1 SV=2	0.87485	0.687314
[R].IAQEDCR.[N]	1xCarbamidomethyl [C6]; 1xTMT6plex [N-Term]	P69441	Adenylate kinase OS=Escherichia coli (strain K12) OX=83333 GN=adk PE=1 SV=1	0.826941	0.701098
[K].AQQPPIR.[I]	1xTMT6plex [N-Term]	P08312	Phenylalanine--tRNA ligase alpha subunit OS=Escherichia coli (strain K12) OX=83333 GN=pheS PE=1 SV=2	0.870775	0.744722
[K].AHVNDVNFTPFK.[Y]	1xTrioxidation [F8]; 1xDioxidation [F11]; 1xTMT6plex [K12]; 1xTMT6plex [N-Term]	P26266	Ferric enterobactin transport protein FepE OS=Escherichia coli (strain K12) OX=83333 GN=fepE PE=1 SV=2	0.583451	0.756815
[K].VTDEAQR.[T]	1xTMT6plex [N-Term]	P23843	Periplasmic oligopeptide-binding protein OS=Escherichia coli (strain K12) OX=83333 GN=oppA PE=1 SV=2	0.764679	0.808252
[R].FGINQPGK.[W]	1xTMT6plex [K8]; 1xTMT6plex [N-Term]	P07762	1,4-alpha-glucan branching enzyme GlgB OS=Escherichia coli (strain K12) OX=83333 GN=glgB PE=1 SV=1	0.880453	0.809992
[K].EGENVVGSETR.[V]	1xTMT6plex [N-Term]	P0A7G6	Protein RecA OS=Escherichia coli (strain K12) OX=83333 GN=recA PE=1 SV=2	0.834965	0.819317
[K].SINLMEMPGLNVGYLSYNVQK.[K]	2xOxidation [M5; M7]; 1xTMT6plex [K21]; 1xTMT6plex [N-Term]	P23847	Periplasmic dipeptide transport protein OS=Escherichia coli (strain K12) OX=83333 GN=dppA PE=1 SV=1	1.53492	0.836075
[R].YGEIATR.[L]	1xTMT6plex [N-Term]	P27298	Oligopeptidase A OS=Escherichia coli (strain K12) OX=83333 GN=prlC PE=3 SV=3	0.892047	0.854852
[R].RYPSAGSAYTYAQK.[S]	1xTMT6plex [K14]; 1xTMT6plex [N-Term]	P0AA47	Low-affinity putrescine importer PlaP OS=Escherichia coli (strain K12) OX=83333 GN=plaP PE=1 SV=1	0.690269	0.932651
[R].VAEEVAELLLAR.[F]	1xTMT6plex [N-Term]	P0AC16	Dihydroneopterin aldolase OS=Escherichia coli (strain K12) OX=83333 GN=folB PE=1 SV=1	0.748282	0.952835
[K].LADAPER.[H]	1xTMT6plex [N-Term]	P0AEW4	3',5'-cyclic adenosine monophosphate phosphodiesterase CpdA OS=Escherichia coli (strain K12) OX=83333 GN=cpdA PE=1 SV=1	0.891777	0.971088
[K].FTVPQQTAVSQR.[W]	1xTMT6plex [N-Term]	P39410	Toxin YjjJ OS=Escherichia coli (strain K12) OX=83333 GN=yjjJ PE=1 SV=1	0.787152	0.974163
[K].SLPVYGNGQQIR.[D]	1xTMT6plex [N-Term]	P27830	dTDP-glucose 4,6-dehydratase 2 OS=Escherichia coli (strain K12) OX=83333 GN=rffG PE=1 SV=3	0.79334	0.982346
[K].MHAEYR.[A]	1xTMT6plex [N-Term]	P0AAX8	Probable L,D-transpeptidase YbiS OS=Escherichia coli (strain K12) OX=83333 GN=ybiS PE=1 SV=1	0.856824	0.988693
[R].ELGAER.[I]	1xTMT6plex [N-Term]	P22333	Adenosine deaminase OS=Escherichia coli (strain K12) OX=83333 GN=add PE=3 SV=2	0.817115	0.997988
[R].ASELQR.[M]	1xTMT6plex [N-Term]	P0AEU7	Chaperone protein Skp OS=Escherichia coli (strain K12) OX=83333 GN=skp PE=1 SV=1	0.616578	0.998761
[R].DAATLLR.[L]	1xOxidation [T4]; 1xTMT6plex [N-Term]; 1xCarbonyl [A3]	P0CF92	Putative transposase InsL for insertion sequence element IS186B OS=Escherichia coli (strain K12) OX=83333 GN=insL2 PE=3 SV=1	1	1
[R].ALSLFCVIMGR.[F]	1xCarbamidomethyl [C6]; 1xOxidation [M9]; 1xTMT6plex [N-Term]	P0A6V8	Glucokinase OS=Escherichia coli (strain K12) OX=83333 GN=glk PE=1 SV=1	1	1.00004
[K].ATGTSEMAPALVAAFGGK.[E]	1xOxidation [M7]; 1xTMT6plex [K18]; 1xTMT6plex [N-Term]	P69786	PTS system glucose-specific EIICB component OS=Escherichia coli (strain K12) OX=83333 GN=ptsG PE=1 SV=1	1	1.00009
[R].YGLFSEVR.[G]	1xTMT6plex [N-Term]	P77581	Succinylornithine transaminase OS=Escherichia coli (strain K12) OX=83333 GN=astC PE=1 SV=1	1	1.00013
[R].IAPDAINK.[W]	1xTMT6plex [K8]; 1xTMT6plex [N-Term]	P75863	Uncharacterized protein YcbX OS=Escherichia coli (strain K12) OX=83333 GN=ycbX PE=1 SV=1	1	1.00017
[K].SVVADPHYR.[N]	1xTMT6plex [N-Term]	P39401	Phosphoglycerol transferase I OS=Escherichia coli (strain K12) OX=83333 GN=mdoB PE=3 SV=2	1	1.00021
[R].EAIFALAQIEQELIAPENR.[S]	1xTMT6plex [N-Term]	P0C8J8	D-tagatose-1,6-bisphosphate aldolase subunit GatZ OS=Escherichia coli (strain K12) OX=83333 GN=gatZ PE=1 SV=1	1	1.00026
[K].EDRLPCLFAAGVVADNILVK.[Y]	1xCarbamidomethyl [C6]; 1xTMT6plex [K20]; 1xTMT6plex [N-Term]	P76549	Uncharacterized protein YffR OS=Escherichia coli (strain K12) OX=83333 GN=yffR PE=3 SV=1	1	1.0003
[R].DLSGFVDGTENPAGEETR.[R]	1xTMT6plex [N-Term]	P76536	Dye-decolorizing peroxidase YfeX OS=Escherichia coli (strain K12) OX=83333 GN=yfeX PE=1 SV=2	1	1.00034
[K].YAGALVLGQYYK.[S]	1xTMT6plex [K12]; 1xTMT6plex [N-Term]	P0ADV7	Intermembrane phospholipid transport system binding protein MlaC OS=Escherichia coli (strain K12) OX=83333 GN=mlaC PE=1 SV=1	1.00007	1.00035
[R].TEFLFMDRDALPTEEEQFAAYK.[A]	1xTMT6plex [K22]; 1xTMT6plex [N-Term]	P08839	Phosphoenolpyruvate-protein phosphotransferase OS=Escherichia coli (strain K12) OX=83333 GN=ptsI PE=1 SV=1	0.999954	1.00035
[R].MPMVQK.[K]	1xOxidation [M]; 1xTMT6plex [K6]; 1xTMT6plex [N-Term]	P0A6Y8	Chaperone protein DnaK OS=Escherichia coli (strain K12) OX=83333 GN=dnaK PE=1 SV=2	1.00004	1.00036
[K].YVLAGEGNK.[A]	1xTMT6plex [K9]; 1xTMT6plex [N-Term]	P0A6P9	Enolase OS=Escherichia coli (strain K12) OX=83333 GN=eno PE=1 SV=2	1.00025	1.00037
[K].IAHDISSYSFVAMAK.[A]	1xOxidation [M13]; 1xTMT6plex [K15]; 1xTMT6plex [N-Term]	P0AEK4	Enoyl-[acyl-carrier-protein] reductase [NADH] FabI OS=Escherichia coli (strain K12) OX=83333 GN=fabI PE=1 SV=2	1.00009	1.00037
[K].VVLDAEGYALYFSR.[A]	1xTMT6plex [N-Term]	P04951	3-deoxy-manno-octulosonate cytidylyltransferase OS=Escherichia coli (strain K12) OX=83333 GN=kdsB PE=1 SV=2	0.999925	1.00037
[K].YPETAALVADWTDEQIWALNR.[G]	1xTMT6plex [N-Term]	P0AFG8	Pyruvate dehydrogenase E1 component OS=Escherichia coli (strain K12) OX=83333 GN=aceE PE=1 SV=2	1	1.00038
[R].LPNGVLR.[T]	1xTMT6plex [N-Term]	P0A7R1	50S ribosomal protein L9 OS=Escherichia coli (strain K12) OX=83333 GN=rplI PE=1 SV=1	1.00003	1.00038
[K].GTVVNFVVK.[Y]	1xTMT6plex [K9]; 1xTMT6plex [N-Term]	P69451	Long-chain-fatty-acid--CoA ligase OS=Escherichia coli (strain K12) OX=83333 GN=fadD PE=1 SV=1	1.00005	1.00039
[R].SADLISIGPMLQGMR.[K]	1xOxidation [M]; 1xTMT6plex [N-Term]	P0A9M8	Phosphate acetyltransferase OS=Escherichia coli (strain K12) OX=83333 GN=pta PE=1 SV=2	1.00003	1.00039
[R].HLVDLYQQQGVEK.[S]	1xTMT6plex [K13]; 1xTMT6plex [N-Term]	P0A867	Transaldolase A OS=Escherichia coli (strain K12) OX=83333 GN=talA PE=3 SV=1	0.999938	1.00039
[R].LEFIGAPTPLEYLPR.[F]	1xTMT6plex [N-Term]	P76316	D-cysteine desulfhydrase OS=Escherichia coli (strain K12) OX=83333 GN=dcyD PE=1 SV=4	1.00005	1.0004
[K].ITLNMGVGEAIADKK.[L]	2xTMT6plex [K14; K15]; 1xTMT6plex [N-Term]	P62399	50S ribosomal protein L5 OS=Escherichia coli (strain K12) OX=83333 GN=rplE PE=1 SV=2	1.00022	1.00041
[R].VAPSHLR.[F]	1xTMT6plex [N-Term]	P77649	UPF0061 protein YdiU OS=Escherichia coli (strain K12) OX=83333 GN=ydiU PE=3 SV=1	0.99991	1.00041
[K].TIAGEIGSSTMPHK.[V]	1xTMT6plex [K14]; 1xTMT6plex [N-Term]	P0AB89	Adenylosuccinate lyase OS=Escherichia coli (strain K12) OX=83333 GN=purB PE=1 SV=1	0.999923	1.00042
[K].ALYDMVDVNVYQENIFHTK.[M]	1xTMT6plex [K19]; 1xTMT6plex [N-Term]	P0A7F6	S-adenosylmethionine decarboxylase proenzyme OS=Escherichia coli (strain K12) OX=83333 GN=speD PE=1 SV=1	1	1.00043
[K].VGVYSSPHLVR.[Y]	1xTMT6plex [N-Term]	P08192	Dihydrofolate synthase/folylpolyglutamate synthase OS=Escherichia coli (strain K12) OX=83333 GN=folC PE=1 SV=2	1.00012	1.00044
[K].LYPDQPVEVLAADLR.[R]	1xTMT6plex [N-Term]	P0ADR8	Pyrimidine/purine nucleotide 5'-monophosphate nucleosidase OS=Escherichia coli (strain K12) OX=83333 GN=ppnN PE=1 SV=1	0.999879	1.00044
[K].APAEPQR.[Y]	1xTMT6plex [N-Term]	P0A9P0	Dihydrolipoyl dehydrogenase OS=Escherichia coli (strain K12) OX=83333 GN=lpdA PE=1 SV=2	1.00022	1.00044
[R].IAAGQPLSIK.[Q]	1xTMT6plex [K10]; 1xTMT6plex [N-Term]	P24182	Biotin carboxylase OS=Escherichia coli (strain K12) OX=83333 GN=accC PE=1 SV=2	1.00058	1.00045
[K].SITNIDLNQK.[I]	1xTMT6plex [K10]; 1xTMT6plex [N-Term]	P25889	NAD-dependent dihydropyrimidine dehydrogenase subunit PreA OS=Escherichia coli (strain K12) OX=83333 GN=preA PE=1 SV=3	0.99988	1.00045
[R].YGLIGANGSGK.[S]	1xTMT6plex [K11]; 1xTMT6plex [N-Term]	P0A9U3	Uncharacterized ABC transporter ATP-binding protein YbiT OS=Escherichia coli (strain K12) OX=83333 GN=ybiT PE=1 SV=1	0.999932	1.00047
[R].ESLYLADEVFMSGTAAEITPVR.[S]	1xOxidation [M11]; 1xTMT6plex [N-Term]	P0AB80	Branched-chain-amino-acid aminotransferase OS=Escherichia coli (strain K12) OX=83333 GN=ilvE PE=1 SV=2	1	1.00047
[K].MDEVIYEEFK.[G]	1xTMT6plex [K10]; 1xTMT6plex [N-Term]	P0AG30	Transcription termination factor Rho OS=Escherichia coli (strain K12) OX=83333 GN=rho PE=1 SV=1	0.999887	1.00049
[K].KAPAEPQR.[Y]	1xTMT6plex [K1]; 1xTMT6plex [N-Term]	P0A9P0	Dihydrolipoyl dehydrogenase OS=Escherichia coli (strain K12) OX=83333 GN=lpdA PE=1 SV=2	1.00005	1.00049
[K].ECTNIYAPLANR.[L]	1xCarbamidomethyl [C2]; 1xTMT6plex [N-Term]	P0AG20	GTP pyrophosphokinase OS=Escherichia coli (strain K12) OX=83333 GN=relA PE=1 SV=1	0.999906	1.00049
[K].HAVIALTSIYGVGK.[T]	1xTMT6plex [K14]; 1xTMT6plex [N-Term]	P0A7S9	30S ribosomal protein S13 OS=Escherichia coli (strain K12) OX=83333 GN=rpsM PE=1 SV=2	1.00022	1.00051
[K].ADVVVANILAGPLR.[E]	1xTMT6plex [N-Term]	P0A8T1	Ribosomal protein L11 methyltransferase OS=Escherichia coli (strain K12) OX=83333 GN=prmA PE=1 SV=1	1.00009	1.00051
[K].EGVITVEDGTGLQDELDVVEGMQFDR.[G]	1xOxidation [D/M/V/Q/F/T]; 1xTMT6plex [N-Term]	P0A6F5	60 kDa chaperonin OS=Escherichia coli (strain K12) OX=83333 GN=groL PE=1 SV=2	1	1.00051
[K].TGILLANLGTPDAPTPEAVK.[R]	1xTMT6plex [K20]; 1xTMT6plex [N-Term]	P23871	Ferrochelatase OS=Escherichia coli (strain K12) OX=83333 GN=hemH PE=1 SV=3	0.999845	1.00052
[R].LWICPSWR.[D]	1xCarbamidomethyl [C4]; 1xTMT6plex [N-Term]	P0A8T1	Ribosomal protein L11 methyltransferase OS=Escherichia coli (strain K12) OX=83333 GN=prmA PE=1 SV=1	0.999817	1.00053
[K].VGLSVAVADAHPLLIPR.[A]	1xTMT6plex [N-Term]	P0ABZ4	3-deoxy-D-manno-octulosonate 8-phosphate phosphatase KdsC OS=Escherichia coli (strain K12) OX=83333 GN=kdsC PE=3 SV=1	0.999841	1.00053
[K].AVYQQVISK.[Y]	1xTMT6plex [K9]; 1xTMT6plex [N-Term]	P45955	Cell division coordinator CpoB OS=Escherichia coli (strain K12) OX=83333 GN=cpoB PE=1 SV=2	1.00007	1.00054
[K].GVYVGPNASLR.[G]	1xTMT6plex [N-Term]	P77181	Phenylacetic acid degradation protein PaaY OS=Escherichia coli (strain K12) OX=83333 GN=paaY PE=3 SV=1	1.00009	1.00054
[R].NFQFASHMVMFDLPFNPDLLEQR.[I]	1xTMT6plex [N-Term]	P60240	RNA polymerase-associated protein RapA OS=Escherichia coli (strain K12) OX=83333 GN=rapA PE=1 SV=2	1	1.00056
[R].LMGESSGQTYR.[L]	1xOxidation [M2]; 1xTMT6plex [N-Term]	P21499	Ribonuclease R OS=Escherichia coli (strain K12) OX=83333 GN=rnr PE=1 SV=2	1.00024	1.00056
[R].HLPLPTYLVVQVR.[G]	1xTMT6plex [N-Term]	P0A7Y0	Ribonuclease 3 OS=Escherichia coli (strain K12) OX=83333 GN=rnc PE=1 SV=1	0.999842	1.00056
[K].SLGLENLTLK.[L]	1xTMT6plex [K10]; 1xTMT6plex [N-Term]	Q47622	Probable ABC transporter periplasmic-binding protein SapA OS=Escherichia coli (strain K12) OX=83333 GN=sapA PE=3 SV=1	0.99985	1.00057
[R].TIPRPLAK.[D]	1xTMT6plex [K8]; 1xTMT6plex [N-Term]	P11071	Isocitrate dehydrogenase kinase/phosphatase OS=Escherichia coli (strain K12) OX=83333 GN=aceK PE=1 SV=2	0.999889	1.00057
[R].LWVAPPTR.[M]	1xOxidation [W2]; 1xTMT6plex [N-Term]	P36683	Aconitate hydratase B OS=Escherichia coli (strain K12) OX=83333 GN=acnB PE=1 SV=3	1.00015	1.00057
[K].TLFEPGEMVR.[V]	1xTMT6plex [N-Term]	P0AFG0	Transcription termination/antitermination protein NusG OS=Escherichia coli (strain K12) OX=83333 GN=nusG PE=1 SV=2	0.999826	1.00058
[K].INMMEQVLDIPSQEVISK.[D]	1xTMT6plex [K18]; 1xTMT6plex [N-Term]	P0AA53	Protein QmcA OS=Escherichia coli (strain K12) OX=83333 GN=qmcA PE=1 SV=1	0.999799	1.00058
[K].QLANQADVLVR.[L]	1xTMT6plex [N-Term]	P39838	Phosphotransferase RcsD OS=Escherichia coli (strain K12) OX=83333 GN=rcsD PE=1 SV=3	1.0001	1.00058
[R].GMEEIVK.[N]	1xTMT6plex [K7]; 1xTMT6plex [N-Term]	P0ACE0	Hydrogenase-2 large chain OS=Escherichia coli (strain K12) OX=83333 GN=hybC PE=1 SV=2	0.999846	1.00058
[K].AGVSNLLDILSAVTGQSIPELEK.[Q]	1xTMT6plex [K23]; 1xTMT6plex [N-Term]	P00954	Tryptophan--tRNA ligase OS=Escherichia coli (strain K12) OX=83333 GN=trpS PE=1 SV=3	0.999748	1.0006
[K].TTTGDGIVAGLQVLAAMAR.[N]	1xTMT6plex [N-Term]	P31120	Phosphoglucosamine mutase OS=Escherichia coli (strain K12) OX=83333 GN=glmM PE=1 SV=3	1	1.0006
[K].EFPLPTYATSGSAGLDLR.[A]	1xTMT6plex [N-Term]	P06968	Deoxyuridine 5'-triphosphate nucleotidohydrolase OS=Escherichia coli (strain K12) OX=83333 GN=dut PE=1 SV=1	0.999845	1.0006
[K].APSVAAVPPVEAAAAVSPLASGVK.[K]	1xTMT6plex [K24]; 1xTMT6plex [N-Term]	P46889	DNA translocase FtsK OS=Escherichia coli (strain K12) OX=83333 GN=ftsK PE=1 SV=2	1.00011	1.0006
[R].KLEDLLAAK.[L]	2xTMT6plex [K1; K9]; 1xTMT6plex [N-Term]	P0A867	Transaldolase A OS=Escherichia coli (strain K12) OX=83333 GN=talA PE=3 SV=1	1.00024	1.0006
[R].QEEHIELIASENYTSPR.[V]	1xTMT6plex [N-Term]	P0A825	Serine hydroxymethyltransferase OS=Escherichia coli (strain K12) OX=83333 GN=glyA PE=1 SV=1	1.00023	1.0006
[K].VFQNTEHVHVVGLR.[G]	1xTMT6plex [N-Term]	P22523	Chromosome partition protein MukB OS=Escherichia coli (strain K12) OX=83333 GN=mukB PE=1 SV=2	1.00013	1.00061
[K].ITDVEVLK.[A]	1xOxidation [I1]; 1xTMT6plex [K8]; 1xTMT6plex [N-Term]	P0A6P1	Elongation factor Ts OS=Escherichia coli (strain K12) OX=83333 GN=tsf PE=1 SV=2	1.0002	1.00061
[R].DYAGVDEGMNGLSTR.[F]	1xOxidation [M9]; 1xTMT6plex [N-Term]	P0ACY3	Uncharacterized protein YeaG OS=Escherichia coli (strain K12) OX=83333 GN=yeaG PE=3 SV=1	0.999851	1.00061
[K].LTGGLQLPNDETGDCQLFTQNLAR.[M]	1xCarbamidomethyl [C15]; 1xTMT6plex [N-Term]	P0A6J5	D-amino acid dehydrogenase OS=Escherichia coli (strain K12) OX=83333 GN=dadA PE=1 SV=1	0.9998	1.00064
[R].ALQIGEWQGEPVWLVQQQR.[R]	1xTMT6plex [N-Term]	P32664	NADH pyrophosphatase OS=Escherichia coli (strain K12) OX=83333 GN=nudC PE=1 SV=2	1.0002	1.00064
[R].LVFVDGR.[Y]	1xTMT6plex [N-Term]	P77689	FeS cluster assembly protein SufD OS=Escherichia coli (strain K12) OX=83333 GN=sufD PE=1 SV=1	0.999804	1.00068
[R].LRDNPECADQEHQAK.[S]	1xCarbamidomethyl [C7]; 1xTMT6plex [K15]; 1xTMT6plex [N-Term]	P15254	Phosphoribosylformylglycinamidine synthase OS=Escherichia coli (strain K12) OX=83333 GN=purL PE=1 SV=3	0.999722	1.00071
[K].GVFTFDPGFTSTASCESK.[I]	1xCarbamidomethyl [C15]; 1xTMT6plex [K18]; 1xTMT6plex [N-Term]	P0ABH7	Citrate synthase OS=Escherichia coli (strain K12) OX=83333 GN=gltA PE=1 SV=1	1.00017	1.00075
[R].FCGAEGLNNVITLSTFR.[N]	1xCarbamidomethyl [C2]; 1xOxidation [F1]; 1xTMT6plex [N-Term]	P0A862	Thiol peroxidase OS=Escherichia coli (strain K12) OX=83333 GN=tpx PE=1 SV=2	0.999718	1.00078
[K].VEHADEYDLWGSR.[V]	1xTMT6plex [N-Term]	P0AEI4	Ribosomal protein S12 methylthiotransferase RimO OS=Escherichia coli (strain K12) OX=83333 GN=rimO PE=1 SV=1	1.00029	1.00082
[K].NAFHGR.[T]	1xTMT6plex [N-Term]	P77581	Succinylornithine transaminase OS=Escherichia coli (strain K12) OX=83333 GN=astC PE=1 SV=1	1.00026	1.00086
[R].QGVLEEFGVTMIGATADAIDK.[A]	1xTMT6plex [K21]; 1xTMT6plex [N-Term]	P00968	Carbamoyl-phosphate synthase large chain OS=Escherichia coli (strain K12) OX=83333 GN=carB PE=1 SV=2	1.00036	1.0009
[R].DLNIDPATLR.[Y]	1xTMT6plex [N-Term]	P06720	Alpha-galactosidase OS=Escherichia coli (strain K12) OX=83333 GN=melA PE=1 SV=1	0.999786	1.0009
[R].FLDQVAAK.[D]	1xTMT6plex [K8]; 1xTMT6plex [N-Term]	P0A8N3	Lysine--tRNA ligase OS=Escherichia coli (strain K12) OX=83333 GN=lysS PE=1 SV=2	0.999651	1.00091
[R].EILLLTLVEK.[L]	1xTMT6plex [K10]; 1xTMT6plex [N-Term]	P37649	Probable cyclic di-GMP phosphodiesterase PdeK OS=Escherichia coli (strain K12) OX=83333 GN=pdeK PE=1 SV=3	1.00029	1.00092
[K].TGYLTLGGSQR.[V]	1xTMT6plex [N-Term]	P0CK95	Putative lipoprotein AcfD homolog OS=Escherichia coli (strain K12) OX=83333 GN=yghJ PE=3 SV=1	0.999324	1.00092
[K].HVLLADETVCIGPAPSVK.[S]	1xCarbamidomethyl [C10]; 1xOxidation [V9]; 1xTMT6plex [K18]; 1xTMT6plex [N-Term]	P24182	Biotin carboxylase OS=Escherichia coli (strain K12) OX=83333 GN=accC PE=1 SV=2	1.00027	1.00092
[R].APFSAFLR.[L]	1xTMT6plex [N-Term]	P05041	Aminodeoxychorismate synthase component 1 OS=Escherichia coli (strain K12) OX=83333 GN=pabB PE=1 SV=1	1.00021	1.00093
[K].GHAYVADNGDVMFDVPTDPTYGVLSR.[Q]	1xTMT6plex [N-Term]	P21888	Cysteine--tRNA ligase OS=Escherichia coli (strain K12) OX=83333 GN=cysS PE=1 SV=2	0.999546	1.00093
[R].ISVVEVMGR.[Y]	1xTMT6plex [N-Term]	P0A796	ATP-dependent 6-phosphofructokinase isozyme 1 OS=Escherichia coli (strain K12) OX=83333 GN=pfkA PE=1 SV=1	1.00044	1.00093
[R].TEMQDELVK.[L]	1xOxidation [M3]; 1xTMT6plex [K9]; 1xTMT6plex [N-Term]	P14175	Glycine betaine/proline betaine transport system ATP-binding protein ProV OS=Escherichia coli (strain K12) OX=83333 GN=proV PE=1 SV=1	0.999673	1.00094
[K].VKPQVYAGLFPVSSDDYEAFR.[D]	1xTMT6plex [K2]; 1xTMT6plex [N-Term]	P60785	Elongation factor 4 OS=Escherichia coli (strain K12) OX=83333 GN=lepA PE=1 SV=1	0.999583	1.00094
[R].MLQLQEK.[G]	1xTMT6plex [K7]; 1xTMT6plex [N-Term]	P0A6I0	Cytidylate kinase OS=Escherichia coli (strain K12) OX=83333 GN=cmk PE=1 SV=1	0.999673	1.00094
[R].TLVAVMENYQQADGR.[I]	1xTMT6plex [N-Term]	P0A8L1	Serine--tRNA ligase OS=Escherichia coli (strain K12) OX=83333 GN=serS PE=1 SV=1	1.00014	1.00094
[R].AALAGAVNTLMR.[L]	1xTMT6plex [N-Term]	P15770	Shikimate dehydrogenase (NADP(+)) OS=Escherichia coli (strain K12) OX=83333 GN=aroE PE=1 SV=1	1.00051	1.00094
[K].EPQGFVADATINTPNGVLVASGK.[H]	1xTMT6plex [K23]; 1xTMT6plex [N-Term]	P0AD49	Ribosome-associated inhibitor A OS=Escherichia coli (strain K12) OX=83333 GN=raiA PE=1 SV=2	0.999389	1.00095
[R].QFPVGEIYALAR.[N]	1xTMT6plex [N-Term]	P08390	USG-1 protein OS=Escherichia coli (strain K12) OX=83333 GN=usg PE=1 SV=1	1.00038	1.00096
[R].IQALESILDAEHPNWR.[D]	1xTMT6plex [N-Term]	P0AFM9	Phage shock protein B OS=Escherichia coli (strain K12) OX=83333 GN=pspB PE=1 SV=1	0.999806	1.00097
[K].ANPDMSAMVEGIELTLK.[S]	2xOxidation [M5; M8]; 1xTMT6plex [K17]; 1xTMT6plex [N-Term]	P09372	Protein GrpE OS=Escherichia coli (strain K12) OX=83333 GN=grpE PE=1 SV=1	1.00046	1.00097
[K].QVLFTTPYYDNSALFVGQQGK.[Y]	1xTMT6plex [K21]; 1xTMT6plex [N-Term]	P30859	Putative ABC transporter arginine-binding protein 2 OS=Escherichia coli (strain K12) OX=83333 GN=artI PE=1 SV=3	0.999523	1.00097
[K].QMQFFGAR.[A]	1xTMT6plex [N-Term]	P42632; P09373	PFL-like enzyme TdcE OS=Escherichia coli (strain K12) OX=83333 GN=tdcE PE=1 SV=2;Formate acetyltransferase 1 OS=Escherichia coli (strain K12) OX=83333 GN=pflB PE=1 SV=2	0.999857	1.00097
[R].INNAGAANAMNLCCTALLASR.[Q]	2xCarbamidomethyl [C13; C14]; 1xTMT6plex [N-Term]	P0A7A7	Glycerol-3-phosphate acyltransferase OS=Escherichia coli (strain K12) OX=83333 GN=plsB PE=1 SV=2	1.00017	1.00097
[R].VEDLFIIATADRR.[A]	1xTMT6plex [N-Term]	P27249	Bifunctional uridylyltransferase/uridylyl-removing enzyme OS=Escherichia coli (strain K12) OX=83333 GN=glnD PE=1 SV=2	1.00043	1.00097
[K].GIIDFLNQYEEAVK.[V]	1xTMT6plex [K14]; 1xTMT6plex [N-Term]	P33363	Periplasmic beta-glucosidase OS=Escherichia coli (strain K12) OX=83333 GN=bglX PE=3 SV=2	0.999619	1.00097
[R].ADVVVVSIFVNPMQFDRPEDLAR.[Y]	1xOxidation [M/D]; 1xTMT6plex [N-Term]	P31663	Pantothenate synthetase OS=Escherichia coli (strain K12) OX=83333 GN=panC PE=1 SV=1	0.999492	1.00098
[R].SLSSYSNEVVLVFK.[S]	1xTMT6plex [K14]; 1xTMT6plex [N-Term]	P0AE30	Arginine ABC transporter permease protein ArtM OS=Escherichia coli (strain K12) OX=83333 GN=artM PE=1 SV=1	0.999874	1.00098
[K].SYGTDVTLGFPINEYNSLR.[A]	1xTMT6plex [N-Term]	P0A940	Outer membrane protein assembly factor BamA OS=Escherichia coli (strain K12) OX=83333 GN=bamA PE=1 SV=1	0.999493	1.00099
[K].DPNHIK.[V]	1xTMT6plex [K6]; 1xTMT6plex [N-Term]	P28635	D-methionine-binding lipoprotein MetQ OS=Escherichia coli (strain K12) OX=83333 GN=metQ PE=1 SV=2	1.00065	1.00099
[K].SGSGYTGFTCYAAPDVTLEDDLK.[R]	1xCarbamidomethyl [C10]; 1xTMT6plex [K23]; 1xTMT6plex [N-Term]	P06961	Multifunctional CCA protein OS=Escherichia coli (strain K12) OX=83333 GN=cca PE=1 SV=1	0.999679	1.00099
[K].FICIADASK.[Q]	1xCarbamidomethyl [C3]; 1xTMT6plex [K9]; 1xTMT6plex [N-Term]	P0A7Z0	Ribose-5-phosphate isomerase A OS=Escherichia coli (strain K12) OX=83333 GN=rpiA PE=1 SV=1	1.00037	1.00099
[K].SGIVAFK.[N]	1xTMT6plex [K7]; 1xTMT6plex [N-Term]	P77581	Succinylornithine transaminase OS=Escherichia coli (strain K12) OX=83333 GN=astC PE=1 SV=1	0.999731	1.00099
[R].VVAEIER.[D]	1xTMT6plex [N-Term]	P24230	ATP-dependent DNA helicase RecG OS=Escherichia coli (strain K12) OX=83333 GN=recG PE=1 SV=1	1.00043	1.001
[R].ATITLR.[R]	1xTMT6plex [N-Term]	P07395	Phenylalanine--tRNA ligase beta subunit OS=Escherichia coli (strain K12) OX=83333 GN=pheT PE=1 SV=2	0.999559	1.001
[R].NELSSYK.[Q]	1xTMT6plex [K7]; 1xTMT6plex [N-Term]	P16659	Proline--tRNA ligase OS=Escherichia coli (strain K12) OX=83333 GN=proS PE=1 SV=4	0.997136	1.00101
[K].EIPCVEQVFDSETNYILAR.[F]	1xCarbamidomethyl [C4]; 1xTMT6plex [N-Term]	P06986	Histidinol-phosphate aminotransferase OS=Escherichia coli (strain K12) OX=83333 GN=hisC PE=1 SV=2	0.999694	1.00101
[K].ANLVPHF.[-]	1xTMT6plex [N-Term]	P0A8A8	Ribosome maturation factor RimP OS=Escherichia coli (strain K12) OX=83333 GN=rimP PE=1 SV=2	0.999731	1.00101
[R].IAIDWPQTSGLILSPK.[D]	1xTMT6plex [K16]; 1xTMT6plex [N-Term]	P37745	dTDP-4-dehydrorhamnose 3,5-epimerase OS=Escherichia coli (strain K12) OX=83333 GN=rfbC PE=1 SV=1	1.00055	1.00101
[R].AANIILHCEGK.[V]	1xCarbamidomethyl [C8]; 1xTMT6plex [K11]; 1xTMT6plex [N-Term]	P17115	Arabinose 5-phosphate isomerase GutQ OS=Escherichia coli (strain K12) OX=83333 GN=gutQ PE=1 SV=3	0.99964	1.00101
[K].AFLQELQEASDR.[G]	1xTMT6plex [N-Term]	P0A962	L-asparaginase 1 OS=Escherichia coli (strain K12) OX=83333 GN=ansA PE=1 SV=1	0.999376	1.00101
[R].DLKPVVEMGPDALIMSDPGLIMLVR.[E]	1xOxidation [M]; 1xTMT6plex [K3]; 1xTMT6plex [N-Term]	P76403	Uncharacterized protease YegQ OS=Escherichia coli (strain K12) OX=83333 GN=yegQ PE=3 SV=1	0.999422	1.00101
[K].LSDAVNLTGGTSSK.[T]	1xTMT6plex [K14]; 1xTMT6plex [N-Term]	P17315	Colicin I receptor OS=Escherichia coli (strain K12) OX=83333 GN=cirA PE=1 SV=2	1.00066	1.00101
[K].GVQAMLDAVIDYLPSPVDVPAINGILDDGK.[D]	1xTMT6plex [K30]; 1xTMT6plex [N-Term]	P0A6M8	Elongation factor G OS=Escherichia coli (strain K12) OX=83333 GN=fusA PE=1 SV=2	0.99913	1.00101
[K].LAVGYTLDELMNDITGGR.[T]	1xTMT6plex [N-Term]	P00968	Carbamoyl-phosphate synthase large chain OS=Escherichia coli (strain K12) OX=83333 GN=carB PE=1 SV=2	1.00063	1.00101
[K].VINQLTGGLAGMAK.[G]	1xOxidation [M12]; 1xTMT6plex [K14]; 1xTMT6plex [N-Term]	P0A9P0	Dihydrolipoyl dehydrogenase OS=Escherichia coli (strain K12) OX=83333 GN=lpdA PE=1 SV=2	1.00027	1.00101
[K].TDVLPAEER.[G]	1xTMT6plex [N-Term]	P0AE16	Protein AmpG OS=Escherichia coli (strain K12) OX=83333 GN=ampG PE=1 SV=1	1.00068	1.00102
[R].NPMELTDVADLLK.[S]	1xTMT6plex [K13]; 1xTMT6plex [N-Term]	P21889	Aspartate--tRNA ligase OS=Escherichia coli (strain K12) OX=83333 GN=aspS PE=1 SV=1	0.999556	1.00103
[R].GGSEEPMDLFK.[R]	1xOxidation [M7]; 1xTMT6plex [K11]; 1xTMT6plex [N-Term]	P27298	Oligopeptidase A OS=Escherichia coli (strain K12) OX=83333 GN=prlC PE=3 SV=3	1.00022	1.00103
[R].IVYAMSELGLNASAK.[F]	1xTMT6plex [K15]; 1xTMT6plex [N-Term]	P0AFI2	DNA topoisomerase 4 subunit A OS=Escherichia coli (strain K12) OX=83333 GN=parC PE=1 SV=1	1.00025	1.00103
[K].YIPEELR.[K]	1xTMT6plex [N-Term]	P0AC33	Fumarate hydratase class I, aerobic OS=Escherichia coli (strain K12) OX=83333 GN=fumA PE=1 SV=2	1.00048	1.00103
[K].MANQANIPVITLDR.[Q]	1xTMT6plex [N-Term]	P02925	Ribose import binding protein RbsB OS=Escherichia coli (strain K12) OX=83333 GN=rbsB PE=1 SV=1	1.00046	1.00103
[R].DLKPVVEMGPDALIMSDPGLIMLVR.[E]	1xTMT6plex [K3]; 1xTMT6plex [N-Term]	P76403	Uncharacterized protease YegQ OS=Escherichia coli (strain K12) OX=83333 GN=yegQ PE=3 SV=1	1.00085	1.00103
[K].LGVDIDNLLCSQPDTGEQALEICDALAR.[S]	2xCarbamidomethyl [C10; C23]; 1xTMT6plex [N-Term]	P0A7G6	Protein RecA OS=Escherichia coli (strain K12) OX=83333 GN=recA PE=1 SV=2	0.999523	1.00104
[R].IAHWVGQGATISDR.[V]	1xOxidation [H/W]; 1xTMT6plex [N-Term]; 1xCarbonyl [V5]	P0A7T3	30S ribosomal protein S16 OS=Escherichia coli (strain K12) OX=83333 GN=rpsP PE=1 SV=1	0.999492	1.00104
[K].DAFATVVEHLLTRPEVEIIACGK.[N]	1xCarbamidomethyl [C21]; 1xTMT6plex [K23]; 1xTMT6plex [N-Term]	P75809	5-amino-6-(5-phospho-D-ribitylamino)uracil phosphatase YbjI OS=Escherichia coli (strain K12) OX=83333 GN=ybjI PE=1 SV=3	0.99921	1.00104
[K].LEYEFPDR.[H]	1xTMT6plex [N-Term]	P08337	8-oxo-dGTP diphosphatase OS=Escherichia coli (strain K12) OX=83333 GN=mutT PE=1 SV=1	1.00053	1.00104
[R].GEGQPGDIETLEQLCR.[F]	1xCarbamidomethyl [C15]; 1xTMT6plex [N-Term]	P31979	NADH-quinone oxidoreductase subunit F OS=Escherichia coli (strain K12) OX=83333 GN=nuoF PE=1 SV=3	1.0006	1.00104
[R].LSEPADRETMAAELQR.[T]	1xTMT6plex [N-Term]	P23909	DNA mismatch repair protein MutS OS=Escherichia coli (strain K12) OX=83333 GN=mutS PE=1 SV=1	0.999433	1.00105
[K].GQMPEDEIALLPEEYQVESVVK.[L]	1xTMT6plex [K22]; 1xTMT6plex [N-Term]	P0A6U5	Ribosomal RNA small subunit methyltransferase G OS=Escherichia coli (strain K12) OX=83333 GN=rsmG PE=1 SV=1	1.00025	1.00106
[K].ITLLTNR.[K]	1xTMT6plex [N-Term]	P27242	Lipopolysaccharide 1,2-N-acetylglucosaminetransferase OS=Escherichia coli (strain K12) OX=83333 GN=waaU PE=4 SV=2	0.99946	1.00106
[K].TTVNGMPALR.[E]	1xTMT6plex [N-Term]	P07813	Leucine--tRNA ligase OS=Escherichia coli (strain K12) OX=83333 GN=leuS PE=1 SV=2	0.999786	1.00106
[K].SNTIVLK.[V]	1xTMT6plex [K7]; 1xTMT6plex [N-Term]; 1xCarbonyl [L6]	P0ADZ0	50S ribosomal protein L23 OS=Escherichia coli (strain K12) OX=83333 GN=rplW PE=1 SV=1	1.00055	1.00106
[R].VTPVHR.[I]	1xTMT6plex [N-Term]	P25539	Riboflavin biosynthesis protein RibD OS=Escherichia coli (strain K12) OX=83333 GN=ribD PE=1 SV=1	0.999207	1.00106
[K].NVTCYVSR.[A]	1xCarbamidomethyl [C4]; 1xTMT6plex [N-Term]	P0AE91	Protein CreA OS=Escherichia coli (strain K12) OX=83333 GN=creA PE=3 SV=1	0.999794	1.00106
[K].GALEQQLAEVHR.[G]	1xTMT6plex [N-Term]	P17888	Primosomal protein N' OS=Escherichia coli (strain K12) OX=83333 GN=priA PE=1 SV=2	0.999803	1.00106
[R].GIFTAGVLDEFMR.[A]	1xTMT6plex [N-Term]	P39407	Uncharacterized protein YjjU OS=Escherichia coli (strain K12) OX=83333 GN=yjjU PE=3 SV=1	0.99967	1.00106
[K].TANGCEAVCIFVNDDGSRPVLEELK.[K]	2xCarbamidomethyl [C5; C9]; 1xTMT6plex [K25]; 1xTMT6plex [N-Term]	P52643	D-lactate dehydrogenase OS=Escherichia coli (strain K12) OX=83333 GN=ldhA PE=1 SV=1	1.00043	1.00106
[R].AYWNALTEDKK.[S]	2xTMT6plex [K10; K11]; 1xTMT6plex [N-Term]	P27830	dTDP-glucose 4,6-dehydratase 2 OS=Escherichia coli (strain K12) OX=83333 GN=rffG PE=1 SV=3	1.00059	1.00106
[R].EWQSGTFVAPTLIELDDFAELQK.[E]	1xTMT6plex [K23]; 1xTMT6plex [N-Term]	P09546	Bifunctional protein PutA OS=Escherichia coli (strain K12) OX=83333 GN=putA PE=1 SV=3	1.0003	1.00107
[R].LLQNLLNVPK.[E]	1xOxidation [N7]; 3xDioxidation [L6; V8; P9]; 1xTMT6plex [K10]; 1xTMT6plex [N-Term]	P00895	Anthranilate synthase component 1 OS=Escherichia coli (strain K12) OX=83333 GN=trpE PE=1 SV=2	0.999568	1.00107
[R].DFVADGGSLIGLVK.[K]	1xTMT6plex [K14]; 1xTMT6plex [N-Term]	P77213	Putative glutamate--cysteine ligase 2 OS=Escherichia coli (strain K12) OX=83333 GN=ybdK PE=1 SV=1	0.999685	1.00107
[K].RHSIEYLR.[E]	1xTMT6plex [N-Term]	P0A8M0	Asparagine--tRNA ligase OS=Escherichia coli (strain K12) OX=83333 GN=asnS PE=1 SV=2	1.00032	1.00108
[K].IVSGDDVDLNR.[I]	1xTMT6plex [N-Term]	P0AAB4	3-octaprenyl-4-hydroxybenzoate carboxy-lyase OS=Escherichia coli (strain K12) OX=83333 GN=ubiD PE=1 SV=1	0.999544	1.00108
[R].IQVEHPVTEMITGVDLIK.[E]	1xOxidation [M10]; 1xTMT6plex [K18]; 1xTMT6plex [N-Term]	P24182	Biotin carboxylase OS=Escherichia coli (strain K12) OX=83333 GN=accC PE=1 SV=2	0.999698	1.00108
[R].TKPHVNVGTIGHVDHGK.[T]	2xTMT6plex [K2; K17]; 1xTMT6plex [N-Term]	P0CE47	Elongation factor Tu 1 OS=Escherichia coli (strain K12) OX=83333 GN=tufA PE=1 SV=1	1.00138	1.00108
[K].AEALAMGFTHAACGPFVR.[S]	1xCarbamidomethyl [C13]; 1xTMT6plex [N-Term]	P60716	Lipoyl synthase OS=Escherichia coli (strain K12) OX=83333 GN=lipA PE=1 SV=1	0.99956	1.00109
[R].VPTYNGTPITLVNLATHTSALPR.[E]	1xTMT6plex [N-Term]	P0AD70	D-alanyl-D-alanine-carboxypeptidase/endopeptidase AmpH OS=Escherichia coli (strain K12) OX=83333 GN=ampH PE=1 SV=1	1.00034	1.00109
[K].VIIETGELK.[D]	1xTMT6plex [K9]; 1xTMT6plex [N-Term]	P0A6L0	Deoxyribose-phosphate aldolase OS=Escherichia coli (strain K12) OX=83333 GN=deoC PE=1 SV=1	0.999778	1.0011
[R].FIEADFAQVDYTDAVTILENCGR.[K]	1xCarbamidomethyl [C21]; 1xTMT6plex [N-Term]	P0A8M0	Asparagine--tRNA ligase OS=Escherichia coli (strain K12) OX=83333 GN=asnS PE=1 SV=2	0.999437	1.0011
[R].YNLHLGGNR.[I]	1xTMT6plex [N-Term]	P17846	Sulfite reductase [NADPH] hemoprotein beta-component OS=Escherichia coli (strain K12) OX=83333 GN=cysI PE=1 SV=4	0.9996	1.0011
[K].VLDVTLLNELAVSSLTR.[D]	1xTMT6plex [N-Term]	P77756	7-cyano-7-deazaguanine synthase OS=Escherichia coli (strain K12) OX=83333 GN=queC PE=1 SV=1	1.00064	1.0011
[K].MLGADGVTAGSVLLVDSVNNR.[T]	1xTMT6plex [N-Term]	P0AB38	Penicillin-binding protein activator LpoB OS=Escherichia coli (strain K12) OX=83333 GN=lpoB PE=1 SV=1	1.00034	1.0011
[K].IGLELGLPYDMLYR.[H]	1xTMT6plex [N-Term]	P04079	GMP synthase [glutamine-hydrolyzing] OS=Escherichia coli (strain K12) OX=83333 GN=guaA PE=1 SV=1	1.00041	1.00111
[R].ETISETYDLEYGTDQLEIHVDAIKPGDK.[V]	2xTMT6plex [K24; K28]; 1xTMT6plex [N-Term]	P69503	Adenine phosphoribosyltransferase OS=Escherichia coli (strain K12) OX=83333 GN=apt PE=1 SV=1	0.999281	1.00111
[K].GISNLNNMAMFSVSGPGMK.[G]	1xOxidation [M10]; 1xTMT6plex [K19]; 1xTMT6plex [N-Term]	P00561	Bifunctional aspartokinase/homoserine dehydrogenase 1 OS=Escherichia coli (strain K12) OX=83333 GN=thrA PE=1 SV=2	1.00033	1.00112
[K].RLDDVYGDR.[N]	1xTMT6plex [N-Term]	P33195	Glycine dehydrogenase (decarboxylating) OS=Escherichia coli (strain K12) OX=83333 GN=gcvP PE=1 SV=3	0.99973	1.00112
[K].ILSIDTEGLTAEQIR.[R]	1xTMT6plex [N-Term]	P64463	Putative selenoprotein YdfZ OS=Escherichia coli (strain K12) OX=83333 GN=ydfZ PE=1 SV=1	1.00035	1.00112
[K].VTLDTATYVPIDDDHK.[W]	1xTMT6plex [K16]; 1xTMT6plex [N-Term]	P0A940	Outer membrane protein assembly factor BamA OS=Escherichia coli (strain K12) OX=83333 GN=bamA PE=1 SV=1	1.00031	1.00112
[K].TINTLNDTGSMEAVCFLTELHVK.[G]	1xCarbamidomethyl [C15]; 1xTMT6plex [K23]; 1xTMT6plex [N-Term]	P68767	Cytosol aminopeptidase OS=Escherichia coli (strain K12) OX=83333 GN=pepA PE=1 SV=1	0.999672	1.00113
[K].DVLMEEIVANYHANTK.[D]	1xTMT6plex [K16]; 1xTMT6plex [N-Term]	P0A9M8	Phosphate acetyltransferase OS=Escherichia coli (strain K12) OX=83333 GN=pta PE=1 SV=2	1.00027	1.00114
[R].NMAGSLVR.[H]	1xOxidation [M2]; 1xTMT6plex [N-Term]	P0AG44	50S ribosomal protein L17 OS=Escherichia coli (strain K12) OX=83333 GN=rplQ PE=1 SV=1	1.00063	1.00114
[R].VVVTGLGMLSPVGNTVESTWK.[A]	1xDioxidation [W/E]; 1xTMT6plex [K21]; 1xTMT6plex [N-Term]	P0AAI5	3-oxoacyl-[acyl-carrier-protein] synthase 2 OS=Escherichia coli (strain K12) OX=83333 GN=fabF PE=1 SV=2	0.999491	1.00115
[K].LPELWR.[F]	1xTMT6plex [N-Term]	P76062	Prophage repressor RacR OS=Escherichia coli (strain K12) OX=83333 GN=racR PE=4 SV=1	1.00066	1.00116
[R].FEHDINDNTTIR.[N]	1xTMT6plex [N-Term]	P75780	Catecholate siderophore receptor Fiu OS=Escherichia coli (strain K12) OX=83333 GN=fiu PE=1 SV=1	1.00027	1.00117
[R].QQEMEAADTEPFAVWLEK.[H]	1xOxidation [M4]; 1xTMT6plex [K18]; 1xTMT6plex [N-Term]	P0A6W9	Glutamate--cysteine ligase OS=Escherichia coli (strain K12) OX=83333 GN=gshA PE=1 SV=1	1.00059	1.00118
[R].VPAGSVVVSGNLPSK.[D]	1xTMT6plex [K15]; 1xTMT6plex [N-Term]	P0A9D8	2,3,4,5-tetrahydropyridine-2,6-dicarboxylate N-succinyltransferase OS=Escherichia coli (strain K12) OX=83333 GN=dapD PE=1 SV=1	1.00057	1.00122
[K].IGEQEYFDK.[G]	1xTMT6plex [K9]; 1xTMT6plex [N-Term]	P05793	Ketol-acid reductoisomerase (NADP(+)) OS=Escherichia coli (strain K12) OX=83333 GN=ilvC PE=1 SV=4	0.999292	1.00123
[K].GLEQLK.[V]	1xTMT6plex [K6]; 1xTMT6plex [N-Term]	P0AC41	Succinate dehydrogenase flavoprotein subunit OS=Escherichia coli (strain K12) OX=83333 GN=sdhA PE=1 SV=1	0.999491	1.00125
[R].IAELEAALANK.[Q]	1xTMT6plex [K11]; 1xTMT6plex [N-Term]	P76550	Uncharacterized protein YffS OS=Escherichia coli (strain K12) OX=83333 GN=yffS PE=4 SV=2	1.0005	1.00125
[R].GMLGFTGTYK.[G]	1xTMT6plex [K10]; 1xTMT6plex [N-Term]	P0ABP8	Purine nucleoside phosphorylase DeoD-type OS=Escherichia coli (strain K12) OX=83333 GN=deoD PE=1 SV=2	1.00058	1.00126
[R].IIPQDELGSSEK.[R]	1xTMT6plex [K12]; 1xTMT6plex [N-Term]	P13024	Protein FdhE OS=Escherichia coli (strain K12) OX=83333 GN=fdhE PE=1 SV=2	0.999484	1.00126
[K].GLGEMNPEQLWETTMDPESR.[R]	1xOxidation [M/N]; 1xTMT6plex [N-Term]	P0AES6	DNA gyrase subunit B OS=Escherichia coli (strain K12) OX=83333 GN=gyrB PE=1 SV=2	0.999496	1.00126
[K].TLLCDPPR.[A]	1xCarbamidomethyl [C4]; 1xTMT6plex [N-Term]	P05459	Erythronate-4-phosphate dehydrogenase OS=Escherichia coli (strain K12) OX=83333 GN=pdxB PE=2 SV=2	0.99943	1.00127
[K].GPTDFVENYAK.[Y]	1xTMT6plex [K11]; 1xTMT6plex [N-Term]	P07650	Thymidine phosphorylase OS=Escherichia coli (strain K12) OX=83333 GN=deoA PE=1 SV=3	1.00066	1.00128
[R].FNTMTK.[K]	1xOxidation [M4]; 1xTMT6plex [K6]; 1xTMT6plex [N-Term]	P0A9C5	Glutamine synthetase OS=Escherichia coli (strain K12) OX=83333 GN=glnA PE=1 SV=2	0.999327	1.00128
[R].WQELSVAQVR.[V]	1xTMT6plex [N-Term]	P39321	Translocation and assembly module subunit TamB OS=Escherichia coli (strain K12) OX=83333 GN=tamB PE=1 SV=2	1.00052	1.00132
[R].IQSSVTTRPDISQSYWTVWGMR.[K]	1xTMT6plex [N-Term]	P0A9P6	ATP-dependent RNA helicase DeaD OS=Escherichia coli (strain K12) OX=83333 GN=deaD PE=1 SV=2	1.00096	1.00132
[R].WQSTSVNDVLR.[R]	1xTMT6plex [N-Term]	P06129	Vitamin B12 transporter BtuB OS=Escherichia coli (strain K12) OX=83333 GN=btuB PE=1 SV=2	1.00061	1.00134
[K].ATGVPLAK.[V]	1xTMT6plex [K8]; 1xTMT6plex [N-Term]	P00968	Carbamoyl-phosphate synthase large chain OS=Escherichia coli (strain K12) OX=83333 GN=carB PE=1 SV=2	0.999154	1.00135
[R].ITPIVGMLQGVVEK.[G]	1xTMT6plex [K14]; 1xTMT6plex [N-Term]	P0ADR6	Ribosomal RNA large subunit methyltransferase M OS=Escherichia coli (strain K12) OX=83333 GN=rlmM PE=1 SV=1	0.999447	1.00137
[K].AIIPVAEEVGVR.[M]	1xTMT6plex [N-Term]	P24215	Mannonate dehydratase OS=Escherichia coli (strain K12) OX=83333 GN=uxuA PE=1 SV=2	0.999087	1.00137
[R].FVGEEVTLVLR.[M]	1xTMT6plex [N-Term]	P0A8A8	Ribosome maturation factor RimP OS=Escherichia coli (strain K12) OX=83333 GN=rimP PE=1 SV=2	1.00087	1.00138
[R].QVENSFTQPNAAMNIQMLEWALDVTK.[G]	1xTMT6plex [K26]; 1xTMT6plex [N-Term]	P23003	tRNA/tmRNA (uracil-C(5))-methyltransferase OS=Escherichia coli (strain K12) OX=83333 GN=trmA PE=1 SV=1	0.999182	1.00138
[R].QAITSAGTGCMAALDAER.[Y]	1xCarbamidomethyl [C10]; 1xTMT6plex [N-Term]	P0A9P4	Thioredoxin reductase OS=Escherichia coli (strain K12) OX=83333 GN=trxB PE=1 SV=2	1.00083	1.00139
[K].EGLTVFR.[D]	1xTMT6plex [N-Term]	P04825	Aminopeptidase N OS=Escherichia coli (strain K12) OX=83333 GN=pepN PE=1 SV=2	1.00066	1.00139
[R].ATGDIATVHHLPPTLMAQWYFGDASSK.[F]	1xTMT6plex [K27]; 1xTMT6plex [N-Term]	P0A915	Outer membrane protein W OS=Escherichia coli (strain K12) OX=83333 GN=ompW PE=1 SV=1	1.00093	1.0014
[K].AQSVTLDYK.[A]	1xTMT6plex [K9]; 1xTMT6plex [N-Term]	P60785	Elongation factor 4 OS=Escherichia coli (strain K12) OX=83333 GN=lepA PE=1 SV=1	0.99884	1.0014
[R].RENELEEAVMSDRDTGAAAEPR.[A]	1xTMT6plex [N-Term]	P0A705	Translation initiation factor IF-2 OS=Escherichia coli (strain K12) OX=83333 GN=infB PE=1 SV=1	1.00091	1.0014
[K].GDGCGHCAACNLR.[A]	3xCarbamidomethyl [C4; C7; C10]; 1xTMT6plex [N-Term]	P77756	7-cyano-7-deazaguanine synthase OS=Escherichia coli (strain K12) OX=83333 GN=queC PE=1 SV=1	1.00108	1.00141
[R].QSGVTIYPPQK.[D]	1xTMT6plex [K11]; 1xTMT6plex [N-Term]	P12295	Uracil-DNA glycosylase OS=Escherichia coli (strain K12) OX=83333 GN=ung PE=1 SV=2	0.999376	1.00142
[K].EGVQEDILEILLNLK.[G]	1xTMT6plex [K15]; 1xTMT6plex [N-Term]	P0A7Z4	DNA-directed RNA polymerase subunit alpha OS=Escherichia coli (strain K12) OX=83333 GN=rpoA PE=1 SV=1	1.00118	1.00142
[K].VIDIWAAANDR.[V]	1xOxidation [W5]; 1xTMT6plex [N-Term]	P0A8T7	DNA-directed RNA polymerase subunit beta' OS=Escherichia coli (strain K12) OX=83333 GN=rpoC PE=1 SV=1	0.999313	1.00142
[K].IEPGELYNGTK.[V]	1xTMT6plex [K11]; 1xTMT6plex [N-Term]	P0A940	Outer membrane protein assembly factor BamA OS=Escherichia coli (strain K12) OX=83333 GN=bamA PE=1 SV=1	1.00067	1.00142
[K].QVQHACPTPLIALINR.[D]	1xCarbamidomethyl [C6]; 1xTMT6plex [N-Term]	P16525	DNA replication terminus site-binding protein OS=Escherichia coli (strain K12) OX=83333 GN=tus PE=1 SV=1	0.999389	1.00143
[R].IWVNSELEEIEQALK.[S]	1xTMT6plex [K15]; 1xTMT6plex [N-Term]	P60390	Ribosomal RNA small subunit methyltransferase H OS=Escherichia coli (strain K12) OX=83333 GN=rsmH PE=1 SV=1	1.00093	1.00144
[K].HLDAIQNFGAMDILCTDK.[T]	1xCarbamidomethyl [C15]; 1xTMT6plex [K18]; 1xTMT6plex [N-Term]	P0ABB8	Magnesium-transporting ATPase, P-type 1 OS=Escherichia coli (strain K12) OX=83333 GN=mgtA PE=1 SV=1	1.00054	1.00145
[R].ALINLSLCFPER.[S]	1xCarbamidomethyl [C8]; 1xTMT6plex [N-Term]	P24205	Lipid A biosynthesis myristoyltransferase OS=Escherichia coli (strain K12) OX=83333 GN=lpxM PE=1 SV=1	1.00104	1.00145
[R].ELLTTLNLK.[L]	1xTMT6plex [K9]; 1xTMT6plex [N-Term]	P24251	Sigma factor-binding protein Crl OS=Escherichia coli (strain K12) OX=83333 GN=crl PE=1 SV=5	0.999225	1.00146
[K].VTFLPINQESAATK.[R]	1xTMT6plex [K14]; 1xTMT6plex [N-Term]	P77348	Periplasmic murein peptide-binding protein OS=Escherichia coli (strain K12) OX=83333 GN=mppA PE=1 SV=2	0.999401	1.00146
[K].IPPEVLTSLNSIDDPAR.[L]	1xTMT6plex [N-Term]	P0A9M0	Lon protease OS=Escherichia coli (strain K12) OX=83333 GN=lon PE=1 SV=1	0.999211	1.00146
[K].LTPYYQGIGPAWTK.[E]	1xTMT6plex [K14]; 1xTMT6plex [N-Term]	P13035	Aerobic glycerol-3-phosphate dehydrogenase OS=Escherichia coli (strain K12) OX=83333 GN=glpD PE=1 SV=3	0.999325	1.00146
[R].LDILIATDVAAR.[G]	1xTMT6plex [N-Term]	P0A9P6	ATP-dependent RNA helicase DeaD OS=Escherichia coli (strain K12) OX=83333 GN=deaD PE=1 SV=2	0.999127	1.00148
[K].LMLGQLQADSGR.[I]	1xOxidation [M2]; 1xTMT6plex [N-Term]	P43672	ABC transporter ATP-binding protein uup OS=Escherichia coli (strain K12) OX=83333 GN=uup PE=1 SV=2	0.999247	1.00148
[K].LAENGLIQIRPQR.[G]	1xTMT6plex [N-Term]	P0ACM2	HTH-type transcriptional repressor RspR OS=Escherichia coli (strain K12) OX=83333 GN=rspR PE=1 SV=1	0.999383	1.00149
[R].HELANDR.[Q]	1xTMT6plex [N-Term]	P64585	Inner membrane protein YqjE OS=Escherichia coli (strain K12) OX=83333 GN=yqjE PE=1 SV=1	1.00123	1.00149
[R].MNIGQILETHLGMAAK.[G]	1xOxidation [M]; 1xTMT6plex [K16]; 1xTMT6plex [N-Term]	P0A8V2	DNA-directed RNA polymerase subunit beta OS=Escherichia coli (strain K12) OX=83333 GN=rpoB PE=1 SV=1	0.999275	1.0015
[K].YWMTFNEINNQR.[N]	1xTMT6plex [N-Term]	Q46829	6-phospho-beta-glucosidase BglA OS=Escherichia coli (strain K12) OX=83333 GN=bglA PE=1 SV=2	1.00071	1.0015
[K].LTGAINLQDFYQAGII.[-]	1xTMT6plex [N-Term]	P17115	Arabinose 5-phosphate isomerase GutQ OS=Escherichia coli (strain K12) OX=83333 GN=gutQ PE=1 SV=3	0.999305	1.0015
[K].AQQLTLTAPEMTALVGGMR.[V]	1xOxidation [M18]; 1xTMT6plex [N-Term]	P13029	Catalase-peroxidase OS=Escherichia coli (strain K12) OX=83333 GN=katG PE=1 SV=2	0.999423	1.00151
[K].ANEAINR.[L]	1xTMT6plex [N-Term]	P66948	Beta-barrel assembly-enhancing protease OS=Escherichia coli (strain K12) OX=83333 GN=bepA PE=1 SV=1	0.998889	1.00152
[K].ANPDDTFEAQLFYGDLK.[A]	1xTMT6plex [K17]; 1xTMT6plex [N-Term]	P46853	Uncharacterized oxidoreductase YhhX OS=Escherichia coli (strain K12) OX=83333 GN=yhhX PE=1 SV=1	1.0009	1.00152
[K].LIAEAMDK.[V]	1xTMT6plex [K8]; 1xTMT6plex [N-Term]	P0A6F5	60 kDa chaperonin OS=Escherichia coli (strain K12) OX=83333 GN=groL PE=1 SV=2	1.00077	1.00152
[K].DVDGDQTYMR.[L]	1xTMT6plex [N-Term]	P06996	Outer membrane protein C OS=Escherichia coli (strain K12) OX=83333 GN=ompC PE=1 SV=1	0.999525	1.00152
[R].YTEEYRK.[H]	1xTMT6plex [K7]; 1xTMT6plex [N-Term]	P0AEY5	Modulator of drug activity B OS=Escherichia coli (strain K12) OX=83333 GN=mdaB PE=1 SV=1	1.00082	1.00152
[R].DLLAPWVPDAPSR.[A]	1xTMT6plex [N-Term]	P22188	UDP-N-acetylmuramoyl-L-alanyl-D-glutamate--2,6-diaminopimelate ligase OS=Escherichia coli (strain K12) OX=83333 GN=murE PE=1 SV=2	1.00072	1.00153
[R].SGSPLVIGLGMGENFIASDQLALLPVTR.[R]	1xOxidation [M/F]; 1xTMT6plex [N-Term]	P17169	Glutamine--fructose-6-phosphate aminotransferase [isomerizing] OS=Escherichia coli (strain K12) OX=83333 GN=glmS PE=1 SV=4	0.999484	1.00153
[R].VIVDEELESVWTGK.[K]	1xTMT6plex [K14]; 1xTMT6plex [N-Term]	P0AG80	sn-glycerol-3-phosphate-binding periplasmic protein UgpB OS=Escherichia coli (strain K12) OX=83333 GN=ugpB PE=1 SV=1	1.00083	1.00154
[K].STPQEIIESVEYGIYAPNFGGGQVDITSGK.[F]	1xTMT6plex [K30]; 1xTMT6plex [N-Term]	P0AGG8	Metalloprotease TldD OS=Escherichia coli (strain K12) OX=83333 GN=tldD PE=1 SV=1	0.999347	1.00154
[K].SGSGKPNK.[D]	2xTMT6plex [K5; K8]; 1xTMT6plex [N-Term]	P0A7J7	50S ribosomal protein L11 OS=Escherichia coli (strain K12) OX=83333 GN=rplK PE=1 SV=2	0.993965	1.00155
[R].ADFREEANK.[Q]	1xTMT6plex [K9]; 1xTMT6plex [N-Term]	P00962	Glutamine--tRNA ligase OS=Escherichia coli (strain K12) OX=83333 GN=glnS PE=1 SV=3	1.00064	1.00156
[R].LVHLVYDVR.[R]	1xTMT6plex [N-Term]	P05459	Erythronate-4-phosphate dehydrogenase OS=Escherichia coli (strain K12) OX=83333 GN=pdxB PE=2 SV=2	1.0011	1.00156
[R].TGPTESLIQGLHQSVFR.[A]	1xTMT6plex [N-Term]	P00562	Bifunctional aspartokinase/homoserine dehydrogenase 2 OS=Escherichia coli (strain K12) OX=83333 GN=metL PE=1 SV=3	1.00076	1.00157
[K].LSTFLCGLENK.[D]	1xCarbamidomethyl [C6]; 1xTMT6plex [K11]; 1xTMT6plex [N-Term]	P37749	Beta-1,6-galactofuranosyltransferase WbbI OS=Escherichia coli (strain K12) OX=83333 GN=wbbI PE=1 SV=1	0.999512	1.00157
[R].LASTEWVDIVNEENEVIAQASR.[E]	1xTMT6plex [N-Term]	P65556	Uncharacterized Nudix hydrolase YfcD OS=Escherichia coli (strain K12) OX=83333 GN=yfcD PE=1 SV=1	0.998911	1.00157
[R].VTVDGEIVR.[N]	1xTMT6plex [N-Term]	P0AA43	Ribosomal small subunit pseudouridine synthase A OS=Escherichia coli (strain K12) OX=83333 GN=rsuA PE=1 SV=1	1.00067	1.00159
[R].GIEDALTADGKPLLDVWMSHGDK.[V]	1xOxidation [M18]; 2xTMT6plex [K11; K23]; 1xTMT6plex [N-Term]	P04079	GMP synthase [glutamine-hydrolyzing] OS=Escherichia coli (strain K12) OX=83333 GN=guaA PE=1 SV=1	0.999153	1.0016
[R].EQLGWK.[Y]	1xOxidation [W5]; 1xTMT6plex [K6]; 1xTMT6plex [N-Term]	P27302	Transketolase 1 OS=Escherichia coli (strain K12) OX=83333 GN=tktA PE=1 SV=5	0.999409	1.0016
[K].GIVNSISMK.[E]	1xOxidation [M8]; 1xTMT6plex [K9]; 1xTMT6plex [N-Term]	P13009	Methionine synthase OS=Escherichia coli (strain K12) OX=83333 GN=metH PE=1 SV=5	1.00046	1.00162
[R].EAITAIR.[N]	1xTMT6plex [N-Term]	P0A722	Acyl-[acyl-carrier-protein]--UDP-N-acetylglucosamine O-acyltransferase OS=Escherichia coli (strain K12) OX=83333 GN=lpxA PE=1 SV=1	0.999086	1.00162
[R].STFQQLPGTGVKPDQFHSQTR.[E]	1xTMT6plex [K12]; 1xTMT6plex [N-Term]	P0AFG3	2-oxoglutarate dehydrogenase E1 component OS=Escherichia coli (strain K12) OX=83333 GN=sucA PE=1 SV=1	0.998442	1.00163
[K].AVLDHFFSDFTQQLDK.[A]	1xTMT6plex [K16]; 1xTMT6plex [N-Term]	P06612	DNA topoisomerase 1 OS=Escherichia coli (strain K12) OX=83333 GN=topA PE=1 SV=2	0.999478	1.00164
[K].EDNIEMQGTVLETLPNTMFR.[V]	1xOxidation [M]; 1xTMT6plex [N-Term]	P69222	Translation initiation factor IF-1 OS=Escherichia coli (strain K12) OX=83333 GN=infA PE=1 SV=2	1.00209	1.00165
[R].QALVEQMQPGSAALIFAAPEVTR.[S]	1xTMT6plex [N-Term]	P15034	Xaa-Pro aminopeptidase OS=Escherichia coli (strain K12) OX=83333 GN=pepP PE=1 SV=2	0.999247	1.00166
[R].GAFAMGGMAAFIPSK.[D]	1xOxidation [M]; 1xTMT6plex [K15]; 1xTMT6plex [N-Term]	P08997	Malate synthase A OS=Escherichia coli (strain K12) OX=83333 GN=aceB PE=1 SV=1	1.00169	1.00166
[K].AQQAMQLMQESNYTDALPLLK.[D]	1xOxidation [M5]; 1xTMT6plex [K21]; 1xTMT6plex [N-Term]	P77395	Chaperedoxin OS=Escherichia coli (strain K12) OX=83333 GN=cnoX PE=1 SV=2	1.0007	1.00168
[K].ANPWQQFAETHNK.[G]	1xTMT6plex [K13]; 1xTMT6plex [N-Term]	P0AG67	30S ribosomal protein S1 OS=Escherichia coli (strain K12) OX=83333 GN=rpsA PE=1 SV=1	1.0018	1.00168
[K].LYQPQDATTNPSLILNAAQIPEYR.[K]	1xTMT6plex [N-Term]	P0A870	Transaldolase B OS=Escherichia coli (strain K12) OX=83333 GN=talB PE=1 SV=2	0.99826	1.00168
[K].VGFDILK.[S]	1xTMT6plex [K7]; 1xTMT6plex [N-Term]	P62620	4-hydroxy-3-methylbut-2-en-1-yl diphosphate synthase (flavodoxin) OS=Escherichia coli (strain K12) OX=83333 GN=ispG PE=1 SV=1	1.00155	1.00169
[K].VSTGSLIMVFEVAGEAGAAAPAAK.[Q]	1xOxidation [M8]; 1xTMT6plex [K24]; 1xTMT6plex [N-Term]	P06959	Dihydrolipoyllysine-residue acetyltransferase component of pyruvate dehydrogenase complex OS=Escherichia coli (strain K12) OX=83333 GN=aceF PE=1 SV=3	1.00055	1.00169
[R].IPGIHHILEVEDVPFTDMHDIFEK.[A]	1xOxidation [M18]; 1xTMT6plex [K24]; 1xTMT6plex [N-Term]	P77718	tRNA sulfurtransferase OS=Escherichia coli (strain K12) OX=83333 GN=thiI PE=1 SV=1	0.998292	1.0017
[R].DFNEALVHQVVVAYAAGAR.[Q]	1xTMT6plex [N-Term]	P60723	50S ribosomal protein L4 OS=Escherichia coli (strain K12) OX=83333 GN=rplD PE=1 SV=1	0.998709	1.0017
[K].SIGTLSAFEQNALEGMLDTLK.[K]	1xTMT6plex [K21]; 1xTMT6plex [N-Term]	P61889	Malate dehydrogenase OS=Escherichia coli (strain K12) OX=83333 GN=mdh PE=1 SV=1	1.00085	1.00172
[R].VPPIGITDRGELVLDK.[D]	1xTMT6plex [K16]; 1xTMT6plex [N-Term]	P39187	Uncharacterized protein YtfJ OS=Escherichia coli (strain K12) OX=83333 GN=ytfJ PE=1 SV=1	0.99922	1.00172
[R].IMMPQTWK.[G]	1xOxidation [M]; 1xTMT6plex [K8]; 1xTMT6plex [N-Term]	P33599	NADH-quinone oxidoreductase subunit C/D OS=Escherichia coli (strain K12) OX=83333 GN=nuoC PE=1 SV=3	0.999399	1.00172
[K].TLQQLNASIAVEGLDAK.[K]	1xTMT6plex [K17]; 1xTMT6plex [N-Term]	P33362	Glycine betaine-binding protein YehZ OS=Escherichia coli (strain K12) OX=83333 GN=yehZ PE=1 SV=1	0.998385	1.00172
[R].LNVVEVK.[-]	1xOxidation [N2]; 1xTMT6plex [K7]; 1xTMT6plex [N-Term]; 2xCarbonyl [L1; V3]	P76055	tRNA-cytidine(32) 2-sulfurtransferase OS=Escherichia coli (strain K12) OX=83333 GN=ttcA PE=1 SV=1	1.00472	1.00173
[K].LAIAPENVAYVGDDLIDWPVMEK.[V]	1xTMT6plex [K23]; 1xTMT6plex [N-Term]	P0ABZ4	3-deoxy-D-manno-octulosonate 8-phosphate phosphatase KdsC OS=Escherichia coli (strain K12) OX=83333 GN=kdsC PE=3 SV=1	0.999133	1.00173
[R].DEGRDVLLFVDNIYR.[Y]	1xTMT6plex [N-Term]	P0ABB4	ATP synthase subunit beta OS=Escherichia coli (strain K12) OX=83333 GN=atpD PE=1 SV=2	1.00221	1.00174
[R].ERPDYDVPVHLR.[N]	1xTMT6plex [N-Term]	P0AAZ4	Replication-associated recombination protein A OS=Escherichia coli (strain K12) OX=83333 GN=rarA PE=1 SV=1	0.998165	1.00174
[K].KGETLADTISVISTYVDAIVMR.[H]	1xOxidation [M/V]; 1xTMT6plex [K1]; 1xTMT6plex [N-Term]	P0A786	Aspartate carbamoyltransferase catalytic subunit OS=Escherichia coli (strain K12) OX=83333 GN=pyrB PE=1 SV=2	1.00273	1.00174
[R].EMLPLCYQEGVAVIPWSPLAR.[G]	1xCarbamidomethyl [C6]; 1xTMT6plex [N-Term]	P77735	1-deoxyxylulose-5-phosphate synthase YajO OS=Escherichia coli (strain K12) OX=83333 GN=yajO PE=1 SV=2	0.999036	1.00175
[R].FFAGGDR.[S]	1xTMT6plex [N-Term]	P0ADE4	Translocation and assembly module subunit TamA OS=Escherichia coli (strain K12) OX=83333 GN=tamA PE=1 SV=1	0.999261	1.00175
[K].KVDIGTSHIAGYTLEGK.[A]	2xTMT6plex [K1; K17]; 1xTMT6plex [N-Term]	P05459	Erythronate-4-phosphate dehydrogenase OS=Escherichia coli (strain K12) OX=83333 GN=pdxB PE=2 SV=2	1.00147	1.00175
[K].LAQFTSLQADLENGVNLEQTIR.[L]	1xTMT6plex [N-Term]	P09373	Formate acetyltransferase 1 OS=Escherichia coli (strain K12) OX=83333 GN=pflB PE=1 SV=2	1.00109	1.00176
[R].ELLSQYDFPGDDTPIVR.[G]	1xDioxidation [Y6]; 1xTMT6plex [N-Term]	P0CE47	Elongation factor Tu 1 OS=Escherichia coli (strain K12) OX=83333 GN=tufA PE=1 SV=1	1.00184	1.00176
[R].FQPSEIAK.[I]	1xTMT6plex [K8]; 1xTMT6plex [N-Term]	P0ABG7	Peptidoglycan glycosyltransferase MrdB OS=Escherichia coli (strain K12) OX=83333 GN=mrdB PE=1 SV=1	0.996423	1.00177
[K].DAWLDYDPVSLISQGQR.[V]	1xTMT6plex [N-Term]	P51025	S-formylglutathione hydrolase FrmB OS=Escherichia coli (strain K12) OX=83333 GN=frmB PE=1 SV=2	1.00096	1.00178
[R].SVLSELDMMVGK.[I]	1xOxidation [M8]; 1xTMT6plex [K12]; 1xTMT6plex [N-Term]	P22524	Chromosome partition protein MukE OS=Escherichia coli (strain K12) OX=83333 GN=mukE PE=1 SV=5	1.00162	1.00179
[K].IPLVTTGGAGGQIDPTQIQVTDLAK.[T]	1xTMT6plex [K25]; 1xTMT6plex [N-Term]	Q46927	tRNA threonylcarbamoyladenosine dehydratase OS=Escherichia coli (strain K12) OX=83333 GN=tcdA PE=1 SV=1	0.998471	1.00179
[K].EVADIAL.[-]	1xTMT6plex [N-Term]	P33940	Malate:quinone oxidoreductase OS=Escherichia coli (strain K12) OX=83333 GN=mqo PE=1 SV=2	1.00146	1.00181
[R].SVMTLFSGPTDIYSHQVR.[I]	1xTMT6plex [N-Term]	P0ACA3	Stringent starvation protein A OS=Escherichia coli (strain K12) OX=83333 GN=sspA PE=1 SV=2	0.999107	1.00181
[R].DVVFQYEPVAAGLDYEATLQEEK.[R]	1xTMT6plex [K23]; 1xTMT6plex [N-Term]	P36928	Uncharacterized chaperone protein YegD OS=Escherichia coli (strain K12) OX=83333 GN=yegD PE=3 SV=2	1.00207	1.00183
[K].GELTVDDSAIIGIIR.[Y]	1xTMT6plex [N-Term]	P0A9M0	Lon protease OS=Escherichia coli (strain K12) OX=83333 GN=lon PE=1 SV=1	1.00142	1.00184
[R].TLIQAVAK.[V]	1xTMT6plex [K8]; 1xTMT6plex [N-Term]	P00957	Alanine--tRNA ligase OS=Escherichia coli (strain K12) OX=83333 GN=alaS PE=1 SV=2	1.00054	1.00185
[R].MVAELQLPINVIGVLAGCENMPGGR.[A]	1xCarbamidomethyl [C18]; 1xOxidation [M]; 1xTMT6plex [N-Term]	P68767	Cytosol aminopeptidase OS=Escherichia coli (strain K12) OX=83333 GN=pepA PE=1 SV=1	0.998563	1.00185
[R].ELTQPDDVR.[K]	1xTMT6plex [N-Term]	P06999	ATP-dependent 6-phosphofructokinase isozyme 2 OS=Escherichia coli (strain K12) OX=83333 GN=pfkB PE=1 SV=2	1.00118	1.00185
[R].GSLQLLAIEE.[-]	1xTMT6plex [N-Term]	P27862	IMPACT family member YigZ OS=Escherichia coli (strain K12) OX=83333 GN=yigZ PE=1 SV=2	0.998216	1.00185
[K].VRDVAAELLDIYAQR.[A]	1xTMT6plex [N-Term]	P30958	Transcription-repair-coupling factor OS=Escherichia coli (strain K12) OX=83333 GN=mfd PE=1 SV=2	0.998598	1.00186
[K].GEGWAAIVADLR.[G]	1xTMT6plex [N-Term]	P76576	UPF0070 protein YfgM OS=Escherichia coli (strain K12) OX=83333 GN=yfgM PE=3 SV=1	0.998124	1.00186
[K].MVDTSDEWIVTR.[T]	1xTMT6plex [N-Term]	P0A6R0	3-oxoacyl-[acyl-carrier-protein] synthase 3 OS=Escherichia coli (strain K12) OX=83333 GN=fabH PE=1 SV=1	1.00167	1.00186
[R].IEPSLEAAFVDYGAER.[H]	1xTMT6plex [N-Term]	P21513	Ribonuclease E OS=Escherichia coli (strain K12) OX=83333 GN=rne PE=1 SV=6	0.998688	1.00187
[K].AITDVVNIGIGGSDLGPYMVTEALRPYK.[N]	1xTMT6plex [K28]; 1xTMT6plex [N-Term]	P0A6T1	Glucose-6-phosphate isomerase OS=Escherichia coli (strain K12) OX=83333 GN=pgi PE=1 SV=1	0.998669	1.00187
[R].YPQVAFQSSGGIGDIDDVAALR.[G]	1xTMT6plex [N-Term]	P10371	1-(5-phosphoribosyl)-5-[(5-phosphoribosylamino)methylideneamino] imidazole-4-carboxamide isomerase OS=Escherichia coli (strain K12) OX=83333 GN=hisA PE=3 SV=2	1.00117	1.00188
[R].IVTEIFDEVAEAHLIQPTFITEYPAEVSPLAR.[R]	1xTMT6plex [N-Term]	P0A8N5	Lysine--tRNA ligase, heat inducible OS=Escherichia coli (strain K12) OX=83333 GN=lysU PE=1 SV=2	0.997929	1.00188
[K].FAGIDVFDIEVDELDPDK.[F]	1xTMT6plex [K18]; 1xTMT6plex [N-Term]	P76558	NADP-dependent malic enzyme OS=Escherichia coli (strain K12) OX=83333 GN=maeB PE=1 SV=1	0.998401	1.00189
[K].NPVFWEK.[M]	1xTMT6plex [K7]; 1xTMT6plex [N-Term]	P0AE22	Class B acid phosphatase OS=Escherichia coli (strain K12) OX=83333 GN=aphA PE=1 SV=1	1.00129	1.00189
[K].ATALTEAVNR.[Q]	1xTMT6plex [N-Term]	P45800	Putative membrane protein IgaA homolog OS=Escherichia coli (strain K12) OX=83333 GN=yrfF PE=1 SV=1	1.00163	1.00189
[K].RYEEVSHNLAYIQAQLDEHGINAQIQAR.[Q]	1xTMT6plex [N-Term]	P0ADR6	Ribosomal RNA large subunit methyltransferase M OS=Escherichia coli (strain K12) OX=83333 GN=rlmM PE=1 SV=1	0.998072	1.00189
[K].ESVEAILGETLDLPK.[E]	1xTMT6plex [K15]; 1xTMT6plex [N-Term]	P00934	Threonine synthase OS=Escherichia coli (strain K12) OX=83333 GN=thrC PE=1 SV=1	1.00192	1.0019
[R].TRAETFGFEVIVDDAQK.[V]	1xTMT6plex [K17]; 1xTMT6plex [N-Term]	P33195	Glycine dehydrogenase (decarboxylating) OS=Escherichia coli (strain K12) OX=83333 GN=gcvP PE=1 SV=3	1.00119	1.0019
[K].AADIIGIGINGVDAVSELSK.[A]	1xTMT6plex [K20]; 1xTMT6plex [N-Term]	P02924	L-arabinose-binding periplasmic protein OS=Escherichia coli (strain K12) OX=83333 GN=araF PE=1 SV=2	1.00158	1.00191
[K].APHPSPLSAHR.[G]	1xTMT6plex [N-Term]	P12295	Uracil-DNA glycosylase OS=Escherichia coli (strain K12) OX=83333 GN=ung PE=1 SV=2	1.00109	1.00191
[K].GGDGNYGYNAATEEYGNMIDMGILDPTK.[V]	1xDioxidation [M/E]; 1xTMT6plex [K28]; 1xTMT6plex [N-Term]; 2xOxidation [E/I/M/N]	P0A6F5	60 kDa chaperonin OS=Escherichia coli (strain K12) OX=83333 GN=groL PE=1 SV=2	1.00164	1.00191
[K].ALSLLAGR.[I]	1xTMT6plex [N-Term]	P37025	RNA 2',3'-cyclic phosphodiesterase OS=Escherichia coli (strain K12) OX=83333 GN=thpR PE=1 SV=3	0.998475	1.00191
[K].DLAQCVEISNQYGPEHLIIQTR.[N]	1xCarbamidomethyl [C5]; 1xTMT6plex [N-Term]	P06988	Histidinol dehydrogenase OS=Escherichia coli (strain K12) OX=83333 GN=hisD PE=1 SV=5	1.001	1.00191
[R].GYLSPYFINKPETGAVELESPFILLADK.[K]	2xTMT6plex [K10; K28]; 1xTMT6plex [N-Term]	P0A6F5	60 kDa chaperonin OS=Escherichia coli (strain K12) OX=83333 GN=groL PE=1 SV=2	1.00152	1.00193
[K].FDFLGLR.[T]	1xTMT6plex [N-Term]	P10443	DNA polymerase III subunit alpha OS=Escherichia coli (strain K12) OX=83333 GN=dnaE PE=1 SV=1	0.998629	1.00193
[R].VQLSFGIGTR.[L]	1xTMT6plex [N-Term]	P18133	Nicotinate phosphoribosyltransferase OS=Escherichia coli (strain K12) OX=83333 GN=pncB PE=1 SV=3	0.998884	1.00194
[K].IENQEGLNNFDEILEASDGIMVAR.[G]	1xTMT6plex [N-Term]	P0AD61	Pyruvate kinase I OS=Escherichia coli (strain K12) OX=83333 GN=pykF PE=1 SV=1	0.998823	1.00194
[K].AMVQGITQNNAQIVFEALMSNLR.[K]	1xOxidation [N/M]; 1xTMT6plex [N-Term]	P0ADY1	Peptidyl-prolyl cis-trans isomerase D OS=Escherichia coli (strain K12) OX=83333 GN=ppiD PE=1 SV=1	0.998135	1.00194
[K].SQGLDDYICK.[R]	1xCarbamidomethyl [C9]; 1xOxidation [I8]; 1xTMT6plex [K10]; 1xTMT6plex [N-Term]	P0A7E5	CTP synthase OS=Escherichia coli (strain K12) OX=83333 GN=pyrG PE=1 SV=2	1.00148	1.00194
[K].AFELIQVPVK.[S]	1xTMT6plex [K10]; 1xTMT6plex [N-Term]	P25740	Lipopolysaccharide core biosynthesis protein RfaG OS=Escherichia coli (strain K12) OX=83333 GN=rfaG PE=1 SV=1	1.00102	1.00194
[R].VQALLDQLR.[A]	1xTMT6plex [N-Term]	P0A7A5	Protein-L-isoaspartate O-methyltransferase OS=Escherichia coli (strain K12) OX=83333 GN=pcm PE=1 SV=2	1.00114	1.00195
[K].RAEGDGEGFIVIDDLVDTGGTAVAIR.[E]	1xTMT6plex [N-Term]	P0A9M5	Xanthine phosphoribosyltransferase OS=Escherichia coli (strain K12) OX=83333 GN=gpt PE=1 SV=1	1.00157	1.00195
[R].EMLIADGIDPNELLNSLAAVK.[S]	1xOxidation [D/M/L/N/P/E]; 1xTMT6plex [K21]; 1xTMT6plex [N-Term]	P0ACF8	DNA-binding protein H-NS OS=Escherichia coli (strain K12) OX=83333 GN=hns PE=1 SV=2	1.00125	1.00195
[R].MQLNEELR.[H]	1xOxidation [M1]; 1xTMT6plex [N-Term]	P0A6H5	ATP-dependent protease ATPase subunit HslU OS=Escherichia coli (strain K12) OX=83333 GN=hslU PE=1 SV=1	1.00213	1.00195
[K].TMGKPPVDDDIPAEEQVR.[I]	1xTMT6plex [K4]; 1xTMT6plex [N-Term]	P32662	Phosphoglycolate phosphatase OS=Escherichia coli (strain K12) OX=83333 GN=gph PE=1 SV=1	1.00127	1.00195
[K].LVIATGGLSMPGLGASPFGYK.[I]	1xOxidation [M10]; 1xTMT6plex [K21]; 1xTMT6plex [N-Term]	P37631	Uncharacterized protein YhiN OS=Escherichia coli (strain K12) OX=83333 GN=yhiN PE=4 SV=3	0.998897	1.00196
[R].EQLLNHLYDDYR.[V]	1xTMT6plex [N-Term]	P69228	Transcriptional regulatory protein BaeR OS=Escherichia coli (strain K12) OX=83333 GN=baeR PE=1 SV=1	1.00111	1.00196
[R].GVEQLGQVR.[L]	1xTMT6plex [N-Term]	P75839	UPF0702 transmembrane protein YcaP OS=Escherichia coli (strain K12) OX=83333 GN=ycaP PE=3 SV=1	0.998917	1.00196
[K].SAVEQQMNELLAEYLLENPTDAK.[I]	1xOxidation [M7]; 1xTMT6plex [K23]; 1xTMT6plex [N-Term]	P0AES6	DNA gyrase subunit B OS=Escherichia coli (strain K12) OX=83333 GN=gyrB PE=1 SV=2	0.998614	1.00196
[R].TSDFIESR.[E]	1xTMT6plex [N-Term]	P67910	ADP-L-glycero-D-manno-heptose-6-epimerase OS=Escherichia coli (strain K12) OX=83333 GN=hldD PE=1 SV=1	0.999173	1.00197
[R].HLWLEVK.[G]	1xDioxidation [W3]; 1xTMT6plex [K7]; 1xTMT6plex [N-Term]	P21889	Aspartate--tRNA ligase OS=Escherichia coli (strain K12) OX=83333 GN=aspS PE=1 SV=1	1.00135	1.00197
[K].LCQMAINELR.[L]	1xCarbamidomethyl [C2]; 1xTMT6plex [N-Term]	P18843	NH(3)-dependent NAD(+) synthetase OS=Escherichia coli (strain K12) OX=83333 GN=nadE PE=1 SV=2	1.00132	1.00197
[R].LKDDVVISSVITALELGYR.[A]	1xTMT6plex [K2]; 1xTMT6plex [N-Term]	P30863	2,5-diketo-D-gluconic acid reductase B OS=Escherichia coli (strain K12) OX=83333 GN=dkgB PE=1 SV=2	1.00163	1.00197
[R].EEPLEILREEDFVAER.[E]	1xTMT6plex [N-Term]	P0A6W9	Glutamate--cysteine ligase OS=Escherichia coli (strain K12) OX=83333 GN=gshA PE=1 SV=1	1.00232	1.00197
[R].AALEGADMVFIAAGMGGGTGTGAAPVVAEVAK.[D]	1xTMT6plex [K32]; 1xTMT6plex [N-Term]	P0A9A6	Cell division protein FtsZ OS=Escherichia coli (strain K12) OX=83333 GN=ftsZ PE=1 SV=1	0.998582	1.00197
[R].TLFGDHER.[F]	1xTMT6plex [N-Term]	P27550	Acetyl-coenzyme A synthetase OS=Escherichia coli (strain K12) OX=83333 GN=acs PE=1 SV=2	0.999194	1.00198
[K].GVLPTCQDTGTAIIVGK.[K]	1xCarbamidomethyl [C6]; 1xTMT6plex [K17]; 1xTMT6plex [N-Term]	P0AC33; P14407	Fumarate hydratase class I, aerobic OS=Escherichia coli (strain K12) OX=83333 GN=fumA PE=1 SV=2;Fumarate hydratase class I, anaerobic OS=Escherichia coli (strain K12) OX=83333 GN=fumB PE=1 SV=2	1.00166	1.00198
[R].IDINIAPLFEHADVLMCTR.[G]	1xCarbamidomethyl [C17]; 1xTMT6plex [N-Term]	P76143	3-hydroxy-5-phosphonooxypentane-2,4-dione thiolase OS=Escherichia coli (strain K12) OX=83333 GN=lsrF PE=1 SV=1	0.998307	1.00198
[K].REFNVEANVGKPQVAYR.[E]	1xTMT6plex [K11]; 1xTMT6plex [N-Term]	P0A6M8	Elongation factor G OS=Escherichia coli (strain K12) OX=83333 GN=fusA PE=1 SV=2	1.00159	1.00198
[K].TGLMMLVGSINR.[V]	2xOxidation [M4; M5]; 1xTMT6plex [N-Term]	P00393	NADH dehydrogenase OS=Escherichia coli (strain K12) OX=83333 GN=ndh PE=1 SV=2	0.997863	1.00198
[K].ADEQILDIGDASAQELAEILK.[N]	1xTMT6plex [K21]; 1xTMT6plex [N-Term]	P0A799	Phosphoglycerate kinase OS=Escherichia coli (strain K12) OX=83333 GN=pgk PE=1 SV=2	0.998257	1.00199
[R].NPNNEHYLDTK.[A]	1xTMT6plex [K11]; 1xTMT6plex [N-Term]	P0A7I7	GTP cyclohydrolase-2 OS=Escherichia coli (strain K12) OX=83333 GN=ribA PE=1 SV=1	1.00101	1.00199
[R].ENELEEAVMSDR.[D]	1xOxidation [M9]; 1xTMT6plex [N-Term]	P0A705	Translation initiation factor IF-2 OS=Escherichia coli (strain K12) OX=83333 GN=infB PE=1 SV=1	1.00316	1.00199
[R].ALISNPTVIGAIMVQR.[G]	1xOxidation [M13]; 1xTMT6plex [N-Term]	P76558	NADP-dependent malic enzyme OS=Escherichia coli (strain K12) OX=83333 GN=maeB PE=1 SV=1	1.00114	1.00199
[R].TLTAVDCCLMVIDAAK.[G]	2xCarbamidomethyl [C7; C8]; 1xOxidation [M10]; 1xTMT6plex [K16]; 1xTMT6plex [N-Term]	P0A7I4	Peptide chain release factor RF3 OS=Escherichia coli (strain K12) OX=83333 GN=prfC PE=1 SV=2	0.998933	1.002
[K].TNPGYSAIGR.[L]	1xTMT6plex [N-Term]	P24215	Mannonate dehydratase OS=Escherichia coli (strain K12) OX=83333 GN=uxuA PE=1 SV=2	0.998959	1.002
[K].TRPEGVPSRY.[-]	1xTMT6plex [N-Term]	P0ACV0	Lipid A biosynthesis lauroyltransferase OS=Escherichia coli (strain K12) OX=83333 GN=lpxL PE=1 SV=1	0.999105	1.002
[K].LQLAMPLLPQEVQQQGVSVEK.[S]	1xTMT6plex [K21]; 1xTMT6plex [N-Term]	P31224	Multidrug efflux pump subunit AcrB OS=Escherichia coli (strain K12) OX=83333 GN=acrB PE=1 SV=1	1.00123	1.002
[K].LPTPEEYQTYVAQVDK.[T]	1xTMT6plex [K16]; 1xTMT6plex [N-Term]	P36683	Aconitate hydratase B OS=Escherichia coli (strain K12) OX=83333 GN=acnB PE=1 SV=3	0.998505	1.00201
[K].ASDTLLAGGTMNNLGGEDSDTIVENGSIYR.[L]	1xOxidation [N12]; 1xTMT6plex [N-Term]	P77552	Uncharacterized protein YdhQ OS=Escherichia coli (strain K12) OX=83333 GN=ydhQ PE=4 SV=1	0.997441	1.00202
[K].VTFFSR.[T]	1xTMT6plex [N-Term]	P06989	Histidine biosynthesis bifunctional protein HisIE OS=Escherichia coli (strain K12) OX=83333 GN=hisI PE=3 SV=3	1.00188	1.00202
[R].HAHDYDYVHR.[V]	1xTMT6plex [N-Term]	P06149	Quinone-dependent D-lactate dehydrogenase OS=Escherichia coli (strain K12) OX=83333 GN=dld PE=1 SV=3	1.00232	1.00202
[K].VQLDNQPVDFTSFLADLENLSALQAQQK.[G]	1xTMT6plex [K28]; 1xTMT6plex [N-Term]	P0AEC3	Aerobic respiration control sensor protein ArcB OS=Escherichia coli (strain K12) OX=83333 GN=arcB PE=1 SV=1	0.998514	1.00202
[R].NMINVALNNGTLQHPVK.[G]	1xOxidation [M/I]; 1xTMT6plex [K17]; 1xTMT6plex [N-Term]	P0A7W1	30S ribosomal protein S5 OS=Escherichia coli (strain K12) OX=83333 GN=rpsE PE=1 SV=2	0.997964	1.00203
[R].DLCLPFGEDVYPR.[Y]	1xCarbamidomethyl [C3]; 1xTMT6plex [N-Term]	P36553	Oxygen-dependent coproporphyrinogen-III oxidase OS=Escherichia coli (strain K12) OX=83333 GN=hemF PE=1 SV=1	1.00157	1.00203
[K].DLGIDVTVGGFLGK.[D]	1xTMT6plex [K14]; 1xTMT6plex [N-Term]	P0AEW9	1-phosphofructokinase OS=Escherichia coli (strain K12) OX=83333 GN=fruK PE=3 SV=1	0.998571	1.00204
[R].FAGWTLR.[D]	1xTMT6plex [N-Term]	P0A921	Phospholipase A1 OS=Escherichia coli (strain K12) OX=83333 GN=pldA PE=1 SV=1	1.00136	1.00204
[K].VINESTNQNAAVK.[R]	2xOxidation [Q8; N9]; 1xDioxidation [E4]; 1xTMT6plex [K13]; 1xTMT6plex [N-Term]	P0AG93	Protein translocase subunit SecF OS=Escherichia coli (strain K12) OX=83333 GN=secF PE=1 SV=1	1.00176	1.00204
[R].QALVEQMQPGSAALIFAAPEVTR.[S]	1xOxidation [M7]; 1xTMT6plex [N-Term]	P15034	Xaa-Pro aminopeptidase OS=Escherichia coli (strain K12) OX=83333 GN=pepP PE=1 SV=2	0.998292	1.00204
[R].YWYGPTSR.[I]	1xTMT6plex [N-Term]	P76658	Bifunctional protein HldE OS=Escherichia coli (strain K12) OX=83333 GN=hldE PE=1 SV=1	0.999051	1.00204
[K].ALFGDNTTK.[G]	1xTMT6plex [K9]; 1xTMT6plex [N-Term]	P0AB24	Iron uptake system component EfeO OS=Escherichia coli (strain K12) OX=83333 GN=efeO PE=1 SV=1	0.999274	1.00204
[K].MLGLEPGFIICPFR.[G]	1xCarbamidomethyl [C11]; 1xTMT6plex [N-Term]	P37339	L-2-hydroxyglutarate oxidase LhgO OS=Escherichia coli (strain K12) OX=83333 GN=lhgO PE=1 SV=3	1.00138	1.00205
[R].DSLLEPTETVVEMVAELHR.[V]	1xTMT6plex [N-Term]	P33920	Nucleoid-associated protein YejK OS=Escherichia coli (strain K12) OX=83333 GN=yejK PE=1 SV=3	1.00236	1.00205
[R].TFSIIKPNAVAK.[N]	2xTMT6plex [K6; K12]; 1xTMT6plex [N-Term]	P0A763	Nucleoside diphosphate kinase OS=Escherichia coli (strain K12) OX=83333 GN=ndk PE=1 SV=2	0.997085	1.00205
[R].TVHSLTQALAK.[F]	1xTMT6plex [K11]; 1xTMT6plex [N-Term]	P0A786	Aspartate carbamoyltransferase catalytic subunit OS=Escherichia coli (strain K12) OX=83333 GN=pyrB PE=1 SV=2	0.998776	1.00205
[R].GEGIPWEGNYSSWLEQK.[D]	1xTMT6plex [K17]; 1xTMT6plex [N-Term]	P0A9W3	Energy-dependent translational throttle protein EttA OS=Escherichia coli (strain K12) OX=83333 GN=ettA PE=1 SV=2	0.997762	1.00205
[R].IDAAFQDEVAASEGFLK.[Q]	1xTMT6plex [K17]; 1xTMT6plex [N-Term]	P0AEU0	Histidine-binding periplasmic protein OS=Escherichia coli (strain K12) OX=83333 GN=hisJ PE=1 SV=1	0.997715	1.00205
[R].ALLEFDDQEPQLQNEIR.[E]	1xTMT6plex [N-Term]	P23538	Phosphoenolpyruvate synthase OS=Escherichia coli (strain K12) OX=83333 GN=ppsA PE=1 SV=5	1.00125	1.00205
[R].LQGIDLK.[S]	1xTMT6plex [K7]; 1xTMT6plex [N-Term]	P23003	tRNA/tmRNA (uracil-C(5))-methyltransferase OS=Escherichia coli (strain K12) OX=83333 GN=trmA PE=1 SV=1	0.999294	1.00205
[R].MAFAEQGITELSK.[H]	1xOxidation [M1]; 1xTMT6plex [K13]; 1xTMT6plex [N-Term]	P0A9A6	Cell division protein FtsZ OS=Escherichia coli (strain K12) OX=83333 GN=ftsZ PE=1 SV=1	1.00112	1.00205
[R].LSSVDLER.[L]	1xTMT6plex [N-Term]	P0CK95	Putative lipoprotein AcfD homolog OS=Escherichia coli (strain K12) OX=83333 GN=yghJ PE=3 SV=1	0.997782	1.00205
[K].LNLVYIYGESLER.[T]	1xTMT6plex [N-Term]	P39401	Phosphoglycerol transferase I OS=Escherichia coli (strain K12) OX=83333 GN=mdoB PE=3 SV=2	1.00151	1.00205
[R].APLANNGSVLEQSTPNK.[W]	1xTMT6plex [K17]; 1xTMT6plex [N-Term]	P19926	Glucose-1-phosphatase OS=Escherichia coli (strain K12) OX=83333 GN=agp PE=1 SV=1	0.999194	1.00206
[K].NYITESGK.[I]	1xDioxidation [Y2]; 1xTMT6plex [K8]; 1xTMT6plex [N-Term]	P0A7T7	30S ribosomal protein S18 OS=Escherichia coli (strain K12) OX=83333 GN=rpsR PE=1 SV=2	1.00226	1.00206
[R].EQDAPITADQLLAPCDGER.[T]	1xCarbamidomethyl [C15]; 1xOxidation [L11]; 1xTMT6plex [N-Term]	P08997	Malate synthase A OS=Escherichia coli (strain K12) OX=83333 GN=aceB PE=1 SV=1	1.0009	1.00206
[K].LGVDVYAVSTDTHFTHK.[A]	1xTMT6plex [K17]; 1xTMT6plex [N-Term]	P0AE08	Alkyl hydroperoxide reductase C OS=Escherichia coli (strain K12) OX=83333 GN=ahpC PE=1 SV=2	1.00178	1.00207
[K].AVAAGMNPMDLK.[R]	1xTMT6plex [K12]; 1xTMT6plex [N-Term]	P0A6F5	60 kDa chaperonin OS=Escherichia coli (strain K12) OX=83333 GN=groL PE=1 SV=2	0.998235	1.00207
[K].GFLFDLDGTLVDSLPAVER.[A]	1xTMT6plex [N-Term]	P77625	Hexitol phosphatase A OS=Escherichia coli (strain K12) OX=83333 GN=hxpA PE=1 SV=2	0.997929	1.00207
[R].HEDFPYQEILLTR.[L]	1xTMT6plex [N-Term]	P0ACR9	Transcriptional repressor MprA OS=Escherichia coli (strain K12) OX=83333 GN=mprA PE=2 SV=1	0.998822	1.00207
[R].SGAVDVIVVDSVAALTPK.[A]	1xTMT6plex [K18]; 1xTMT6plex [N-Term]	P0A7G6	Protein RecA OS=Escherichia coli (strain K12) OX=83333 GN=recA PE=1 SV=2	0.99931	1.00207
[R].QRPELDVR.[V]	1xTMT6plex [N-Term]	P23830	CDP-diacylglycerol--serine O-phosphatidyltransferase OS=Escherichia coli (strain K12) OX=83333 GN=pssA PE=1 SV=2	0.99806	1.00207
[K].ALNLLHSAGVK.[S]	1xTMT6plex [K11]; 1xTMT6plex [N-Term]	P0ABV6	Tol-Pal system protein TolR OS=Escherichia coli (strain K12) OX=83333 GN=tolR PE=1 SV=1	1.00091	1.00208
[K].SSAIYLLRPTNK.[V]	1xTMT6plex [K12]; 1xTMT6plex [N-Term]	P69828	PTS system galactitol-specific EIIA component OS=Escherichia coli (strain K12) OX=83333 GN=gatA PE=1 SV=1	1.00085	1.00208
[K].AWLEEEMGIK.[K]	1xTMT6plex [K10]; 1xTMT6plex [N-Term]	P0AEP3	UTP--glucose-1-phosphate uridylyltransferase OS=Escherichia coli (strain K12) OX=83333 GN=galU PE=1 SV=2	0.998015	1.00208
[R].VATITLNPAYDLVGFCPEIER.[G]	1xCarbamidomethyl [C16]; 1xTMT6plex [N-Term]	P0AEW9	1-phosphofructokinase OS=Escherichia coli (strain K12) OX=83333 GN=fruK PE=3 SV=1	1.00268	1.00209
[R].DVVVYPHMVIPLFVGR.[E]	1xTMT6plex [N-Term]	P0A9M0	Lon protease OS=Escherichia coli (strain K12) OX=83333 GN=lon PE=1 SV=1	0.99874	1.00209
[R].HFTGAR.[F]	1xTMT6plex [N-Term]	P77689	FeS cluster assembly protein SufD OS=Escherichia coli (strain K12) OX=83333 GN=sufD PE=1 SV=1	0.998868	1.00209
[K].ILLINPTDSDAVGNAVK.[M]	1xTMT6plex [K17]; 1xTMT6plex [N-Term]	P02925	Ribose import binding protein RbsB OS=Escherichia coli (strain K12) OX=83333 GN=rbsB PE=1 SV=1	1.00129	1.00209
[K].DYDFPVPVFVLPER.[G]	1xTMT6plex [N-Term]	P08956	Type I restriction enzyme EcoKI R protein OS=Escherichia coli (strain K12) OX=83333 GN=hsdR PE=3 SV=3	0.997789	1.00209
[K].AGVMVLIAGGNVVR.[F]	1xTMT6plex [N-Term]	P77581	Succinylornithine transaminase OS=Escherichia coli (strain K12) OX=83333 GN=astC PE=1 SV=1	1.00128	1.00209
[R].HVEPEQALR.[W]	1xTMT6plex [N-Term]	P0AGG0	Thiamine-monophosphate kinase OS=Escherichia coli (strain K12) OX=83333 GN=thiL PE=1 SV=1	0.999225	1.00209
[K].DPHGNIECVQTLDMMPENFSDTR.[W]	1xCarbamidomethyl [C8]; 1xOxidation [M]; 1xTMT6plex [N-Term]	P52697	6-phosphogluconolactonase OS=Escherichia coli (strain K12) OX=83333 GN=pgl PE=1 SV=2	0.998281	1.00209
[K].IGAGSVVLQPVPPHTTAAGVPAR.[I]	1xTMT6plex [N-Term]	P0A9D4	Serine acetyltransferase OS=Escherichia coli (strain K12) OX=83333 GN=cysE PE=1 SV=1	1.00127	1.00209
[R].YAGHTASDEVFEK.[L]	1xTMT6plex [K13]; 1xTMT6plex [N-Term]	P0A855	Tol-Pal system protein TolB OS=Escherichia coli (strain K12) OX=83333 GN=tolB PE=1 SV=1	0.998469	1.0021
[K].VAITAPPVDGQANSHLVK.[F]	1xTMT6plex [K18]; 1xTMT6plex [N-Term]	P52060	UPF0235 protein YggU OS=Escherichia coli (strain K12) OX=83333 GN=yggU PE=3 SV=2	1.00102	1.0021
[R].QAVTDYIR.[H]	1xTMT6plex [N-Term]	P15286	Flagellar regulator flk OS=Escherichia coli (strain K12) OX=83333 GN=flk PE=3 SV=2	1.00092	1.0021
[K].AGASLATCYGPVSADVIAK.[A]	1xCarbamidomethyl [C8]; 1xTMT6plex [K19]; 1xTMT6plex [N-Term]	P0ABZ4	3-deoxy-D-manno-octulosonate 8-phosphate phosphatase KdsC OS=Escherichia coli (strain K12) OX=83333 GN=kdsC PE=3 SV=1	0.998817	1.0021
[K].DLGLIEQIDEK.[I]	1xTMT6plex [K11]; 1xTMT6plex [N-Term]	P21151	3-ketoacyl-CoA thiolase FadA OS=Escherichia coli (strain K12) OX=83333 GN=fadA PE=1 SV=3	1.00213	1.0021
[K].QEAAPAAAPAPAAGVK.[E]	1xTMT6plex [K16]; 1xTMT6plex [N-Term]	P06959	Dihydrolipoyllysine-residue acetyltransferase component of pyruvate dehydrogenase complex OS=Escherichia coli (strain K12) OX=83333 GN=aceF PE=1 SV=3	0.998425	1.0021
[R].EIMALADLANR.[Y]	1xOxidation [M3]; 1xTMT6plex [N-Term]	P00959	Methionine--tRNA ligase OS=Escherichia coli (strain K12) OX=83333 GN=metG PE=1 SV=2	1.00072	1.00211
[R].TVAAMSDFAAGANIDGK.[H]	1xOxidation [M5]; 1xTMT6plex [K17]; 1xTMT6plex [N-Term]	P16659	Proline--tRNA ligase OS=Escherichia coli (strain K12) OX=83333 GN=proS PE=1 SV=4	0.998401	1.00211
[R].LIEASLYGGISSAITR.[S]	1xTMT6plex [N-Term]	P22523	Chromosome partition protein MukB OS=Escherichia coli (strain K12) OX=83333 GN=mukB PE=1 SV=2	1.00184	1.00211
[R].YMANAMGPEGVR.[V]	1xTMT6plex [N-Term]	P0AEK4	Enoyl-[acyl-carrier-protein] reductase [NADH] FabI OS=Escherichia coli (strain K12) OX=83333 GN=fabI PE=1 SV=2	1.00128	1.00211
[R].AVAVSSFGK.[T]	1xTMT6plex [K9]; 1xTMT6plex [N-Term]	P77806	Methionine aminotransferase OS=Escherichia coli (strain K12) OX=83333 GN=ybdL PE=1 SV=1	1.00091	1.00211
[K].LVIAVER.[N]	1xTMT6plex [N-Term]	P24193	Carbamoyl dehydratase HypE OS=Escherichia coli (strain K12) OX=83333 GN=hypE PE=1 SV=2	1.001	1.00211
[K].VQQMIHPGVEALLLPSPISVEMSAMR.[L]	1xTMT6plex [N-Term]	P07395	Phenylalanine--tRNA ligase beta subunit OS=Escherichia coli (strain K12) OX=83333 GN=pheT PE=1 SV=2	1.00091	1.00212
[R].GYTFVSETDTEVIAHLVNWELK.[Q]	1xTMT6plex [K22]; 1xTMT6plex [N-Term]	P17169	Glutamine--fructose-6-phosphate aminotransferase [isomerizing] OS=Escherichia coli (strain K12) OX=83333 GN=glmS PE=1 SV=4	0.997996	1.00212
[K].YIGAHVSAAGGLANAAIR.[A]	1xTMT6plex [N-Term]	P0A6C1	Endonuclease 4 OS=Escherichia coli (strain K12) OX=83333 GN=nfo PE=1 SV=1	0.998687	1.00212
[R].DSVGAVVMGPYADLAEGMK.[V]	1xOxidation [M8]; 1xTMT6plex [K19]; 1xTMT6plex [N-Term]	P0ABB0	ATP synthase subunit alpha OS=Escherichia coli (strain K12) OX=83333 GN=atpA PE=1 SV=1	1.00117	1.00212
[R].LEDWGR.[R]	1xOxidation [W4]; 1xTMT6plex [N-Term]	P02358	30S ribosomal protein S6 OS=Escherichia coli (strain K12) OX=83333 GN=rpsF PE=1 SV=1	0.998784	1.00212
[K].NPQVTLR.[S]	1xTMT6plex [N-Term]	P27837	Probable transport protein YifK OS=Escherichia coli (strain K12) OX=83333 GN=yifK PE=1 SV=4	0.998864	1.00212
[R].VAEPVDEEDLDTIDGSAAEGDDEIAPEVDVDDEPEEE.[-]	1xTMT6plex [N-Term]	P0AES4	DNA gyrase subunit A OS=Escherichia coli (strain K12) OX=83333 GN=gyrA PE=1 SV=1	0.996207	1.00212
[K].GGYFPVPPVDSAQDIR.[S]	1xTMT6plex [N-Term]	P0A9C5	Glutamine synthetase OS=Escherichia coli (strain K12) OX=83333 GN=glnA PE=1 SV=2	1.0009	1.00212
[R].IITAGGDPLYVAR.[R]	1xTMT6plex [N-Term]	P0AAZ4	Replication-associated recombination protein A OS=Escherichia coli (strain K12) OX=83333 GN=rarA PE=1 SV=1	1.00139	1.00212
[R].LDNMATK.[Y]	1xTMT6plex [K7]; 1xTMT6plex [N-Term]	P69776	Major outer membrane prolipoprotein Lpp OS=Escherichia coli (strain K12) OX=83333 GN=lpp PE=1 SV=1	0.994701	1.00213
[R].KWEDSPWR.[T]	1xTMT6plex [K1]; 1xTMT6plex [N-Term]	P0AGJ5	Uncharacterized tRNA/rRNA methyltransferase YfiF OS=Escherichia coli (strain K12) OX=83333 GN=yfiF PE=1 SV=1	1.00085	1.00213
[R].TSGCSGMAYVLEFVDEPTPEDIVFEDK.[G]	1xCarbamidomethyl [C4]; 1xOxidation [T/M]; 1xTMT6plex [K27]; 1xTMT6plex [N-Term]	P0AAC8	Iron-binding protein IscA OS=Escherichia coli (strain K12) OX=83333 GN=iscA PE=1 SV=1	0.998297	1.00213
[K].TANSGYLTR.[R]	1xOxidation [Y6]; 1xTMT6plex [N-Term]	P0A8T7	DNA-directed RNA polymerase subunit beta' OS=Escherichia coli (strain K12) OX=83333 GN=rpoC PE=1 SV=1	1.0012	1.00213
[K].YNVDIQIK.[-]	1xTMT6plex [K8]; 1xTMT6plex [N-Term]	P76002	Inhibitor of g-type lysozyme OS=Escherichia coli (strain K12) OX=83333 GN=pliG PE=1 SV=1	0.999171	1.00213
[K].AVIPVAGLGMHMLPATK.[A]	1xTMT6plex [K17]; 1xTMT6plex [N-Term]	P0AAB6	UTP--glucose-1-phosphate uridylyltransferase OS=Escherichia coli (strain K12) OX=83333 GN=galF PE=1 SV=1	0.999254	1.00214
[K].LDLVYLPMGVTTPDIWGGNR.[T]	1xOxidation [P7]; 1xTMT6plex [N-Term]	P15877	Quinoprotein glucose dehydrogenase OS=Escherichia coli (strain K12) OX=83333 GN=gcd PE=1 SV=3	1.00103	1.00214
[R].VEVTPGLK.[I]	1xTMT6plex [K8]; 1xTMT6plex [N-Term]	P37765	Ribosomal large subunit pseudouridine synthase B OS=Escherichia coli (strain K12) OX=83333 GN=rluB PE=1 SV=2	1.00237	1.00214
[K].DYQEIDDVLFK.[F]	1xTMT6plex [K11]; 1xTMT6plex [N-Term]	P75792	Sugar phosphatase YbiV OS=Escherichia coli (strain K12) OX=83333 GN=ybiV PE=1 SV=1	0.998653	1.00214
[R].NIHQQALR.[E]	1xTMT6plex [N-Term]	P05020	Dihydroorotase OS=Escherichia coli (strain K12) OX=83333 GN=pyrC PE=1 SV=2	1.00073	1.00214
[R].NFFEEDLQIR.[F]	1xTMT6plex [N-Term]	P08312	Phenylalanine--tRNA ligase alpha subunit OS=Escherichia coli (strain K12) OX=83333 GN=pheS PE=1 SV=2	1.00087	1.00214
[R].AEGQPDAAMEDGDALIFMNFR.[A]	1xTMT6plex [N-Term]	P37689	2,3-bisphosphoglycerate-independent phosphoglycerate mutase OS=Escherichia coli (strain K12) OX=83333 GN=gpmI PE=1 SV=1	0.998598	1.00214
[K].TIPHWYR.[M]	1xTMT6plex [N-Term]	P04335	Esterase FrsA OS=Escherichia coli (strain K12) OX=83333 GN=frsA PE=3 SV=2	1.00168	1.00214
[R].VQGKDEVILTLNK.[S]	2xTMT6plex [K4; K13]; 1xTMT6plex [N-Term]	P0A7Z4	DNA-directed RNA polymerase subunit alpha OS=Escherichia coli (strain K12) OX=83333 GN=rpoA PE=1 SV=1	0.996662	1.00215
[K].GVSFFNSVGGNVVAQVTGMGDNPSLSELIGPVK.[V]	1xTMT6plex [K33]; 1xTMT6plex [N-Term]	P0ABA6	ATP synthase gamma chain OS=Escherichia coli (strain K12) OX=83333 GN=atpG PE=1 SV=1	1.00085	1.00215
[R].FRFPYNTPTSK.[E]	1xTMT6plex [K11]; 1xTMT6plex [N-Term]	P22106	Asparagine synthetase B [glutamine-hydrolyzing] OS=Escherichia coli (strain K12) OX=83333 GN=asnB PE=1 SV=3	0.999106	1.00215
[K].ASEGELLAQVEPEDLIK.[F]	1xTMT6plex [K17]; 1xTMT6plex [N-Term]	P0A6H1	ATP-dependent Clp protease ATP-binding subunit ClpX OS=Escherichia coli (strain K12) OX=83333 GN=clpX PE=1 SV=2	0.998048	1.00216
[R].KGEETPTLSYMLPK.[L]	2xTMT6plex [K1; K14]; 1xTMT6plex [N-Term]	P21513	Ribonuclease E OS=Escherichia coli (strain K12) OX=83333 GN=rne PE=1 SV=6	0.999179	1.00216
[K].LIAGPSVYICDECVDLCNDIIR.[E]	3xCarbamidomethyl [C10; C13; C17]; 1xTMT6plex [N-Term]	P0A6H1	ATP-dependent Clp protease ATP-binding subunit ClpX OS=Escherichia coli (strain K12) OX=83333 GN=clpX PE=1 SV=2	1.00131	1.00216
[R].HELDIAPPEPPYQPDEIYDALK.[Q]	1xTMT6plex [K22]; 1xTMT6plex [N-Term]	P27431	50S ribosomal protein L16 3-hydroxylase OS=Escherichia coli (strain K12) OX=83333 GN=roxA PE=1 SV=2	0.998599	1.00216
[K].TIFIGGGTPSLLSGPAMQTLLDGVR.[A]	1xTMT6plex [N-Term]	P52062	Oxygen-independent coproporphyrinogen-III oxidase-like protein YggW OS=Escherichia coli (strain K12) OX=83333 GN=yggW PE=3 SV=1	1.00169	1.00216
[R].GLESALSQPLTR.[I]	1xTMT6plex [N-Term]	P36928	Uncharacterized chaperone protein YegD OS=Escherichia coli (strain K12) OX=83333 GN=yegD PE=3 SV=2	1.00094	1.00216
[K].VEFMWDDYHR.[Q]	1xTMT6plex [N-Term]	P42641	GTPase ObgE/CgtA OS=Escherichia coli (strain K12) OX=83333 GN=obgE PE=1 SV=1	1.00122	1.00216
[K].GGVLAGEEEAESIVALAQR.[F]	1xTMT6plex [N-Term]	P0AES2	Glucarate dehydratase OS=Escherichia coli (strain K12) OX=83333 GN=gudD PE=1 SV=2	0.997696	1.00216
[R].LFIFSSQPER.[R]	1xTMT6plex [N-Term]	P11071	Isocitrate dehydrogenase kinase/phosphatase OS=Escherichia coli (strain K12) OX=83333 GN=aceK PE=1 SV=2	0.998493	1.00216
[K].FYDDMFDELLK.[Y]	1xTMT6plex [K11]; 1xTMT6plex [N-Term]	Q46829	6-phospho-beta-glucosidase BglA OS=Escherichia coli (strain K12) OX=83333 GN=bglA PE=1 SV=2	0.998475	1.00217
[R].YFLMSGHYR.[S]	1xOxidation [M4]; 1xTMT6plex [N-Term]	P21888	Cysteine--tRNA ligase OS=Escherichia coli (strain K12) OX=83333 GN=cysS PE=1 SV=2	0.998798	1.00217
[R].DSWLALLDEAGMK.[G]	1xTMT6plex [K13]; 1xTMT6plex [N-Term]	P36929	Ribosomal RNA small subunit methyltransferase B OS=Escherichia coli (strain K12) OX=83333 GN=rsmB PE=1 SV=2	0.999216	1.00217
[K].AWFCGHEFYVDER.[V]	1xCarbamidomethyl [C4]; 1xTMT6plex [N-Term]	P39199	50S ribosomal protein L3 glutamine methyltransferase OS=Escherichia coli (strain K12) OX=83333 GN=prmB PE=1 SV=3	1.00064	1.00217
[K].FTQPFSLVNQPDAVGAPINAGDFAEQINHIR.[N]	1xTMT6plex [N-Term]	P0A935	Membrane-bound lytic murein transglycosylase A OS=Escherichia coli (strain K12) OX=83333 GN=mltA PE=1 SV=1	1.00138	1.00218
[K].ALSHTLLMFDNFYDVEEK.[A]	1xTMT6plex [K18]; 1xTMT6plex [N-Term]	P36683	Aconitate hydratase B OS=Escherichia coli (strain K12) OX=83333 GN=acnB PE=1 SV=3	1.00111	1.00218
[K].QNQLEQLAEQYDELK.[H]	1xTMT6plex [K15]; 1xTMT6plex [N-Term]	P0A8V2	DNA-directed RNA polymerase subunit beta OS=Escherichia coli (strain K12) OX=83333 GN=rpoB PE=1 SV=1	0.998772	1.00218
[R].SVDVGTWIAGVGYRF.[-]	1xTMT6plex [N-Term]	P0A917	Outer membrane protein X OS=Escherichia coli (strain K12) OX=83333 GN=ompX PE=1 SV=1	1.00199	1.00218
[R].LAFLDCLSNLTR.[V]	1xCarbamidomethyl [C6]; 1xTMT6plex [N-Term]	P31677	Trehalose-6-phosphate synthase OS=Escherichia coli (strain K12) OX=83333 GN=otsA PE=1 SV=3	1.00214	1.00218
[K].SLDVMGSPIR.[I]	1xOxidation [M5]; 1xTMT6plex [N-Term]	P0A6P5	GTPase Der OS=Escherichia coli (strain K12) OX=83333 GN=der PE=1 SV=1	0.998611	1.00218
[K].EPAQSLAESAAK.[L]	1xTMT6plex [K12]; 1xTMT6plex [N-Term]	P39838	Phosphotransferase RcsD OS=Escherichia coli (strain K12) OX=83333 GN=rcsD PE=1 SV=3	1.0021	1.00218
[K].GALPNIPGMELTDNLMAFVER.[K]	1xTMT6plex [N-Term]	P09424	Mannitol-1-phosphate 5-dehydrogenase OS=Escherichia coli (strain K12) OX=83333 GN=mtlD PE=1 SV=3	1.00128	1.00219
[K].TPAPDWLAGYWQTK.[G]	1xTMT6plex [K14]; 1xTMT6plex [N-Term]	P31063	Uncharacterized lipoprotein YedD OS=Escherichia coli (strain K12) OX=83333 GN=yedD PE=3 SV=1	0.998944	1.00219
[R].IPLIIR.[S]	1xTMT6plex [N-Term]	P31447	Uncharacterized sulfatase YidJ OS=Escherichia coli (strain K12) OX=83333 GN=yidJ PE=3 SV=1	0.998166	1.00219
[R].ASLPFISNELATLISQR.[G]	1xTMT6plex [N-Term]	P36928	Uncharacterized chaperone protein YegD OS=Escherichia coli (strain K12) OX=83333 GN=yegD PE=3 SV=2	1.00107	1.00219
[R].DLPLVTIDGEDAR.[D]	1xTMT6plex [N-Term]	P21499	Ribonuclease R OS=Escherichia coli (strain K12) OX=83333 GN=rnr PE=1 SV=2	1.00197	1.00219
[K].QLADGTAKPEVQDETLVTYAEK.[L]	2xTMT6plex [K8; K22]; 1xTMT6plex [N-Term]	P23882	Methionyl-tRNA formyltransferase OS=Escherichia coli (strain K12) OX=83333 GN=fmt PE=1 SV=4	0.998298	1.00219
[R].SQSMVDGNAYELLLDLFETK.[I]	1xTMT6plex [K20]; 1xTMT6plex [N-Term]	P0ABI4	Magnesium transport protein CorA OS=Escherichia coli (strain K12) OX=83333 GN=corA PE=1 SV=1	0.997694	1.00219
[K].ERIEQGVYLVGDK.[L]	1xTMT6plex [K13]; 1xTMT6plex [N-Term]	P0ACL2	Exu regulon transcriptional regulator OS=Escherichia coli (strain K12) OX=83333 GN=exuR PE=4 SV=1	0.998074	1.0022
[R].AIPTVYLFQNGQPVDGFQGPQPEEAIR.[A]	1xTMT6plex [N-Term]	P77395	Chaperedoxin OS=Escherichia coli (strain K12) OX=83333 GN=cnoX PE=1 SV=2	0.997344	1.0022
[R].MPLVEIIR.[G]	1xTMT6plex [N-Term]	P21177	Fatty acid oxidation complex subunit alpha OS=Escherichia coli (strain K12) OX=83333 GN=fadB PE=1 SV=2	1.00166	1.0022
[K].AVACLGPVVHTLLSDFK.[C]	1xCarbamidomethyl [C4]; 1xTMT6plex [K17]; 1xTMT6plex [N-Term]	P04335	Esterase FrsA OS=Escherichia coli (strain K12) OX=83333 GN=frsA PE=3 SV=2	0.999171	1.0022
[R].AQLGDVQQIFNQLSDDIATR.[V]	1xTMT6plex [N-Term]	P75791	Uncharacterized protein YbiU OS=Escherichia coli (strain K12) OX=83333 GN=ybiU PE=1 SV=1	0.998675	1.0022
[R].TAAQDGDMIFFGADNK.[K]	1xOxidation [M8]; 1xTMT6plex [K16]; 1xTMT6plex [N-Term]	P21889	Aspartate--tRNA ligase OS=Escherichia coli (strain K12) OX=83333 GN=aspS PE=1 SV=1	1.00111	1.0022
[R].ALEIISELAAK.[Q]	1xTMT6plex [K11]; 1xTMT6plex [N-Term]	P69829	Nitrogen regulatory protein OS=Escherichia coli (strain K12) OX=83333 GN=ptsN PE=1 SV=1	1.00084	1.00221
[R].VFSSTEDAESIFDYQPWFIQK.[A]	1xTMT6plex [K21]; 1xTMT6plex [N-Term]	P0A7X6	Ribosome maturation factor RimM OS=Escherichia coli (strain K12) OX=83333 GN=rimM PE=1 SV=1	1.00255	1.00221
[R].TIQQGFEAAK.[N]	1xTMT6plex [K10]; 1xTMT6plex [N-Term]	P45464	Penicillin-binding protein activator LpoA OS=Escherichia coli (strain K12) OX=83333 GN=lpoA PE=1 SV=1	1.00093	1.00221
[R].SIVEAALLDTMYDLPSMEDVEK.[V]	1xOxidation [M11]; 1xTMT6plex [K22]; 1xTMT6plex [N-Term]	P0A6H1	ATP-dependent Clp protease ATP-binding subunit ClpX OS=Escherichia coli (strain K12) OX=83333 GN=clpX PE=1 SV=2	0.997788	1.00221
[R].AVLYVIAEELGISR.[A]	1xTMT6plex [N-Term]	P31680	Co-chaperone protein DjlA OS=Escherichia coli (strain K12) OX=83333 GN=djlA PE=1 SV=1	0.998189	1.00221
[K].LSQQSTVHQR.[L]	1xTMT6plex [N-Term]	P0A8G0	UvrABC system protein C OS=Escherichia coli (strain K12) OX=83333 GN=uvrC PE=1 SV=1	0.998409	1.00222
[R].GLCGGLNINLFK.[K]	1xCarbamidomethyl [C3]; 1xTMT6plex [K12]; 1xTMT6plex [N-Term]	P0ABA6	ATP synthase gamma chain OS=Escherichia coli (strain K12) OX=83333 GN=atpG PE=1 SV=1	0.999185	1.00222
[R].FPVWSR.[N]	1xTMT6plex [N-Term]	Q47679	Omega-amidase YafV OS=Escherichia coli (strain K12) OX=83333 GN=yafV PE=3 SV=1	1.00081	1.00222
[R].AFIMVLDSFGIGATEDAER.[F]	1xTMT6plex [N-Term]	P0A6K6	Phosphopentomutase OS=Escherichia coli (strain K12) OX=83333 GN=deoB PE=1 SV=1	1.00091	1.00222
[K].TWFVEAK.[L]	1xDioxidation [W2]; 1xTMT6plex [K7]; 1xTMT6plex [N-Term]	P0A8E7	UPF0234 protein YajQ OS=Escherichia coli (strain K12) OX=83333 GN=yajQ PE=1 SV=2	0.998568	1.00222
[K].RLMDLGCYR.[G]	1xCarbamidomethyl [C7]; 1xTMT6plex [N-Term]	P0A7S9	30S ribosomal protein S13 OS=Escherichia coli (strain K12) OX=83333 GN=rpsM PE=1 SV=2	0.99865	1.00222
[K].VQGLLGR.[R]	1xTMT6plex [N-Term]	P04335	Esterase FrsA OS=Escherichia coli (strain K12) OX=83333 GN=frsA PE=3 SV=2	0.998457	1.00223
[K].FWDTQDDEESTVTTEENSK.[S]	1xTMT6plex [K19]; 1xTMT6plex [N-Term]	P0AEC3	Aerobic respiration control sensor protein ArcB OS=Escherichia coli (strain K12) OX=83333 GN=arcB PE=1 SV=1	0.998033	1.00223
[-].MQILLANPR.[G]	1xTMT6plex [N-Term]	P62623	4-hydroxy-3-methylbut-2-enyl diphosphate reductase OS=Escherichia coli (strain K12) OX=83333 GN=ispH PE=1 SV=1	1.00079	1.00223
[R].EAFSHSLDLAR.[L]	1xTMT6plex [N-Term]	P0ADV5	Luciferase-like monooxygenase OS=Escherichia coli (strain K12) OX=83333 GN=yhbW PE=4 SV=1	0.998491	1.00224
[R].LLGCSVAEIESDR.[L]	1xCarbamidomethyl [C4]; 1xTMT6plex [N-Term]	P31806	Bifunctional NAD(P)H-hydrate repair enzyme Nnr OS=Escherichia coli (strain K12) OX=83333 GN=nnr PE=1 SV=2	0.99818	1.00224
[R].KLTIPFVK.[E]	2xTMT6plex [K1; K8]; 1xTMT6plex [N-Term]	P69931	DnaA regulatory inactivator Hda OS=Escherichia coli (strain K12) OX=83333 GN=hda PE=1 SV=2	0.998171	1.00225
[R].GLPEGAEIAVQLEGER.[M]	1xTMT6plex [N-Term]	P0A988	Beta sliding clamp OS=Escherichia coli (strain K12) OX=83333 GN=dnaN PE=1 SV=1	0.998132	1.00225
[K].LGADIGSVIVYGLLVGLMASLIGGPLFLK.[F]	1xOxidation [L28]; 1xTMT6plex [K29]; 1xTMT6plex [N-Term]; 1xCarbonyl [L26]	P08555	D-serine transporter DsdX OS=Escherichia coli (strain K12) OX=83333 GN=dsdX PE=1 SV=2	0.998378	1.00225
[R].TTPESEQALQR.[W]	1xTMT6plex [N-Term]	P33030	Zinc-binding GTPase YeiR OS=Escherichia coli (strain K12) OX=83333 GN=yeiR PE=1 SV=2	0.99936	1.00226
[K].QLIWQGFGALAPSLMASPSQK.[L]	1xTMT6plex [K21]; 1xTMT6plex [N-Term]	P76086	Transcriptional repressor PaaX OS=Escherichia coli (strain K12) OX=83333 GN=paaX PE=1 SV=1	0.998775	1.00226
[K].VLGPTTTTLAWK.[K]	1xTMT6plex [K12]; 1xTMT6plex [N-Term]	P42596	Ribosomal RNA large subunit methyltransferase G OS=Escherichia coli (strain K12) OX=83333 GN=rlmG PE=1 SV=2	0.998663	1.00226
[K].LAPIAAK.[A]	1xOxidation [L1]; 1xTMT6plex [K7]; 1xTMT6plex [N-Term]	P36683	Aconitate hydratase B OS=Escherichia coli (strain K12) OX=83333 GN=acnB PE=1 SV=3	0.997737	1.00227
[K].YLGGEELTEAEIK.[G]	1xOxidation [Y/L]; 1xTMT6plex [K13]; 1xTMT6plex [N-Term]	P0A6M8	Elongation factor G OS=Escherichia coli (strain K12) OX=83333 GN=fusA PE=1 SV=2	1.00158	1.00227
[K].GLISDPDLNGSYR.[V]	1xTMT6plex [N-Term]	P00887	Phospho-2-dehydro-3-deoxyheptonate aldolase, Trp-sensitive OS=Escherichia coli (strain K12) OX=83333 GN=aroH PE=1 SV=4	0.998178	1.00227
[R].FQVFGADAMR.[G]	1xTMT6plex [N-Term]	P0A953	3-oxoacyl-[acyl-carrier-protein] synthase 1 OS=Escherichia coli (strain K12) OX=83333 GN=fabB PE=1 SV=1	0.998779	1.00228
[K].QIEEGVESQAILVAGR.[R]	1xTMT6plex [N-Term]	P77569	DNA-binding transcriptional activator MhpR OS=Escherichia coli (strain K12) OX=83333 GN=mhpR PE=4 SV=2	0.998832	1.00228
[R].TQLINLFEVADGKR.[L]	1xTMT6plex [K13]; 1xTMT6plex [N-Term]	P0A6P7	Probable GTP-binding protein EngB OS=Escherichia coli (strain K12) OX=83333 GN=engB PE=1 SV=1	0.998222	1.00228
[K].SLVNTYQEILK.[N]	1xTMT6plex [K11]; 1xTMT6plex [N-Term]	P15288	Cytosol non-specific dipeptidase OS=Escherichia coli (strain K12) OX=83333 GN=pepD PE=1 SV=3	1.00161	1.00229
[R].EMGYTEPDPRDDLSGMDVAR.[K]	1xOxidation [P9]; 1xTMT6plex [N-Term]	P00561	Bifunctional aspartokinase/homoserine dehydrogenase 1 OS=Escherichia coli (strain K12) OX=83333 GN=thrA PE=1 SV=2	1.00175	1.00229
[K].LANIFNTTSAWEYGR.[D]	1xTMT6plex [N-Term]	P27278	Trifunctional NAD biosynthesis/regulator protein NadR OS=Escherichia coli (strain K12) OX=83333 GN=nadR PE=1 SV=2	1.00111	1.0023
[K].ASQVAILNANYIASR.[L]	1xTMT6plex [N-Term]	P33195	Glycine dehydrogenase (decarboxylating) OS=Escherichia coli (strain K12) OX=83333 GN=gcvP PE=1 SV=3	0.999083	1.00231
[R].ALGLNDELAHSSIR.[F]	1xTMT6plex [N-Term]	P0A6B7	Cysteine desulfurase IscS OS=Escherichia coli (strain K12) OX=83333 GN=iscS PE=1 SV=1	0.998539	1.00231
[K].GSVELVEIPTNDETNDNIVAYWTPDQLPEPGK.[E]	1xTMT6plex [K32]; 1xTMT6plex [N-Term]	P33136	Glucans biosynthesis protein G OS=Escherichia coli (strain K12) OX=83333 GN=mdoG PE=1 SV=1	0.996514	1.00231
[K].FAGNVLLIVNVASK.[C]	1xTMT6plex [K14]; 1xTMT6plex [N-Term]	P06610	Thioredoxin/glutathione peroxidase BtuE OS=Escherichia coli (strain K12) OX=83333 GN=btuE PE=1 SV=1	0.99758	1.00232
[K].VRQEEHIELIASENYTSPR.[V]	1xTMT6plex [N-Term]	P0A825	Serine hydroxymethyltransferase OS=Escherichia coli (strain K12) OX=83333 GN=glyA PE=1 SV=1	0.998648	1.00232
[K].VYVEGAWNR.[V]	1xTMT6plex [N-Term]	P09169	Protease 7 OS=Escherichia coli (strain K12) OX=83333 GN=ompT PE=1 SV=1	1.00173	1.00232
[R].AAGEKPENGVFWESAGEGEYTVADITK.[E]	2xTMT6plex [K5; K27]; 1xTMT6plex [N-Term]	P0A6Z3	Chaperone protein HtpG OS=Escherichia coli (strain K12) OX=83333 GN=htpG PE=1 SV=1	1.00242	1.00234
[K].TLAEGQNVEFEIQDGQK.[G]	1xTMT6plex [K17]; 1xTMT6plex [N-Term]	P0A9Y6	Cold shock-like protein CspC OS=Escherichia coli (strain K12) OX=83333 GN=cspC PE=1 SV=2	1.00145	1.00234
[R].IDPVGACVGMR.[G]	2xOxidation [I1; D2]; 1xDioxidation [M10]; 1xTMT6plex [N-Term]	P0AFF6	Transcription termination/antitermination protein NusA OS=Escherichia coli (strain K12) OX=83333 GN=nusA PE=1 SV=1	0.996904	1.00234
[K].VVNVGDVVEVMVLDIDEER.[R]	1xOxidation [M/V/D/E]; 1xTMT6plex [N-Term]	P0AG67	30S ribosomal protein S1 OS=Escherichia coli (strain K12) OX=83333 GN=rpsA PE=1 SV=1	1.00228	1.00234
[K].LAQALANPLFPALDSALR.[S]	1xTMT6plex [N-Term]	P22524	Chromosome partition protein MukE OS=Escherichia coli (strain K12) OX=83333 GN=mukE PE=1 SV=5	1.00226	1.00235
[R].GLTNMALDDSALQGFFGVDR.[S]	1xTMT6plex [N-Term]	P0AC02	Outer membrane protein assembly factor BamD OS=Escherichia coli (strain K12) OX=83333 GN=bamD PE=1 SV=1	0.998018	1.00235
[K].SPEGFYSVQR.[N]	1xTMT6plex [N-Term]	P0AA99	Putative L,D-transpeptidase YafK OS=Escherichia coli (strain K12) OX=83333 GN=yafK PE=3 SV=1	0.998568	1.00235
[K].IGSFEAALLAYVDRDHAPLMQEINQTGGYNDEIEGK.[L]	1xTMT6plex [K36]; 1xTMT6plex [N-Term]	P0ABB0	ATP synthase subunit alpha OS=Escherichia coli (strain K12) OX=83333 GN=atpA PE=1 SV=1	1.00212	1.00235
[R].FELNLAPGVK.[A]	1xTMT6plex [K10]; 1xTMT6plex [N-Term]	P46889	DNA translocase FtsK OS=Escherichia coli (strain K12) OX=83333 GN=ftsK PE=1 SV=2	0.99775	1.00236
[K].LHADYGGVVPELASR.[D]	1xTMT6plex [N-Term]	P05852	tRNA N6-adenosine threonylcarbamoyltransferase OS=Escherichia coli (strain K12) OX=83333 GN=tsaD PE=1 SV=2	0.996575	1.00238
[R].VFIMDDAEQFMPNYLR.[F]	1xTMT6plex [N-Term]	P0A6Z3	Chaperone protein HtpG OS=Escherichia coli (strain K12) OX=83333 GN=htpG PE=1 SV=1	0.997529	1.00238
[R].SFDPMISETLVEVMNAEGPQLHTNAIPK.[A]	1xTMT6plex [K28]; 1xTMT6plex [N-Term]; 1xCarbonyl [V11]	P06715	Glutathione reductase OS=Escherichia coli (strain K12) OX=83333 GN=gor PE=1 SV=1	1.0027	1.00238
[K].VLDVGCGGGILAESMAR.[E]	1xCarbamidomethyl [C6]; 1xTMT6plex [N-Term]	P17993	Ubiquinone biosynthesis O-methyltransferase OS=Escherichia coli (strain K12) OX=83333 GN=ubiG PE=1 SV=1	0.996972	1.00239
[K].TFLEHGIR.[A]	1xTMT6plex [N-Term]	P22333	Adenosine deaminase OS=Escherichia coli (strain K12) OX=83333 GN=add PE=3 SV=2	1.00224	1.00239
[K].TAEWAEFLQR.[A]	1xTMT6plex [N-Term]	P0AB58	Lipopolysaccharide assembly protein B OS=Escherichia coli (strain K12) OX=83333 GN=lapB PE=1 SV=1	0.998299	1.0024
[R].GATLVNLDSK.[G]	1xTMT6plex [K10]; 1xTMT6plex [N-Term]	P22186	Transcriptional regulator MraZ OS=Escherichia coli (strain K12) OX=83333 GN=mraZ PE=1 SV=1	1.00186	1.0024
[R].GPVVDENALIAALQK.[G]	1xTMT6plex [K15]; 1xTMT6plex [N-Term]	P37666	Glyoxylate/hydroxypyruvate reductase B OS=Escherichia coli (strain K12) OX=83333 GN=ghrB PE=1 SV=3	1.00257	1.0024
[R].TISGTGLGLAIVQR.[I]	1xTMT6plex [N-Term]	P0AEJ4	Osmolarity sensor protein EnvZ OS=Escherichia coli (strain K12) OX=83333 GN=envZ PE=1 SV=1	1.00161	1.00241
[R].LDQAGRPYNEGEQVVIGGNER.[Y]	1xTMT6plex [N-Term]	P23331	Thymidine kinase OS=Escherichia coli (strain K12) OX=83333 GN=tdk PE=3 SV=1	1.00219	1.00241
[R].TLEWATSSPPPFYNFAVVPHVHER.[D]	1xTMT6plex [N-Term]	P0ABI8	Cytochrome bo(3) ubiquinol oxidase subunit 1 OS=Escherichia coli (strain K12) OX=83333 GN=cyoB PE=1 SV=1	1.00254	1.00242
[R].AEVMDAVAPGGLGGTYAGNPIACVAALEVLK.[V]	1xCarbamidomethyl [C23]; 1xOxidation [M4]; 1xTMT6plex [K31]; 1xTMT6plex [N-Term]	P22256	4-aminobutyrate aminotransferase GabT OS=Escherichia coli (strain K12) OX=83333 GN=gabT PE=1 SV=1	1.00212	1.00242
[R].LPIIGVGGIDSVIAAR.[E]	1xTMT6plex [N-Term]	P0A7E1	Dihydroorotate dehydrogenase (quinone) OS=Escherichia coli (strain K12) OX=83333 GN=pyrD PE=1 SV=1	0.997436	1.00242
[R].LAHEAQLDVAPLGK.[I]	1xTMT6plex [K14]; 1xTMT6plex [N-Term]	P0AGB0	Phosphoserine phosphatase OS=Escherichia coli (strain K12) OX=83333 GN=serB PE=1 SV=1	1.00179	1.00242
[K].TYYVEK.[G]	1xTMT6plex [K6]; 1xTMT6plex [N-Term]	P76143	3-hydroxy-5-phosphonooxypentane-2,4-dione thiolase OS=Escherichia coli (strain K12) OX=83333 GN=lsrF PE=1 SV=1	1.00197	1.00242
[K].GLPEEEFNALVAQK.[K]	1xTMT6plex [K14]; 1xTMT6plex [N-Term]	P37648	Protein YhjJ OS=Escherichia coli (strain K12) OX=83333 GN=yhjJ PE=1 SV=1	1.00226	1.00242
[R].VGVLSNDFFVNLLDMR.[Y]	1xTMT6plex [N-Term]	P13029	Catalase-peroxidase OS=Escherichia coli (strain K12) OX=83333 GN=katG PE=1 SV=2	0.997391	1.00242
[K].GAVQGIAELITRPGLMNVDFADVR.[T]	1xTMT6plex [N-Term]	P0A9A6	Cell division protein FtsZ OS=Escherichia coli (strain K12) OX=83333 GN=ftsZ PE=1 SV=1	1.00328	1.00243
[R].ALGEMSVHNPAASSFSR.[Y]	1xOxidation [M5]; 1xTMT6plex [N-Term]	P0AAE2	Proline-specific permease ProY OS=Escherichia coli (strain K12) OX=83333 GN=proY PE=1 SV=1	0.997616	1.00243
[-].MQTFQADLAIVGAGGAGLR.[A]	1xTMT6plex [N-Term]	P00363	Fumarate reductase flavoprotein subunit OS=Escherichia coli (strain K12) OX=83333 GN=frdA PE=1 SV=3	1.0016	1.00243
[K].LILVCGR.[Y]	1xCarbamidomethyl [C5]; 1xTMT6plex [N-Term]	P0A873	tRNA (guanine-N(1)-)-methyltransferase OS=Escherichia coli (strain K12) OX=83333 GN=trmD PE=1 SV=1	1.00208	1.00243
[R].ENPGIYPPADVR.[A]	1xTMT6plex [N-Term]	P31133	Putrescine-binding periplasmic protein OS=Escherichia coli (strain K12) OX=83333 GN=potF PE=1 SV=3	1.00233	1.00243
[K].GLAYVDELTPEQIR.[E]	1xTMT6plex [N-Term]	P00962	Glutamine--tRNA ligase OS=Escherichia coli (strain K12) OX=83333 GN=glnS PE=1 SV=3	0.997972	1.00243
[K].LLSQLGAK.[V]	1xTMT6plex [K8]; 1xTMT6plex [N-Term]	P0A749	UDP-N-acetylglucosamine 1-carboxyvinyltransferase OS=Escherichia coli (strain K12) OX=83333 GN=murA PE=1 SV=1	1.00857	1.00243
[R].MDHFMDWLAK.[Q]	1xTMT6plex [K10]; 1xTMT6plex [N-Term]	P09373	Formate acetyltransferase 1 OS=Escherichia coli (strain K12) OX=83333 GN=pflB PE=1 SV=2	1.00238	1.00243
[R].TLVTNSYIEGDVDIVSGR.[G]	1xTMT6plex [N-Term]	P46130	Putative acyl-CoA thioester hydrolase YbhC OS=Escherichia coli (strain K12) OX=83333 GN=ybhC PE=1 SV=2	1.00168	1.00244
[R].RVTFLGFDAATEAR.[Y]	1xTMT6plex [N-Term]	P0A8W8	UPF0304 protein YfbU OS=Escherichia coli (strain K12) OX=83333 GN=yfbU PE=1 SV=1	0.998378	1.00244
[R].GITINTSHVEYDTPTR.[H]	1xOxidation [Y11]; 1xTMT6plex [N-Term]; 1xCarbonyl [E10]	P0CE47	Elongation factor Tu 1 OS=Escherichia coli (strain K12) OX=83333 GN=tufA PE=1 SV=1	1.00311	1.00244
[R].DAEALYGLLK.[E]	1xTMT6plex [K10]; 1xTMT6plex [N-Term]	P10121	Signal recognition particle receptor FtsY OS=Escherichia coli (strain K12) OX=83333 GN=ftsY PE=1 SV=1	1.00281	1.00244
[R].SNYPWFR.[H]	1xTMT6plex [N-Term]	P00490	Maltodextrin phosphorylase OS=Escherichia coli (strain K12) OX=83333 GN=malP PE=1 SV=7	1.00204	1.00244
[R].IHTSYENVLGK.[N]	1xTMT6plex [K11]; 1xTMT6plex [N-Term]	P06715	Glutathione reductase OS=Escherichia coli (strain K12) OX=83333 GN=gor PE=1 SV=1	0.998666	1.00244
[K].VITLTGK.[D]	1xTMT6plex [K7]; 1xTMT6plex [N-Term]	P63224	Phosphoheptose isomerase OS=Escherichia coli (strain K12) OX=83333 GN=gmhA PE=1 SV=1	1.00187	1.00244
[K].SLQTAEGILK.[A]	1xTMT6plex [K10]; 1xTMT6plex [N-Term]	P76142	Autoinducer 2-binding protein LsrB OS=Escherichia coli (strain K12) OX=83333 GN=lsrB PE=1 SV=1	1.00253	1.00245
[R].SLLFIR.[N]	1xTMT6plex [N-Term]	P37330	Malate synthase G OS=Escherichia coli (strain K12) OX=83333 GN=glcB PE=1 SV=3	0.998172	1.00245
[R].EEIYQR.[I]	1xOxidation [Y4]; 1xTMT6plex [N-Term]	P69913	Carbon storage regulator OS=Escherichia coli (strain K12) OX=83333 GN=csrA PE=1 SV=1	0.997716	1.00245
[R].DIEAWLDEGR.[L]	1xTMT6plex [N-Term]	P28248	dCTP deaminase OS=Escherichia coli (strain K12) OX=83333 GN=dcd PE=1 SV=1	1.00341	1.00245
[K].EYIDFAGGIAVNALGHAHPELR.[E]	1xTMT6plex [N-Term]	P77581	Succinylornithine transaminase OS=Escherichia coli (strain K12) OX=83333 GN=astC PE=1 SV=1	0.996859	1.00245
[K].DALPEYIEIFFSSPSAR.[N]	1xTMT6plex [N-Term]	P05719	Type-1 restriction enzyme EcoKI specificity protein OS=Escherichia coli (strain K12) OX=83333 GN=hsdS PE=1 SV=1	1.00278	1.00245
[R].NDMGLTNVEIMIPFVR.[T]	1xOxidation [M11]; 1xTMT6plex [N-Term]	P23538	Phosphoenolpyruvate synthase OS=Escherichia coli (strain K12) OX=83333 GN=ppsA PE=1 SV=5	1.00226	1.00245
[K].VYESQDDAVEAILGGK.[V]	1xTMT6plex [K16]; 1xTMT6plex [N-Term]	P05791	Dihydroxy-acid dehydratase OS=Escherichia coli (strain K12) OX=83333 GN=ilvD PE=1 SV=5	1.00284	1.00245
[K].DYNYDPHYGR.[Y]	1xTMT6plex [N-Term]	P06129	Vitamin B12 transporter BtuB OS=Escherichia coli (strain K12) OX=83333 GN=btuB PE=1 SV=2	0.99815	1.00245
[K].ELAGWMCDVLDSINDEAVIER.[I]	1xCarbamidomethyl [C7]; 1xTMT6plex [N-Term]	P0A825	Serine hydroxymethyltransferase OS=Escherichia coli (strain K12) OX=83333 GN=glyA PE=1 SV=1	0.997239	1.00245
[R].YAAEHATDEQIDLLAK.[A]	1xTMT6plex [K16]; 1xTMT6plex [N-Term]	P0A8W0	HTH-type transcriptional repressor NanR OS=Escherichia coli (strain K12) OX=83333 GN=nanR PE=1 SV=1	0.997403	1.00246
[K].IFVDEAVNELQTIQDMLR.[W]	1xOxidation [M16]; 1xTMT6plex [N-Term]	P39199	50S ribosomal protein L3 glutamine methyltransferase OS=Escherichia coli (strain K12) OX=83333 GN=prmB PE=1 SV=3	0.996482	1.00246
[K].AEIDEEQLAAAPVIIREDR.[E]	1xTMT6plex [N-Term]	P11875	Arginine--tRNA ligase OS=Escherichia coli (strain K12) OX=83333 GN=argS PE=1 SV=1	1.00237	1.00246
[K].AIDEAELVALGK.[E]	1xTMT6plex [K12]; 1xTMT6plex [N-Term]	P0A821	L-seryl-tRNA(Sec) selenium transferase OS=Escherichia coli (strain K12) OX=83333 GN=selA PE=1 SV=1	0.997629	1.00246
[R].QIEEISAAFER.[A]	1xTMT6plex [N-Term]	P0A991	Fructose-bisphosphate aldolase class 1 OS=Escherichia coli (strain K12) OX=83333 GN=fbaB PE=1 SV=2	1.00153	1.00246
[R].VETGSGIGFGATVK.[A]	1xTMT6plex [K14]; 1xTMT6plex [N-Term]	P0A6H1	ATP-dependent Clp protease ATP-binding subunit ClpX OS=Escherichia coli (strain K12) OX=83333 GN=clpX PE=1 SV=2	1.00233	1.00246
[R].ANVSTTTVSHVINK.[T]	1xTMT6plex [K14]; 1xTMT6plex [N-Term]	P0ACP7	HTH-type transcriptional repressor PurR OS=Escherichia coli (strain K12) OX=83333 GN=purR PE=1 SV=2	1.00225	1.00247
[K].EMIQALADAR.[Y]	1xTMT6plex [N-Term]	P0ABU0	1,4-dihydroxy-2-naphthoyl-CoA synthase OS=Escherichia coli (strain K12) OX=83333 GN=menB PE=1 SV=1	0.998223	1.00247
[K].VEEHIADALEK.[G]	1xTMT6plex [K11]; 1xTMT6plex [N-Term]	P25526	Succinate-semialdehyde dehydrogenase [NADP(+)] GabD OS=Escherichia coli (strain K12) OX=83333 GN=gabD PE=1 SV=1	0.998361	1.00247
[R].TIAMGSSDGLRR.[G]	1xOxidation [M/S]; 1xTMT6plex [N-Term]	P0ABB4	ATP synthase subunit beta OS=Escherichia coli (strain K12) OX=83333 GN=atpD PE=1 SV=2	1.00131	1.00247
[R].FGAFLDPVADK.[V]	1xTMT6plex [K11]; 1xTMT6plex [N-Term]	P0ABF8	CDP-diacylglycerol--glycerol-3-phosphate 3-phosphatidyltransferase OS=Escherichia coli (strain K12) OX=83333 GN=pgsA PE=1 SV=2	0.997375	1.00247
[K].MIGDLL.[-]	1xTMT6plex [N-Term]	P0A870	Transaldolase B OS=Escherichia coli (strain K12) OX=83333 GN=talB PE=1 SV=2	1.00239	1.00247
[K].TPEAEEIIAR.[L]	1xTMT6plex [N-Term]	P05194	3-dehydroquinate dehydratase OS=Escherichia coli (strain K12) OX=83333 GN=aroD PE=1 SV=2	0.9973	1.00247
[K].EGAIVIDVGINR.[L]	1xTMT6plex [N-Term]	P24186	Bifunctional protein FolD OS=Escherichia coli (strain K12) OX=83333 GN=folD PE=1 SV=4	1.00208	1.00247
[R].TFAISPGHMNQLR.[A]	1xTMT6plex [N-Term]	P0AEW6	Inosine-guanosine kinase OS=Escherichia coli (strain K12) OX=83333 GN=gsk PE=1 SV=1	0.997939	1.00247
[R].TEVAVVYDPMR.[N]	1xOxidation [M10]; 1xTMT6plex [N-Term]	P0ADG4	Inositol-1-monophosphatase OS=Escherichia coli (strain K12) OX=83333 GN=suhB PE=1 SV=1	0.996905	1.00247
[-].MTENIHK.[H]	1xOxidation [M1]; 1xTMT6plex [K7]; 1xTMT6plex [N-Term]	P04079	GMP synthase [glutamine-hydrolyzing] OS=Escherichia coli (strain K12) OX=83333 GN=guaA PE=1 SV=1	1.00215	1.00248
[K].GAVPYAYTANLGQPDEEDYDAIPR.[R]	1xTMT6plex [N-Term]	P0A6E4	Argininosuccinate synthase OS=Escherichia coli (strain K12) OX=83333 GN=argG PE=1 SV=2	1.0026	1.00248
[K].ELWLTGK.[S]	1xTMT6plex [K7]; 1xTMT6plex [N-Term]	P0AGC3	Soluble lytic murein transglycosylase OS=Escherichia coli (strain K12) OX=83333 GN=slt PE=1 SV=1	1.00135	1.00248
[R].EFYQVLLPLMQEMGK.[T]	1xTMT6plex [K15]; 1xTMT6plex [N-Term]	P33941	ABC transporter ATP-binding/permease protein YojI OS=Escherichia coli (strain K12) OX=83333 GN=yojI PE=1 SV=2	0.997799	1.00248
[K].VALDPLTGPMPYQGR.[E]	1xTMT6plex [N-Term]	P0A836	Succinate--CoA ligase [ADP-forming] subunit beta OS=Escherichia coli (strain K12) OX=83333 GN=sucC PE=1 SV=1	1.002	1.00248
[R].NFGMPAPEGYRK.[A]	1xTMT6plex [K12]; 1xTMT6plex [N-Term]	P0ABD5	Acetyl-coenzyme A carboxylase carboxyl transferase subunit alpha OS=Escherichia coli (strain K12) OX=83333 GN=accA PE=1 SV=2	0.998175	1.00248
[K].TLLAETLAR.[L]	1xTMT6plex [N-Term]	P0A6H1	ATP-dependent Clp protease ATP-binding subunit ClpX OS=Escherichia coli (strain K12) OX=83333 GN=clpX PE=1 SV=2	1.00184	1.00248
[K].GDLGLVIACLPYA.[-]	1xCarbamidomethyl [C9]; 1xDioxidation [Y12]; 1xTMT6plex [N-Term]	P0A7Q1	50S ribosomal protein L35 OS=Escherichia coli (strain K12) OX=83333 GN=rpmI PE=1 SV=2	1.00236	1.00248
[K].GQLSGVIK.[S]	1xTMT6plex [K8]; 1xTMT6plex [N-Term]	P0ADY1	Peptidyl-prolyl cis-trans isomerase D OS=Escherichia coli (strain K12) OX=83333 GN=ppiD PE=1 SV=1	1.00127	1.00248
[K].HVLIIGGGDGAMLR.[E]	1xTMT6plex [N-Term]	P09158	Polyamine aminopropyltransferase OS=Escherichia coli (strain K12) OX=83333 GN=speE PE=1 SV=2	0.998506	1.00248
[K].IEAVADDLASLVLDAR.[M]	1xTMT6plex [N-Term]	P13024	Protein FdhE OS=Escherichia coli (strain K12) OX=83333 GN=fdhE PE=1 SV=2	1.00197	1.00249
[R].NNLFFVIR.[G]	1xTMT6plex [N-Term]	P39401	Phosphoglycerol transferase I OS=Escherichia coli (strain K12) OX=83333 GN=mdoB PE=3 SV=2	0.998203	1.00249
[R].GIVTLLER.[Y]	1xTMT6plex [N-Term]	P24186	Bifunctional protein FolD OS=Escherichia coli (strain K12) OX=83333 GN=folD PE=1 SV=4	0.998132	1.00249
[K].GWVSAK.[L]	1xDioxidation [W2]; 1xTMT6plex [K6]; 1xTMT6plex [N-Term]	P00957	Alanine--tRNA ligase OS=Escherichia coli (strain K12) OX=83333 GN=alaS PE=1 SV=2	0.998751	1.00249
[R].GAIFGLTR.[G]	1xTMT6plex [N-Term]	P0A6F3	Glycerol kinase OS=Escherichia coli (strain K12) OX=83333 GN=glpK PE=1 SV=2	1.00187	1.00249
[R].AVILNAGIK.[V]	1xTMT6plex [K9]; 1xTMT6plex [N-Term]	P15038	DNA helicase IV OS=Escherichia coli (strain K12) OX=83333 GN=helD PE=1 SV=2	1.00138	1.00249
[R].WGEALIQVSQPR.[S]	1xTMT6plex [N-Term]	P32157	Protein YiiM OS=Escherichia coli (strain K12) OX=83333 GN=yiiM PE=1 SV=2	1.0018	1.00249
[K].MFLPQVVK.[S]	1xTMT6plex [K8]; 1xTMT6plex [N-Term]	P13009	Methionine synthase OS=Escherichia coli (strain K12) OX=83333 GN=metH PE=1 SV=5	0.997914	1.00249
[R].AYDQVLHDVAIQK.[L]	1xTMT6plex [K13]; 1xTMT6plex [N-Term]	P77488	1-deoxy-D-xylulose-5-phosphate synthase OS=Escherichia coli (strain K12) OX=83333 GN=dxs PE=1 SV=3	0.998258	1.0025
[R].LPNPTLAVTDGK.[T]	1xTMT6plex [K12]; 1xTMT6plex [N-Term]	P52007	Protein YecM OS=Escherichia coli (strain K12) OX=83333 GN=yecM PE=1 SV=3	1.00364	1.0025
[R].VTQNGAVWR.[I]	1xTMT6plex [N-Term]	P10100	Endolytic peptidoglycan transglycosylase RlpA OS=Escherichia coli (strain K12) OX=83333 GN=rlpA PE=1 SV=1	1.00223	1.0025
[K].VLQLQFIDPDVR.[L]	1xTMT6plex [N-Term]	P0A8E1	UPF0227 protein YcfP OS=Escherichia coli (strain K12) OX=83333 GN=ycfP PE=1 SV=1	1.00221	1.0025
[R].QVLGTHVSQK.[G]	1xTMT6plex [K10]; 1xTMT6plex [N-Term]; 1xCarbonyl [V7]	P00957	Alanine--tRNA ligase OS=Escherichia coli (strain K12) OX=83333 GN=alaS PE=1 SV=2	1.00267	1.0025
[K].GNYEQNLSAGIAAFR.[T]	1xTMT6plex [N-Term]	P0AG80	sn-glycerol-3-phosphate-binding periplasmic protein UgpB OS=Escherichia coli (strain K12) OX=83333 GN=ugpB PE=1 SV=1	0.997522	1.00251
[K].AWQPFLDAK.[A]	1xTMT6plex [K9]; 1xTMT6plex [N-Term]	P30871	Inorganic triphosphatase OS=Escherichia coli (strain K12) OX=83333 GN=ygiF PE=1 SV=1	1.00198	1.00251
[R].WAEVVFR.[-]	1xTMT6plex [N-Term]	P36928	Uncharacterized chaperone protein YegD OS=Escherichia coli (strain K12) OX=83333 GN=yegD PE=3 SV=2	1.00237	1.00251
[R].MDAAQLTEEGYYSVFGK.[S]	1xTMT6plex [K17]; 1xTMT6plex [N-Term]	P36683	Aconitate hydratase B OS=Escherichia coli (strain K12) OX=83333 GN=acnB PE=1 SV=3	1.00267	1.00251
[R].FPDAINLVR.[Q]	1xTMT6plex [N-Term]	P0AC75	3-deoxy-D-manno-octulosonic acid transferase OS=Escherichia coli (strain K12) OX=83333 GN=waaA PE=1 SV=1	0.997443	1.00251
[R].DVSIMPFK.[I]	1xTMT6plex [K8]; 1xTMT6plex [N-Term]	P0A6Y8	Chaperone protein DnaK OS=Escherichia coli (strain K12) OX=83333 GN=dnaK PE=1 SV=2	0.992252	1.00251
[R].CNVVSPGSTDTDMQR.[T]	1xCarbamidomethyl [C1]; 1xTMT6plex [N-Term]	P15047	2,3-dihydro-2,3-dihydroxybenzoate dehydrogenase OS=Escherichia coli (strain K12) OX=83333 GN=entA PE=1 SV=1	1.00208	1.00251
[R].LVSPEGLAPEWD.[-]	1xTMT6plex [N-Term]	P30863	2,5-diketo-D-gluconic acid reductase B OS=Escherichia coli (strain K12) OX=83333 GN=dkgB PE=1 SV=2	0.998003	1.00251
[R].LLDGNGLYLYVPVSGK.[K]	1xTMT6plex [K16]; 1xTMT6plex [N-Term]	P37326	Prophage integrase IntS OS=Escherichia coli (strain K12) OX=83333 GN=intS PE=1 SV=1	0.99792	1.00251
[R].VNAEYVEAFTK.[G]	1xTMT6plex [K11]; 1xTMT6plex [N-Term]	P0ABB0	ATP synthase subunit alpha OS=Escherichia coli (strain K12) OX=83333 GN=atpA PE=1 SV=1	1.00184	1.00251
[R].NVEDLSEVALR.[Q]	1xTMT6plex [N-Term]	P33232	L-lactate dehydrogenase OS=Escherichia coli (strain K12) OX=83333 GN=lldD PE=1 SV=1	1.00271	1.00252
[R].VGDYTVAIGNPFGLGETVTSGIVSALGR.[S]	1xTMT6plex [N-Term]	P0C0V0	Periplasmic serine endoprotease DegP OS=Escherichia coli (strain K12) OX=83333 GN=degP PE=1 SV=1	1.00297	1.00252
[R].TLEFLGHK.[V]	1xTMT6plex [K8]; 1xTMT6plex [N-Term]	P11875	Arginine--tRNA ligase OS=Escherichia coli (strain K12) OX=83333 GN=argS PE=1 SV=1	1.0019	1.00252
[K].HHQTYVNNANAALESLPEFANLPVEELITK.[L]	1xTMT6plex [K30]; 1xTMT6plex [N-Term]	P00448	Superoxide dismutase [Mn] OS=Escherichia coli (strain K12) OX=83333 GN=sodA PE=1 SV=2	0.995497	1.00252
[R].TNFSLTGPLGDEFSFR.[L]	1xTMT6plex [N-Term]	P05825	Ferrienterobactin receptor OS=Escherichia coli (strain K12) OX=83333 GN=fepA PE=1 SV=2	1.0028	1.00253
[K].GLPIPVVITVYADR.[S]	1xDioxidation [V/Y]; 1xTMT6plex [N-Term]	P0A7J7	50S ribosomal protein L11 OS=Escherichia coli (strain K12) OX=83333 GN=rplK PE=1 SV=2	1.00144	1.00253
[R].IYLEQGR.[L]	1xTMT6plex [N-Term]	P37744	Glucose-1-phosphate thymidylyltransferase 1 OS=Escherichia coli (strain K12) OX=83333 GN=rfbA PE=1 SV=2	1.0015	1.00253
[K].IELLPYHELGK.[H]	1xTMT6plex [K11]; 1xTMT6plex [N-Term]	P0A9N4	Pyruvate formate-lyase 1-activating enzyme OS=Escherichia coli (strain K12) OX=83333 GN=pflA PE=1 SV=2	0.998204	1.00253
[R].YLSLLPYTDR.[H]	1xOxidation [Y]; 1xTMT6plex [N-Term]	P0A7T7	30S ribosomal protein S18 OS=Escherichia coli (strain K12) OX=83333 GN=rpsR PE=1 SV=2	1.00266	1.00253
[K].ADSAEVSMIPSTK.[A]	1xOxidation [M8]; 1xTMT6plex [K13]; 1xTMT6plex [N-Term]	P0A8A0	Probable transcriptional regulatory protein YebC OS=Escherichia coli (strain K12) OX=83333 GN=yebC PE=1 SV=1	1.00173	1.00253
[R].DEVILPYWR.[Q]	1xTMT6plex [N-Term]	P0AB89	Adenylosuccinate lyase OS=Escherichia coli (strain K12) OX=83333 GN=purB PE=1 SV=1	1.00313	1.00253
[K].VITDIAGSSAWFER.[G]	1xTMT6plex [N-Term]	P0A6G3	Nicotinamide-nucleotide amidohydrolase PncC OS=Escherichia coli (strain K12) OX=83333 GN=pncC PE=1 SV=1	0.997869	1.00253
[K].LLGTQYISK.[Q]	1xTMT6plex [K9]; 1xTMT6plex [N-Term]	P0AE06	Multidrug efflux pump subunit AcrA OS=Escherichia coli (strain K12) OX=83333 GN=acrA PE=1 SV=1	1.00877	1.00254
[K].ELNAQTWFAGLR.[R]	1xTMT6plex [N-Term]	P17854	Phosphoadenosine phosphosulfate reductase OS=Escherichia coli (strain K12) OX=83333 GN=cysH PE=1 SV=3	0.99816	1.00254
[K].APTADLEDDRPSLPDEVALGVTYDNIDDYLEGK.[N]	1xTMT6plex [K33]; 1xTMT6plex [N-Term]	P18843	NH(3)-dependent NAD(+) synthetase OS=Escherichia coli (strain K12) OX=83333 GN=nadE PE=1 SV=2	0.996253	1.00254
[K].AVDAINAGQEAVVVLDQTPFYAESGGQVGDK.[G]	1xTMT6plex [K31]; 1xTMT6plex [N-Term]	P00957	Alanine--tRNA ligase OS=Escherichia coli (strain K12) OX=83333 GN=alaS PE=1 SV=2	1.00259	1.00254
[K].IEYAINR.[F]	1xTMT6plex [N-Term]	Q46845	Disulfide-bond oxidoreductase YghU OS=Escherichia coli (strain K12) OX=83333 GN=yghU PE=1 SV=2	1.00347	1.00254
[R].GGLAMK.[I]	1xOxidation [M5]; 1xTMT6plex [K6]; 1xTMT6plex [N-Term]	P30744	L-serine dehydratase 2 OS=Escherichia coli (strain K12) OX=83333 GN=sdaB PE=2 SV=2	0.997524	1.00254
[R].HRDLLGATNPANALAGTLR.[A]	1xTMT6plex [N-Term]	P0A763	Nucleoside diphosphate kinase OS=Escherichia coli (strain K12) OX=83333 GN=ndk PE=1 SV=2	0.997764	1.00254
[K].VLLEIADLK.[V]	1xTMT6plex [K9]; 1xTMT6plex [N-Term]	P77737	Oligopeptide transport ATP-binding protein OppF OS=Escherichia coli (strain K12) OX=83333 GN=oppF PE=3 SV=1	1.00317	1.00254
[K].LDLFANEK.[L]	1xTMT6plex [K8]; 1xTMT6plex [N-Term]	P0A993	Fructose-1,6-bisphosphatase class 1 OS=Escherichia coli (strain K12) OX=83333 GN=fbp PE=1 SV=1	1.0027	1.00255
[R].ENEQQYIR.[E]	1xTMT6plex [N-Term]	P0ABC7	Modulator of FtsH protease HflK OS=Escherichia coli (strain K12) OX=83333 GN=hflK PE=1 SV=1	1.00383	1.00255
[K].ELPYAPDR.[R]	1xTMT6plex [N-Term]	P06710	DNA polymerase III subunit tau OS=Escherichia coli (strain K12) OX=83333 GN=dnaX PE=1 SV=1	0.996	1.00255
[R].AIASDCADGMTK.[L]	1xCarbamidomethyl [C6]; 1xOxidation [M/D]; 1xTMT6plex [K12]; 1xTMT6plex [N-Term]	P0A9P0	Dihydrolipoyl dehydrogenase OS=Escherichia coli (strain K12) OX=83333 GN=lpdA PE=1 SV=2	1.00131	1.00255
[R].LYVSENQLK.[I]	1xTMT6plex [K9]; 1xTMT6plex [N-Term]	P0A988	Beta sliding clamp OS=Escherichia coli (strain K12) OX=83333 GN=dnaN PE=1 SV=1	1.00143	1.00255
[R].FVQQFGNQLAK.[L]	1xTMT6plex [K11]; 1xTMT6plex [N-Term]	P22523	Chromosome partition protein MukB OS=Escherichia coli (strain K12) OX=83333 GN=mukB PE=1 SV=2	0.997535	1.00256
[K].VNFEPDSAFR.[G]	1xTMT6plex [N-Term]	P21499	Ribonuclease R OS=Escherichia coli (strain K12) OX=83333 GN=rnr PE=1 SV=2	1.00267	1.00257
[K].FTVPLR.[A]	1xTMT6plex [N-Term]	P0ADR6	Ribosomal RNA large subunit methyltransferase M OS=Escherichia coli (strain K12) OX=83333 GN=rlmM PE=1 SV=1	0.997742	1.00257
[K].HTVYLYIR.[Q]	1xTMT6plex [N-Term]	P64624	Uncharacterized protein YheO OS=Escherichia coli (strain K12) OX=83333 GN=yheO PE=4 SV=1	0.997378	1.00257
[K].IVDSPWK.[N]	1xTMT6plex [K7]; 1xTMT6plex [N-Term]	P77713	Putative beta-xylosidase OS=Escherichia coli (strain K12) OX=83333 GN=yagH PE=3 SV=1	0.997925	1.00258
[R].TIVDQELLPYVQVK.[Y]	1xTMT6plex [K14]; 1xTMT6plex [N-Term]	P0ADV7	Intermembrane phospholipid transport system binding protein MlaC OS=Escherichia coli (strain K12) OX=83333 GN=mlaC PE=1 SV=1	1.00193	1.00258
[K].IVQVIGAVVDVEFPQDAVPR.[V]	1xOxidation [E12]; 1xTMT6plex [N-Term]	P0ABB4	ATP synthase subunit beta OS=Escherichia coli (strain K12) OX=83333 GN=atpD PE=1 SV=2	1.00287	1.00258
[K].EMLEDLVAAAFNDAAR.[R]	1xTMT6plex [N-Term]	P0A8B5	Nucleoid-associated protein YbaB OS=Escherichia coli (strain K12) OX=83333 GN=ybaB PE=1 SV=1	0.997613	1.00259
[R].GFPGDDEEAQR.[R]	1xTMT6plex [N-Term]	P09030	Exodeoxyribonuclease III OS=Escherichia coli (strain K12) OX=83333 GN=xthA PE=1 SV=4	0.996685	1.00259
[R].GWQVPAFTLGGEATDIVVMR.[I]	1xTMT6plex [N-Term]	P69908	Glutamate decarboxylase alpha OS=Escherichia coli (strain K12) OX=83333 GN=gadA PE=1 SV=1	1.00383	1.00259
[R].DVILFPAMRPQK.[-]	1xOxidation [M8]; 1xTMT6plex [K12]; 1xTMT6plex [N-Term]	P0A8N5	Lysine--tRNA ligase, heat inducible OS=Escherichia coli (strain K12) OX=83333 GN=lysU PE=1 SV=2	1.0019	1.00259
[R].VSVDSALAWVQR.[C]	1xTMT6plex [N-Term]	P68739	Endonuclease V OS=Escherichia coli (strain K12) OX=83333 GN=nfi PE=1 SV=1	1.00175	1.0026
[K].GGQLTTTTEVENWPGDPNDLTGPLLMER.[M]	1xOxidation [P/M/L]; 1xTMT6plex [N-Term]	P0A9P4	Thioredoxin reductase OS=Escherichia coli (strain K12) OX=83333 GN=trxB PE=1 SV=2	1.00226	1.00261
[R].DTTQVPSTMK.[V]	1xOxidation [M9]; 1xTMT6plex [K10]; 1xTMT6plex [N-Term]	P0ADC1	LPS-assembly lipoprotein LptE OS=Escherichia coli (strain K12) OX=83333 GN=lptE PE=1 SV=1	0.997029	1.00261
[K].FLQHNR.[V]	1xTMT6plex [N-Term]	P0AE39	Transcriptional regulatory protein YpdB OS=Escherichia coli (strain K12) OX=83333 GN=ypdB PE=1 SV=1	1.00344	1.00262
[K].VPGVAGIGPK.[S]	1xTMT6plex [K10]; 1xTMT6plex [N-Term]	P38506	Flap endonuclease Xni OS=Escherichia coli (strain K12) OX=83333 GN=ygdG PE=1 SV=3	0.998516	1.00262
[R].GQGETLAFAGHTDVVPPGDADR.[W]	1xTMT6plex [N-Term]	P0AED7	Succinyl-diaminopimelate desuccinylase OS=Escherichia coli (strain K12) OX=83333 GN=dapE PE=1 SV=1	1.00201	1.00262
[K].AAPCIIFIDEIDAVGR.[Q]	1xCarbamidomethyl [C4]; 1xTMT6plex [N-Term]	P0AAI3	ATP-dependent zinc metalloprotease FtsH OS=Escherichia coli (strain K12) OX=83333 GN=ftsH PE=1 SV=1	1.00172	1.00263
[R].EEIDAFLDR.[Q]	1xTMT6plex [N-Term]	P0A9J6	Ribokinase OS=Escherichia coli (strain K12) OX=83333 GN=rbsK PE=1 SV=1	0.996093	1.00263
[K].ASEQAVEEQPQAHTEAEAETFAADVVEVTEQVAESEK.[A]	1xTMT6plex [K37]; 1xTMT6plex [N-Term]	P10121	Signal recognition particle receptor FtsY OS=Escherichia coli (strain K12) OX=83333 GN=ftsY PE=1 SV=1	0.996263	1.00264
[R].SDYPNQVNNVLCFPFIFR.[G]	1xCarbamidomethyl [C12]; 1xTMT6plex [N-Term]	P76558	NADP-dependent malic enzyme OS=Escherichia coli (strain K12) OX=83333 GN=maeB PE=1 SV=1	1.00293	1.00264
[K].GEEYDAAWNSFVVK.[S]	1xTMT6plex [K14]; 1xTMT6plex [N-Term]	P0AEG4	Thiol:disulfide interchange protein DsbA OS=Escherichia coli (strain K12) OX=83333 GN=dsbA PE=1 SV=1	0.997186	1.00265
[R].IAEQNVIHSPLPQGQQWTR.[E]	1xTMT6plex [N-Term]	P0AES0	Bifunctional glutathionylspermidine synthetase/amidase OS=Escherichia coli (strain K12) OX=83333 GN=gss PE=1 SV=1	0.99749	1.00265
[R].GPMGLEALTTYK.[W]	1xTMT6plex [K12]; 1xTMT6plex [N-Term]	P07004	Gamma-glutamyl phosphate reductase OS=Escherichia coli (strain K12) OX=83333 GN=proA PE=1 SV=2	1.00267	1.00266
[K].GLIDAVAFGR.[D]	1xTMT6plex [N-Term]	P77258	N-ethylmaleimide reductase OS=Escherichia coli (strain K12) OX=83333 GN=nemA PE=1 SV=1	1.00314	1.00266
[R].VINQGEGAIPAR.[T]	1xTMT6plex [N-Term]	P0A9L3	FKBP-type 22 kDa peptidyl-prolyl cis-trans isomerase OS=Escherichia coli (strain K12) OX=83333 GN=fklB PE=1 SV=2	1.00349	1.00267
[K].AQGVQLTAK.[L]	1xTMT6plex [K9]; 1xTMT6plex [N-Term]	P0A910	Outer membrane protein A OS=Escherichia coli (strain K12) OX=83333 GN=ompA PE=1 SV=1	0.98827	1.00267
[R].DSVGAVVMGPYADLAEGMK.[V]	2xOxidation [M8; M18]; 1xTMT6plex [K19]; 1xTMT6plex [N-Term]	P0ABB0	ATP synthase subunit alpha OS=Escherichia coli (strain K12) OX=83333 GN=atpA PE=1 SV=1	0.997935	1.00268
[R].QAAQQGIITAIVK.[D]	1xTMT6plex [K13]; 1xTMT6plex [N-Term]	P14081	Selenocysteine-specific elongation factor OS=Escherichia coli (strain K12) OX=83333 GN=selB PE=1 SV=3	0.998041	1.00269
[R].FGDDEAFEENVR.[L]	1xTMT6plex [N-Term]	P25516	Aconitate hydratase A OS=Escherichia coli (strain K12) OX=83333 GN=acnA PE=1 SV=3	1.00593	1.0027
[R].VTPNMSTWRPCDQVESAVAWK.[Y]	1xCarbamidomethyl [C11]; 1xTMT6plex [K21]; 1xTMT6plex [N-Term]	P27302	Transketolase 1 OS=Escherichia coli (strain K12) OX=83333 GN=tktA PE=1 SV=5	0.997182	1.0027
[K].TIEAGMILHQQLLSGAAER.[V]	1xOxidation [M6]; 1xTMT6plex [N-Term]	P60240	RNA polymerase-associated protein RapA OS=Escherichia coli (strain K12) OX=83333 GN=rapA PE=1 SV=2	1.00185	1.0027
[R].FSNPSLR.[H]	1xTMT6plex [N-Term]	P39160	D-mannonate oxidoreductase OS=Escherichia coli (strain K12) OX=83333 GN=uxuB PE=3 SV=1	1.00169	1.00272
[R].VMSLLEPTK.[K]	1xTMT6plex [K9]; 1xTMT6plex [N-Term]	P00954	Tryptophan--tRNA ligase OS=Escherichia coli (strain K12) OX=83333 GN=trpS PE=1 SV=3	0.997977	1.00273
[R].DEFAESRPLEK.[Q]	1xTMT6plex [K11]; 1xTMT6plex [N-Term]	P26646	Probable acrylyl-CoA reductase AcuI OS=Escherichia coli (strain K12) OX=83333 GN=acuI PE=1 SV=1	1.00365	1.00273
[-].MYDYIIVGSGLFGAVCANELK.[K]	1xCarbamidomethyl [C16]; 1xTMT6plex [K21]; 1xTMT6plex [N-Term]	P37747	UDP-galactopyranose mutase OS=Escherichia coli (strain K12) OX=83333 GN=glf PE=1 SV=1	1.00364	1.00274
[K].YFAHDIR.[V]	1xTMT6plex [N-Term]	P0AC33; P14407	Fumarate hydratase class I, aerobic OS=Escherichia coli (strain K12) OX=83333 GN=fumA PE=1 SV=2;Fumarate hydratase class I, anaerobic OS=Escherichia coli (strain K12) OX=83333 GN=fumB PE=1 SV=2	1.00235	1.00274
[K].KLTIGLIGNPNSGK.[T]	2xTMT6plex [K1; K14]; 1xTMT6plex [N-Term]	P33650	Fe(2+) transporter FeoB OS=Escherichia coli (strain K12) OX=83333 GN=feoB PE=1 SV=1	1.00238	1.00276
[R].TVTELLQGR.[G]	1xTMT6plex [N-Term]	P75838	Ribosomal protein S12 methylthiotransferase accessory factor YcaO OS=Escherichia coli (strain K12) OX=83333 GN=ycaO PE=1 SV=2	1.00205	1.00276
[K].GGVIFSVADQFGIPIR.[Y]	1xTMT6plex [N-Term]	P10121	Signal recognition particle receptor FtsY OS=Escherichia coli (strain K12) OX=83333 GN=ftsY PE=1 SV=1	1.00313	1.00276
[K].MGLVEPLK.[E]	1xOxidation [M1]; 1xTMT6plex [K8]; 1xTMT6plex [N-Term]	P04079	GMP synthase [glutamine-hydrolyzing] OS=Escherichia coli (strain K12) OX=83333 GN=guaA PE=1 SV=1	1.00202	1.00276
[K].NSWQTAAAK.[A]	1xTMT6plex [K9]; 1xTMT6plex [N-Term]	P27111	HTH-type transcriptional regulator CynR OS=Escherichia coli (strain K12) OX=83333 GN=cynR PE=1 SV=5	0.997797	1.00277
[R].SWSFGEVK.[K]	1xTMT6plex [K8]; 1xTMT6plex [N-Term]	P0A8T7	DNA-directed RNA polymerase subunit beta' OS=Escherichia coli (strain K12) OX=83333 GN=rpoC PE=1 SV=1	0.988968	1.00277
[-].MYYPFVR.[K]	1xTMT6plex [N-Term]	P0A7E1	Dihydroorotate dehydrogenase (quinone) OS=Escherichia coli (strain K12) OX=83333 GN=pyrD PE=1 SV=1	1.00199	1.00279
[R].QAGLGGEIICYVA.[-]	1xCarbamidomethyl [C10]; 1xDioxidation [Y11]; 1xTMT6plex [N-Term]	P0A7W7	30S ribosomal protein S8 OS=Escherichia coli (strain K12) OX=83333 GN=rpsH PE=1 SV=2	0.997662	1.0028
[K].TVVLIR.[Q]	1xTMT6plex [N-Term]	P37128	GDP-mannose pyrophosphatase NudK OS=Escherichia coli (strain K12) OX=83333 GN=nudK PE=1 SV=2	0.997881	1.00281
[R].GLIGKEEDDVVVIK.[T]	2xTMT6plex [K5; K14]; 1xTMT6plex [N-Term]	P0A6W5	Transcription elongation factor GreA OS=Escherichia coli (strain K12) OX=83333 GN=greA PE=1 SV=1	0.996691	1.00281
[R].YGVAPSVAFGLGTANR.[L]	1xTMT6plex [N-Term]	P75780	Catecholate siderophore receptor Fiu OS=Escherichia coli (strain K12) OX=83333 GN=fiu PE=1 SV=1	1.00166	1.00282
[K].APSTTSSDQTASGEK.[S]	1xTMT6plex [K15]; 1xTMT6plex [N-Term]	P11557	Cell division protein DamX OS=Escherichia coli (strain K12) OX=83333 GN=damX PE=1 SV=2	0.994942	1.00282
[R].VTKPEAGHFAK.[A]	2xTMT6plex [K3; K11]; 1xTMT6plex [N-Term]; 1xCarbonyl [V1]	P60438	50S ribosomal protein L3 OS=Escherichia coli (strain K12) OX=83333 GN=rplC PE=1 SV=1	0.996513	1.00283
[R].DVSGEGVQQALLK.[L]	1xTMT6plex [K13]; 1xTMT6plex [N-Term]	P0A6H1	ATP-dependent Clp protease ATP-binding subunit ClpX OS=Escherichia coli (strain K12) OX=83333 GN=clpX PE=1 SV=2	0.997135	1.00284
[K].GIIIHYVPALPR.[K]	1xTMT6plex [N-Term]	P05458	Protease 3 OS=Escherichia coli (strain K12) OX=83333 GN=ptrA PE=1 SV=1	1.00346	1.00287
[K].EDLLASGR.[G]	1xTMT6plex [N-Term]	P0A6Q3	3-hydroxydecanoyl-[acyl-carrier-protein] dehydratase OS=Escherichia coli (strain K12) OX=83333 GN=fabA PE=1 SV=2	1.00383	1.00291
[K].AEFPRPQAFPNWQTLELR.[N]	1xTMT6plex [N-Term]	P33941	ABC transporter ATP-binding/permease protein YojI OS=Escherichia coli (strain K12) OX=83333 GN=yojI PE=1 SV=2	0.996969	1.00294
[K].LIVVTGLSGSGK.[S]	1xTMT6plex [K12]; 1xTMT6plex [N-Term]	P0A698	UvrABC system protein A OS=Escherichia coli (strain K12) OX=83333 GN=uvrA PE=1 SV=1	1.00185	1.00298
[K].FALTHDDLPQLQHFGK.[H]	1xTMT6plex [K16]; 1xTMT6plex [N-Term]	P21829	Pyridoxal phosphate phosphatase YbhA OS=Escherichia coli (strain K12) OX=83333 GN=ybhA PE=1 SV=3	1.00321	1.00301
[R].TNQVAR.[L]	1xTMT6plex [N-Term]	P27434	Cytoskeleton protein RodZ OS=Escherichia coli (strain K12) OX=83333 GN=rodZ PE=1 SV=2	1.00393	1.00305
[R].TILVPIDISDSELTQR.[V]	1xTMT6plex [N-Term]	P37903	Universal stress protein F OS=Escherichia coli (strain K12) OX=83333 GN=uspF PE=1 SV=2	0.997794	1.00307
[R].LIGDDEHGWDDDGVFNFEGGCYAK.[T]	1xCarbamidomethyl [C21]; 1xTMT6plex [K24]; 1xTMT6plex [N-Term]	P22259	Phosphoenolpyruvate carboxykinase (ATP) OS=Escherichia coli (strain K12) OX=83333 GN=pckA PE=1 SV=2	1.00301	1.0031
[K].GAYPGWQPDANSPVMHLVR.[E]	1xTMT6plex [N-Term]	P15288	Cytosol non-specific dipeptidase OS=Escherichia coli (strain K12) OX=83333 GN=pepD PE=1 SV=3	1.00214	1.00311
[R].GIGLTHALADVSGLAFDR.[I]	1xTMT6plex [N-Term]	P75863	Uncharacterized protein YcbX OS=Escherichia coli (strain K12) OX=83333 GN=ycbX PE=1 SV=1	0.997084	1.00311
[R].ANLQPVLITGMEK.[G]	1xTMT6plex [K13]; 1xTMT6plex [N-Term]	P0A9P4	Thioredoxin reductase OS=Escherichia coli (strain K12) OX=83333 GN=trxB PE=1 SV=2	1.00291	1.00311
[R].LSALVEIYR.[M]	1xTMT6plex [N-Term]	P0A8V2	DNA-directed RNA polymerase subunit beta OS=Escherichia coli (strain K12) OX=83333 GN=rpoB PE=1 SV=1	0.997763	1.00313
[R].WYPEFFR.[I]	1xTMT6plex [N-Term]	P0AFD6	NADH-quinone oxidoreductase subunit I OS=Escherichia coli (strain K12) OX=83333 GN=nuoI PE=1 SV=1	0.997611	1.00315
[R].DLFEGLVNQNEK.[G]	1xTMT6plex [K12]; 1xTMT6plex [N-Term]	P77348	Periplasmic murein peptide-binding protein OS=Escherichia coli (strain K12) OX=83333 GN=mppA PE=1 SV=2	0.997945	1.00316
[K].ETVAYAHAHDVK.[V]	1xTMT6plex [K12]; 1xTMT6plex [N-Term]	P05194	3-dehydroquinate dehydratase OS=Escherichia coli (strain K12) OX=83333 GN=aroD PE=1 SV=2	1.00305	1.00316
[K].ALYPHK.[I]	1xTMT6plex [K6]; 1xTMT6plex [N-Term]	P39304	3-keto-L-gulonate-6-phosphate decarboxylase UlaD OS=Escherichia coli (strain K12) OX=83333 GN=ulaD PE=1 SV=1	0.996751	1.00317
[K].VTDAEIAEVLAR.[W]	1xTMT6plex [N-Term]	P63284	Chaperone protein ClpB OS=Escherichia coli (strain K12) OX=83333 GN=clpB PE=1 SV=1	0.99702	1.00317
[K].EQGLNSENFVAFNLTER.[M]	1xTMT6plex [N-Term]	P22259	Phosphoenolpyruvate carboxykinase (ATP) OS=Escherichia coli (strain K12) OX=83333 GN=pckA PE=1 SV=2	1.00287	1.00318
[R].EYLDFAGGIAVLNTGHLHPK.[V]	1xTMT6plex [K20]; 1xTMT6plex [N-Term]	P22256	4-aminobutyrate aminotransferase GabT OS=Escherichia coli (strain K12) OX=83333 GN=gabT PE=1 SV=1	0.995156	1.00318
[K].YSMPVPMMNIINGGEHADNNVDIQEFMIQPVGAK.[T]	1xDioxidation [I10]; 1xTMT6plex [K34]; 1xTMT6plex [N-Term]	P0A6P9	Enolase OS=Escherichia coli (strain K12) OX=83333 GN=eno PE=1 SV=2	1.00324	1.00318
[K].SDALQGLSK.[I]	1xTMT6plex [K9]; 1xTMT6plex [N-Term]	P67826	Copper homeostasis protein CutC OS=Escherichia coli (strain K12) OX=83333 GN=cutC PE=3 SV=1	1.00158	1.00319
[R].SVLAELGLELPGGNKPEPR.[D]	1xTMT6plex [K15]; 1xTMT6plex [N-Term]	P21499	Ribonuclease R OS=Escherichia coli (strain K12) OX=83333 GN=rnr PE=1 SV=2	0.998052	1.00321
[R].DIAVVVAENVPAADILSECK.[K]	1xCarbamidomethyl [C19]; 1xTMT6plex [K20]; 1xTMT6plex [N-Term]	P07395	Phenylalanine--tRNA ligase beta subunit OS=Escherichia coli (strain K12) OX=83333 GN=pheT PE=1 SV=2	1.00284	1.00323
[K].SEADIAAEFTR.[L]	1xTMT6plex [N-Term]	P77625	Hexitol phosphatase A OS=Escherichia coli (strain K12) OX=83333 GN=hxpA PE=1 SV=2	0.996481	1.00325
[K].AAVAWYGK.[L]	1xTMT6plex [K8]; 1xTMT6plex [N-Term]	P56262	Putative carboxymethylenebutenolidase OS=Escherichia coli (strain K12) OX=83333 GN=ysgA PE=3 SV=3	1.00201	1.00325
[K].SFQDTTGSGTGDLR.[G]	1xTMT6plex [N-Term]	P28904	Trehalose-6-phosphate hydrolase OS=Escherichia coli (strain K12) OX=83333 GN=treC PE=1 SV=3	1.00398	1.00328
[K].AINASLQR.[S]	1xTMT6plex [N-Term]	P08244	Orotidine 5'-phosphate decarboxylase OS=Escherichia coli (strain K12) OX=83333 GN=pyrF PE=1 SV=1	0.998085	1.00328
[K].LMSALGVR.[N]	1xTMT6plex [N-Term]	P46889	DNA translocase FtsK OS=Escherichia coli (strain K12) OX=83333 GN=ftsK PE=1 SV=2	0.998068	1.00329
[R].EMTSPLSLVISAFAR.[V]	1xTMT6plex [N-Term]	P15254	Phosphoribosylformylglycinamidine synthase OS=Escherichia coli (strain K12) OX=83333 GN=purL PE=1 SV=3	0.99679	1.0033
[R].LDATNIVDADVAVVTSIALDHTDWLGPDRESIGR.[E]	1xTMT6plex [N-Term]	P08192	Dihydrofolate synthase/folylpolyglutamate synthase OS=Escherichia coli (strain K12) OX=83333 GN=folC PE=1 SV=2	0.997164	1.00332
[K].AGLPAQVMIDFSHANSSK.[Q]	1xOxidation [M8]; 1xTMT6plex [K18]; 1xTMT6plex [N-Term]	P0AB91	Phospho-2-dehydro-3-deoxyheptonate aldolase, Phe-sensitive OS=Escherichia coli (strain K12) OX=83333 GN=aroG PE=1 SV=1	1.00269	1.00332
[K].GLQQIQQADVVVYDR.[L]	1xTMT6plex [N-Term]	P0AEA8	Siroheme synthase OS=Escherichia coli (strain K12) OX=83333 GN=cysG PE=1 SV=1	1.00187	1.00332
[K].TDITELEAFRK.[Q]	1xTMT6plex [K11]; 1xTMT6plex [N-Term]	P06959	Dihydrolipoyllysine-residue acetyltransferase component of pyruvate dehydrogenase complex OS=Escherichia coli (strain K12) OX=83333 GN=aceF PE=1 SV=3	1.00294	1.00333
[K].SDVMVVGFDGTPDGEK.[A]	1xTMT6plex [K16]; 1xTMT6plex [N-Term]	P02925	Ribose import binding protein RbsB OS=Escherichia coli (strain K12) OX=83333 GN=rbsB PE=1 SV=1	1.00322	1.00333
[R].GELLFFPTR.[M]	1xTMT6plex [N-Term]	P56258	TDP-N-acetylfucosamine:lipid II N-acetylfucosaminyltransferase OS=Escherichia coli (strain K12) OX=83333 GN=wecF PE=1 SV=2	0.997758	1.00337
[R].GNCTPNAEFNIAADPEAAACVFR.[S]	2xCarbamidomethyl [C3; C20]; 1xTMT6plex [N-Term]	P22564	Non-specific ribonucleoside hydrolase RihC OS=Escherichia coli (strain K12) OX=83333 GN=rihC PE=1 SV=1	1.00241	1.00338
[R].ELFSALR.[E]	1xTMT6plex [N-Term]	P0ADF6	Phosphogluconate dehydratase OS=Escherichia coli (strain K12) OX=83333 GN=edd PE=1 SV=1	0.997861	1.00342
[K].WFILQATSPAANVLETVR.[G]	1xDioxidation [W1]; 1xTMT6plex [N-Term]	P04825	Aminopeptidase N OS=Escherichia coli (strain K12) OX=83333 GN=pepN PE=1 SV=2	1.00294	1.00343
[R].EVVEQEYR.[D]	1xTMT6plex [N-Term]	P0A6T1	Glucose-6-phosphate isomerase OS=Escherichia coli (strain K12) OX=83333 GN=pgi PE=1 SV=1	0.994768	1.00344
[R].YGNGAAGGVVNIITK.[K]	1xTMT6plex [K15]; 1xTMT6plex [N-Term]	P05825	Ferrienterobactin receptor OS=Escherichia coli (strain K12) OX=83333 GN=fepA PE=1 SV=2	1.00221	1.00345
[K].IVDLLTER.[A]	1xTMT6plex [N-Term]	P0A7D4	Adenylosuccinate synthetase OS=Escherichia coli (strain K12) OX=83333 GN=purA PE=1 SV=2	0.997527	1.00345
[K].GIRPGAYCEPK.[M]	1xCarbamidomethyl [C8]; 1xTMT6plex [K11]; 1xTMT6plex [N-Term]	P36683	Aconitate hydratase B OS=Escherichia coli (strain K12) OX=83333 GN=acnB PE=1 SV=3	0.996881	1.00347
[R].SGADDPEMAEIAEECK.[Q]	1xCarbamidomethyl [C15]; 1xTMT6plex [K16]; 1xTMT6plex [N-Term]	P69924	Ribonucleoside-diphosphate reductase 1 subunit beta OS=Escherichia coli (strain K12) OX=83333 GN=nrdB PE=1 SV=2	0.99701	1.00347
[K].NFTSALLAR.[H]	1xTMT6plex [N-Term]	P06722	DNA mismatch repair protein MutH OS=Escherichia coli (strain K12) OX=83333 GN=mutH PE=1 SV=3	0.99679	1.00349
[K].QIGNVELPQEAFLAILHVGK.[D]	1xTMT6plex [K20]; 1xTMT6plex [N-Term]	P60785	Elongation factor 4 OS=Escherichia coli (strain K12) OX=83333 GN=lepA PE=1 SV=1	1.00182	1.0035
[K].ASDWGWQIDPVGLR.[Y]	1xTMT6plex [N-Term]	Q46829	6-phospho-beta-glucosidase BglA OS=Escherichia coli (strain K12) OX=83333 GN=bglA PE=1 SV=2	0.997691	1.00352
[R].VLENAEGDR.[T]	1xTMT6plex [N-Term]	P0A6Y8	Chaperone protein DnaK OS=Escherichia coli (strain K12) OX=83333 GN=dnaK PE=1 SV=2	1.00308	1.00352
[R].QWILGLPGDATDYK.[L]	1xTMT6plex [K14]; 1xTMT6plex [N-Term]	P61320	Outer-membrane lipoprotein LolB OS=Escherichia coli (strain K12) OX=83333 GN=lolB PE=1 SV=1	0.997806	1.00354
[K].CVEAFK.[T]	1xCarbamidomethyl [C1]; 1xTMT6plex [K6]; 1xTMT6plex [N-Term]	P0A805	Ribosome-recycling factor OS=Escherichia coli (strain K12) OX=83333 GN=frr PE=1 SV=1	1.00651	1.00354
[R].LDQLTVIELDRDLAAR.[L]	1xTMT6plex [N-Term]	P06992	Ribosomal RNA small subunit methyltransferase A OS=Escherichia coli (strain K12) OX=83333 GN=rsmA PE=1 SV=1	1.0031	1.00354
[R].ELAAFSQFASDLDDATRK.[Q]	1xTMT6plex [K18]; 1xTMT6plex [N-Term]	P0ABB0	ATP synthase subunit alpha OS=Escherichia coli (strain K12) OX=83333 GN=atpA PE=1 SV=1	1.00263	1.00355
[R].IDGEVCDLSDPPK.[L]	1xCarbamidomethyl [C6]; 1xTMT6plex [K13]; 1xTMT6plex [N-Term]	P0A698	UvrABC system protein A OS=Escherichia coli (strain K12) OX=83333 GN=uvrA PE=1 SV=1	0.996971	1.00356
[K].AGGGSATLSMGQAAAR.[F]	1xOxidation [S9]; 1xTMT6plex [N-Term]; 1xCarbonyl [L8]	P61889	Malate dehydrogenase OS=Escherichia coli (strain K12) OX=83333 GN=mdh PE=1 SV=1	1.00435	1.00356
[K].EFFGSSQLSQFMDQNNPLSEITHK.[R]	1xTMT6plex [K24]; 1xTMT6plex [N-Term]	P0A8V2	DNA-directed RNA polymerase subunit beta OS=Escherichia coli (strain K12) OX=83333 GN=rpoB PE=1 SV=1	1.00236	1.00357
[K].FALAPFK.[A]	1xTMT6plex [K7]; 1xTMT6plex [N-Term]	P33941	ABC transporter ATP-binding/permease protein YojI OS=Escherichia coli (strain K12) OX=83333 GN=yojI PE=1 SV=2	1.00338	1.00357
[R].VAASQGVELGAGIEIVDPEVVR.[E]	1xTMT6plex [N-Term]	P0A9M8	Phosphate acetyltransferase OS=Escherichia coli (strain K12) OX=83333 GN=pta PE=1 SV=2	1.00258	1.00357
[K].NGLACITPISALNQPGK.[K]	1xCarbamidomethyl [C5]; 1xTMT6plex [K17]; 1xTMT6plex [N-Term]	P07014	Succinate dehydrogenase iron-sulfur subunit OS=Escherichia coli (strain K12) OX=83333 GN=sdhB PE=1 SV=1	0.996847	1.00358
[R].YLLCNADEMEPGTYK.[D]	1xCarbamidomethyl [C4]; 1xTMT6plex [K15]; 1xTMT6plex [N-Term]	P31979	NADH-quinone oxidoreductase subunit F OS=Escherichia coli (strain K12) OX=83333 GN=nuoF PE=1 SV=3	1.00171	1.00358
[K].EMPFYENFYAGGSSTVR.[G]	1xOxidation [M2]; 1xTMT6plex [N-Term]	P0A940	Outer membrane protein assembly factor BamA OS=Escherichia coli (strain K12) OX=83333 GN=bamA PE=1 SV=1	1.00301	1.00359
[R].LAESEASNDQAPVQMPR.[D]	1xOxidation [P16]; 1xTMT6plex [N-Term]	P0ADW3	Inner membrane protein YhcB OS=Escherichia coli (strain K12) OX=83333 GN=yhcB PE=1 SV=2	1.00315	1.00359
[R].LDQLTVIELDR.[D]	1xTMT6plex [N-Term]	P06992	Ribosomal RNA small subunit methyltransferase A OS=Escherichia coli (strain K12) OX=83333 GN=rsmA PE=1 SV=1	1.00635	1.00359
[R].YLVIQGIK.[S]	1xTMT6plex [K8]; 1xTMT6plex [N-Term]	P76594	Protein lysine acetyltransferase Pka OS=Escherichia coli (strain K12) OX=83333 GN=pka PE=1 SV=1	0.997665	1.00361
[R].AMPNTPALVNAGMTSVTPNALVTPEDTADVLNIFR.[C]	1xTMT6plex [N-Term]	P0A9L8	Pyrroline-5-carboxylate reductase OS=Escherichia coli (strain K12) OX=83333 GN=proC PE=1 SV=1	0.995526	1.00363
[K].NDGCHLLFIQCPVCAEK.[Y]	3xCarbamidomethyl [C4; C11; C14]; 1xTMT6plex [K17]; 1xTMT6plex [N-Term]	P24188	UPF0176 protein YceA OS=Escherichia coli (strain K12) OX=83333 GN=yceA PE=1 SV=2	1.00234	1.00363
[K].AVIVIMGDDPK.[E]	1xOxidation [M6]; 1xTMT6plex [K11]; 1xTMT6plex [N-Term]	P0AEE1	Protein DcrB OS=Escherichia coli (strain K12) OX=83333 GN=dcrB PE=3 SV=1	1.00282	1.00363
[K].DYFGTGLGIAVR.[Q]	1xTMT6plex [N-Term]	P30859	Putative ABC transporter arginine-binding protein 2 OS=Escherichia coli (strain K12) OX=83333 GN=artI PE=1 SV=3	1.00372	1.00364
[R].IFYGDSDNDITAAR.[D]	1xTMT6plex [N-Term]	P0AE22	Class B acid phosphatase OS=Escherichia coli (strain K12) OX=83333 GN=aphA PE=1 SV=1	0.996725	1.00366
[R].LGVAQADFTGLPAK.[W]	1xTMT6plex [K14]; 1xTMT6plex [N-Term]	P60293	Chromosome partition protein MukF OS=Escherichia coli (strain K12) OX=83333 GN=mukF PE=1 SV=1	1.00285	1.00367
[K].LSNAQVIDVTK.[M]	1xTMT6plex [K11]; 1xTMT6plex [N-Term]	P0A6W5	Transcription elongation factor GreA OS=Escherichia coli (strain K12) OX=83333 GN=greA PE=1 SV=1	0.996952	1.00367
[R].ADTDILMGQR.[M]	1xOxidation [M/Q]; 1xTMT6plex [N-Term]	P37648	Protein YhjJ OS=Escherichia coli (strain K12) OX=83333 GN=yhjJ PE=1 SV=1	1.00191	1.00368
[K].GDVLNYDEVMER.[M]	1xOxidation [M10]; 1xTMT6plex [N-Term]	P09373	Formate acetyltransferase 1 OS=Escherichia coli (strain K12) OX=83333 GN=pflB PE=1 SV=2	0.997431	1.00368
[R].TISQLYDPEK.[G]	1xTMT6plex [K10]; 1xTMT6plex [N-Term]	P00959	Methionine--tRNA ligase OS=Escherichia coli (strain K12) OX=83333 GN=metG PE=1 SV=2	0.997688	1.0037
[K].AADGSTVAQTALSYDDYR.[F]	1xTMT6plex [N-Term]	P0A8Y5	Sugar phosphatase YidA OS=Escherichia coli (strain K12) OX=83333 GN=yidA PE=1 SV=1	1.00341	1.0037
[K].TWIQLAK.[E]	1xTMT6plex [K7]; 1xTMT6plex [N-Term]	P40874	N-methyl-L-tryptophan oxidase OS=Escherichia coli (strain K12) OX=83333 GN=solA PE=1 SV=1	1.00257	1.00372
[R].KPELDAK.[L]	2xTMT6plex [K1; K7]; 1xTMT6plex [N-Term]	P0A7V3	30S ribosomal protein S3 OS=Escherichia coli (strain K12) OX=83333 GN=rpsC PE=1 SV=2	1.01472	1.00374
[K].AFNEMQPIVDR.[Q]	1xDioxidation [M5]; 1xTMT6plex [N-Term]	P0A7U7	30S ribosomal protein S20 OS=Escherichia coli (strain K12) OX=83333 GN=rpsT PE=1 SV=2	0.996259	1.00378
[R].AGMAVGLAGLFIEAHPDPEHAK.[C]	1xOxidation [M3]; 1xTMT6plex [K22]; 1xTMT6plex [N-Term]	P0A715	2-dehydro-3-deoxyphosphooctonate aldolase OS=Escherichia coli (strain K12) OX=83333 GN=kdsA PE=1 SV=1	1.00423	1.00378
[K].AANAEPLLMQIR.[L]	1xTMT6plex [N-Term]	P0ADA1	Thioesterase 1/protease 1/lysophospholipase L1 OS=Escherichia coli (strain K12) OX=83333 GN=tesA PE=1 SV=1	0.996817	1.00379
[K].DESVEVPSVGGRPPR.[S]	1xTMT6plex [N-Term]	P0ABH0	Cell division protein FtsA OS=Escherichia coli (strain K12) OX=83333 GN=ftsA PE=1 SV=1	1.00346	1.0038
[K].LTLGLLR.[D]	1xTMT6plex [N-Term]	P0C0V0	Periplasmic serine endoprotease DegP OS=Escherichia coli (strain K12) OX=83333 GN=degP PE=1 SV=1	0.997158	1.00381
[K].QVDDFLAQALK.[T]	1xTMT6plex [K11]; 1xTMT6plex [N-Term]	P75797	Glutathione-binding protein GsiB OS=Escherichia coli (strain K12) OX=83333 GN=gsiB PE=1 SV=1	1.00301	1.00382
[R].SVAIALR.[N]	1xTMT6plex [N-Term]	P0A6H5	ATP-dependent protease ATPase subunit HslU OS=Escherichia coli (strain K12) OX=83333 GN=hslU PE=1 SV=1	0.99684	1.00383
[K].SMIGQLLNVGPSER.[L]	1xTMT6plex [N-Term]	P0AC13	Dihydropteroate synthase OS=Escherichia coli (strain K12) OX=83333 GN=folP PE=1 SV=1	0.99739	1.00383
[K].EIENVTNITGVR.[Q]	1xTMT6plex [N-Term]	P32177	Sulfur carrier protein FdhD OS=Escherichia coli (strain K12) OX=83333 GN=fdhD PE=1 SV=1	0.997261	1.00383
[R].TGVPVVWIK.[R]	1xOxidation [W7]; 1xTMT6plex [K9]; 1xTMT6plex [N-Term]	P33599	NADH-quinone oxidoreductase subunit C/D OS=Escherichia coli (strain K12) OX=83333 GN=nuoC PE=1 SV=3	1.00253	1.00384
[K].VLTVFGTRPEAIK.[M]	1xTMT6plex [K13]; 1xTMT6plex [N-Term]	P27828	UDP-N-acetylglucosamine 2-epimerase OS=Escherichia coli (strain K12) OX=83333 GN=wecB PE=1 SV=2	1.00277	1.00385
[R].ITLHGPLDQPTLK.[R]	1xTMT6plex [K13]; 1xTMT6plex [N-Term]	P05459	Erythronate-4-phosphate dehydrogenase OS=Escherichia coli (strain K12) OX=83333 GN=pdxB PE=2 SV=2	0.996539	1.00385
[K].LEALHER.[H]	1xTMT6plex [N-Term]	P0A7I0	Peptide chain release factor RF1 OS=Escherichia coli (strain K12) OX=83333 GN=prfA PE=1 SV=1	1.00256	1.00385
[K].ERPGVMFADMELIGIPHTIVLGDR.[N]	1xOxidation [V/F/M]; 1xTMT6plex [N-Term]	P16659	Proline--tRNA ligase OS=Escherichia coli (strain K12) OX=83333 GN=proS PE=1 SV=4	0.996465	1.00385
[K].LVNAVQQDVHAILQLGEAQIEK.[S]	1xTMT6plex [K22]; 1xTMT6plex [N-Term]	P60240	RNA polymerase-associated protein RapA OS=Escherichia coli (strain K12) OX=83333 GN=rapA PE=1 SV=2	1.0022	1.00386
[K].SIGNTVSPQDVMNK.[L]	1xOxidation [M12]; 1xTMT6plex [K14]; 1xTMT6plex [N-Term]	P00956	Isoleucine--tRNA ligase OS=Escherichia coli (strain K12) OX=83333 GN=ileS PE=1 SV=5	1.00254	1.00386
[K].LFGVGTGMGLR.[K]	1xTMT6plex [N-Term]	P0AEU0	Histidine-binding periplasmic protein OS=Escherichia coli (strain K12) OX=83333 GN=hisJ PE=1 SV=1	0.995985	1.00388
[R].GIDIPDVSHVFNFDMPR.[S]	1xOxidation [M15]; 1xTMT6plex [N-Term]	P21507	ATP-dependent RNA helicase SrmB OS=Escherichia coli (strain K12) OX=83333 GN=srmB PE=1 SV=1	1.00219	1.00388
[R].SFTFVTK.[T]	1xTMT6plex [K7]; 1xTMT6plex [N-Term]	P0A7J7	50S ribosomal protein L11 OS=Escherichia coli (strain K12) OX=83333 GN=rplK PE=1 SV=2	0.990661	1.00388
[R].VNICYFALSPEDEAR.[D]	1xCarbamidomethyl [C4]; 1xTMT6plex [N-Term]	P45464	Penicillin-binding protein activator LpoA OS=Escherichia coli (strain K12) OX=83333 GN=lpoA PE=1 SV=1	1.00277	1.00388
[K].YLVSQVMLSEEDRFEALK.[E]	1xTMT6plex [K18]; 1xTMT6plex [N-Term]	P33940	Malate:quinone oxidoreductase OS=Escherichia coli (strain K12) OX=83333 GN=mqo PE=1 SV=2	1.00222	1.00389
[R].DEQNLELVLR.[D]	1xTMT6plex [N-Term]	P33920	Nucleoid-associated protein YejK OS=Escherichia coli (strain K12) OX=83333 GN=yejK PE=1 SV=3	0.996497	1.0039
[R].EAFATIAVAADK.[V]	1xTMT6plex [K12]; 1xTMT6plex [N-Term]	P15288	Cytosol non-specific dipeptidase OS=Escherichia coli (strain K12) OX=83333 GN=pepD PE=1 SV=3	0.996433	1.0039
[R].QFSLQHVR.[V]	1xTMT6plex [N-Term]	P76141	Transcriptional regulator LsrR OS=Escherichia coli (strain K12) OX=83333 GN=lsrR PE=1 SV=1	0.99781	1.0039
[R].ELLDAAIAAK.[I]	1xTMT6plex [K10]; 1xTMT6plex [N-Term]	P0A6Z1	Chaperone protein HscA OS=Escherichia coli (strain K12) OX=83333 GN=hscA PE=1 SV=1	1.0031	1.0039
[R].EPIAECHMLLPQAYLGNVITLCVEK.[R]	2xCarbamidomethyl [C6; C22]; 1xOxidation [M8]; 1xTMT6plex [K25]; 1xTMT6plex [N-Term]	P60785	Elongation factor 4 OS=Escherichia coli (strain K12) OX=83333 GN=lepA PE=1 SV=1	0.995716	1.0039
[R].NAGFINK.[R]	1xTMT6plex [K7]; 1xTMT6plex [N-Term]	P00959	Methionine--tRNA ligase OS=Escherichia coli (strain K12) OX=83333 GN=metG PE=1 SV=2	1.00556	1.00391
[K].AIAAIPEMHELNIGHAIIGR.[A]	1xOxidation [M8]; 1xTMT6plex [N-Term]	P0A794	Pyridoxine 5'-phosphate synthase OS=Escherichia coli (strain K12) OX=83333 GN=pdxJ PE=1 SV=2	1.00302	1.00391
[R].VIHVVDK.[K]	1xTMT6plex [K7]; 1xTMT6plex [N-Term]	P76578	Alpha-2-macroglobulin OS=Escherichia coli (strain K12) OX=83333 GN=yfhM PE=1 SV=1	0.995495	1.00391
[R].LLDLAAPDIIVR.[N]	1xTMT6plex [N-Term]	P0A8T7	DNA-directed RNA polymerase subunit beta' OS=Escherichia coli (strain K12) OX=83333 GN=rpoC PE=1 SV=1	0.995816	1.00391
[R].LTEMGFPCIGLPGTIDNDIK.[G]	1xCarbamidomethyl [C8]; 1xTMT6plex [K20]; 1xTMT6plex [N-Term]	P0A796	ATP-dependent 6-phosphofructokinase isozyme 1 OS=Escherichia coli (strain K12) OX=83333 GN=pfkA PE=1 SV=1	0.996799	1.00391
[K].AVGPYVVTK.[A]	1xTMT6plex [K9]; 1xTMT6plex [N-Term]	P0A953	3-oxoacyl-[acyl-carrier-protein] synthase 1 OS=Escherichia coli (strain K12) OX=83333 GN=fabB PE=1 SV=1	0.989259	1.00392
[K].GEMPSDFDAK.[A]	1xTMT6plex [K10]; 1xTMT6plex [N-Term]	P27302	Transketolase 1 OS=Escherichia coli (strain K12) OX=83333 GN=tktA PE=1 SV=5	1.00271	1.00392
[K].DMALEDVLIITGELDENLFLAAR.[N]	1xOxidation [D/M/L/E]; 1xTMT6plex [N-Term]	P60723	50S ribosomal protein L4 OS=Escherichia coli (strain K12) OX=83333 GN=rplD PE=1 SV=1	1.00256	1.00392
[R].IPIVGDEHADMEK.[G]	1xTMT6plex [K13]; 1xTMT6plex [N-Term]	P07118	Valine--tRNA ligase OS=Escherichia coli (strain K12) OX=83333 GN=valS PE=1 SV=2	1.0026	1.00392
[R].VIGHEYFHNWTGNR.[V]	1xTMT6plex [N-Term]	P04825	Aminopeptidase N OS=Escherichia coli (strain K12) OX=83333 GN=pepN PE=1 SV=2	0.996088	1.00392
[R].YTQLIER.[L]	1xTMT6plex [N-Term]	P0ADZ4	30S ribosomal protein S15 OS=Escherichia coli (strain K12) OX=83333 GN=rpsO PE=1 SV=2	0.996257	1.00393
[K].DSDTVVVNYK.[G]	1xOxidation [Y9]; 1xTMT6plex [K10]; 1xTMT6plex [N-Term]	P45523	FKBP-type peptidyl-prolyl cis-trans isomerase FkpA OS=Escherichia coli (strain K12) OX=83333 GN=fkpA PE=1 SV=1	1.00316	1.00393
[R].AYSGEGAIADDAGNVSR.[N]	1xTMT6plex [N-Term]	P10384	Long-chain fatty acid transport protein OS=Escherichia coli (strain K12) OX=83333 GN=fadL PE=1 SV=5	1.00322	1.00393
[R].TSHTSIMAR.[S]	1xTMT6plex [N-Term]	P08839	Phosphoenolpyruvate-protein phosphotransferase OS=Escherichia coli (strain K12) OX=83333 GN=ptsI PE=1 SV=1	0.996608	1.00393
[K].SVALSGVPAGNTALCTVGK.[S]	1xCarbamidomethyl [C15]; 1xTMT6plex [K19]; 1xTMT6plex [N-Term]	P31660	2-methylcitrate synthase OS=Escherichia coli (strain K12) OX=83333 GN=prpC PE=1 SV=2	0.996747	1.00393
[K].FTGFHR.[L]	1xTMT6plex [N-Term]	P0AB24	Iron uptake system component EfeO OS=Escherichia coli (strain K12) OX=83333 GN=efeO PE=1 SV=1	1.00333	1.00393
[K].LAEVLAAANAR.[A]	1xTMT6plex [N-Term]	P0A7R1	50S ribosomal protein L9 OS=Escherichia coli (strain K12) OX=83333 GN=rplI PE=1 SV=1	0.997645	1.00393
[R].QPNFTEK.[L]	1xTMT6plex [K7]; 1xTMT6plex [N-Term]	P0AFG8	Pyruvate dehydrogenase E1 component OS=Escherichia coli (strain K12) OX=83333 GN=aceE PE=1 SV=2	1.00415	1.00393
[K].LQAHAEK.[L]	1xTMT6plex [K7]; 1xTMT6plex [N-Term]	P60651	Agmatinase OS=Escherichia coli (strain K12) OX=83333 GN=speB PE=1 SV=1	1.00236	1.00394
[R].AFDQIDNAPEEK.[A]	1xTMT6plex [K12]; 1xTMT6plex [N-Term]	P0CE47	Elongation factor Tu 1 OS=Escherichia coli (strain K12) OX=83333 GN=tufA PE=1 SV=1	1.00551	1.00394
[K].FPQTELFR.[V]	1xTMT6plex [N-Term]	P16700	Thiosulfate-binding protein OS=Escherichia coli (strain K12) OX=83333 GN=cysP PE=1 SV=1	1.00417	1.00394
[K].AAQYVASHPGEVCPAK.[W]	1xCarbamidomethyl [C13]; 1xOxidation [V12]; 1xTMT6plex [K16]; 1xTMT6plex [N-Term]	P0AE08	Alkyl hydroperoxide reductase C OS=Escherichia coli (strain K12) OX=83333 GN=ahpC PE=1 SV=2	0.997194	1.00394
[K].TVPMFNEALAELNK.[I]	1xTMT6plex [K14]; 1xTMT6plex [N-Term]	P0A7V0	30S ribosomal protein S2 OS=Escherichia coli (strain K12) OX=83333 GN=rpsB PE=1 SV=2	1.00244	1.00395
[R].EMLPLCYQEGVAVIPWSPLAR.[G]	1xCarbamidomethyl [C6]; 1xOxidation [E1]; 1xTMT6plex [N-Term]	P77735	1-deoxyxylulose-5-phosphate synthase YajO OS=Escherichia coli (strain K12) OX=83333 GN=yajO PE=1 SV=2	1.00347	1.00395
[K].VGDIVIFNDGYGVK.[S]	1xTMT6plex [K14]; 1xTMT6plex [N-Term]	P0A6F9	10 kDa chaperonin OS=Escherichia coli (strain K12) OX=83333 GN=groS PE=1 SV=1	0.996452	1.00395
[R].TVATDGHR.[L]	1xTMT6plex [N-Term]	P0A988	Beta sliding clamp OS=Escherichia coli (strain K12) OX=83333 GN=dnaN PE=1 SV=1	1.00513	1.00395
[R].DVYPQAAPVADDVLVTFQHQPIGLAK.[R]	1xTMT6plex [K26]; 1xTMT6plex [N-Term]	P76273	Ribosomal RNA small subunit methyltransferase F OS=Escherichia coli (strain K12) OX=83333 GN=rsmF PE=1 SV=2	0.995008	1.00395
[R].YLLLPNNPNMVIVDTK.[I]	1xOxidation [N9]; 1xTMT6plex [K16]; 1xTMT6plex [N-Term]	P0A9S5	Glycerol dehydrogenase OS=Escherichia coli (strain K12) OX=83333 GN=gldA PE=1 SV=1	1.0045	1.00395
[R].QLINTVHVDMLIVPLRDEEE.[-]	1xTMT6plex [N-Term]	P0AED0	Universal stress protein A OS=Escherichia coli (strain K12) OX=83333 GN=uspA PE=1 SV=2	0.995358	1.00395
[K].GGTTHLGLPVFNTVR.[E]	1xTMT6plex [N-Term]	P0AGE9	Succinate--CoA ligase [ADP-forming] subunit alpha OS=Escherichia coli (strain K12) OX=83333 GN=sucD PE=1 SV=2	0.996868	1.00395
[K].TNNLMADPEGSFFSVEGGEIR.[A]	1xTMT6plex [N-Term]	P06971	Ferrichrome outer membrane transporter/phage receptor OS=Escherichia coli (strain K12) OX=83333 GN=fhuA PE=1 SV=2	1.00335	1.00395
[-].MISVFDIFK.[I]	1xTMT6plex [K9]; 1xTMT6plex [N-Term]	P30744	L-serine dehydratase 2 OS=Escherichia coli (strain K12) OX=83333 GN=sdaB PE=2 SV=2	1.00443	1.00395
[K].LGIDFLK.[D]	1xTMT6plex [K7]; 1xTMT6plex [N-Term]	P37747	UDP-galactopyranose mutase OS=Escherichia coli (strain K12) OX=83333 GN=glf PE=1 SV=1	1.00375	1.00396
[R].MAALMK.[QA]	1xTMT6plex [K6]; 1xTMT6plex [N-Term]	P27302; P33570	Transketolase 1 OS=Escherichia coli (strain K12) OX=83333 GN=tktA PE=1 SV=5;Transketolase 2 OS=Escherichia coli (strain K12) OX=83333 GN=tktB PE=1 SV=1	0.997963	1.00396
[K].VVNVGDVVEVMVLDIDEER.[R]	1xTMT6plex [N-Term]	P0AG67	30S ribosomal protein S1 OS=Escherichia coli (strain K12) OX=83333 GN=rpsA PE=1 SV=1	0.994479	1.00396
[K].SNQMTGLFSTIDEK.[T]	1xTMT6plex [K14]; 1xTMT6plex [N-Term]	P0AD59	Inhibitor of vertebrate lysozyme OS=Escherichia coli (strain K12) OX=83333 GN=ivy PE=1 SV=1	1.00264	1.00397
[R].AADAAEEGGDEFHWHR.[N]	1xTMT6plex [N-Term]	P60293	Chromosome partition protein MukF OS=Escherichia coli (strain K12) OX=83333 GN=mukF PE=1 SV=1	1.00482	1.00397
[R].MAYAMDFINK.[M]	1xTMT6plex [K10]; 1xTMT6plex [N-Term]	P60752	Lipid A export ATP-binding/permease protein MsbA OS=Escherichia coli (strain K12) OX=83333 GN=msbA PE=1 SV=1	1.00385	1.00397
[R].LTPLLEAPDADELLNWLR.[R]	1xTMT6plex [N-Term]	P05637	Bis(5'-nucleosyl)-tetraphosphatase [symmetrical] OS=Escherichia coli (strain K12) OX=83333 GN=apaH PE=1 SV=2	0.997034	1.00397
[R].RDELLER.[I]	1xTMT6plex [N-Term]	P30011	Nicotinate-nucleotide pyrophosphorylase [carboxylating] OS=Escherichia coli (strain K12) OX=83333 GN=nadC PE=3 SV=7	1.00287	1.00398
[K].FDTIADNENLNISSK.[G]	1xTMT6plex [K15]; 1xTMT6plex [N-Term]	P25714	Membrane protein insertase YidC OS=Escherichia coli (strain K12) OX=83333 GN=yidC PE=1 SV=2	0.995704	1.00398
[K].RLDHFAAHGCK.[V]	1xCarbamidomethyl [C10]; 1xTMT6plex [K11]; 1xTMT6plex [N-Term]	P0A8G3	Uronate isomerase OS=Escherichia coli (strain K12) OX=83333 GN=uxaC PE=2 SV=1	0.998141	1.00398
[K].QFDVSRPSLR.[E]	1xTMT6plex [N-Term]	P0ACL9	Pyruvate dehydrogenase complex repressor OS=Escherichia coli (strain K12) OX=83333 GN=pdhR PE=1 SV=1	0.996757	1.00398
[K].KYDIPVVMDSAR.[F]	1xOxidation [M8]; 1xTMT6plex [K1]; 1xTMT6plex [N-Term]	P0A853	Tryptophanase OS=Escherichia coli (strain K12) OX=83333 GN=tnaA PE=1 SV=1	0.997359	1.00399
[R].LLVNCIDTVK.[T]	1xCarbamidomethyl [C5]; 1xTMT6plex [K10]; 1xTMT6plex [N-Term]	P08202	L-arabinose isomerase OS=Escherichia coli (strain K12) OX=83333 GN=araA PE=1 SV=3	0.997311	1.00399
[K].GWLLNEPNYR.[L]	1xTMT6plex [N-Term]	P09169	Protease 7 OS=Escherichia coli (strain K12) OX=83333 GN=ompT PE=1 SV=1	0.997235	1.00399
[R].FDAHDFADQAK.[A]	1xTMT6plex [K11]; 1xTMT6plex [N-Term]	P11880	UDP-N-acetylmuramoyl-tripeptide--D-alanyl-D-alanine ligase OS=Escherichia coli (strain K12) OX=83333 GN=murF PE=1 SV=2	0.995374	1.00399
[K].LPPFIEIYR.[A]	1xTMT6plex [N-Term]	P23908	Acetylornithine deacetylase OS=Escherichia coli (strain K12) OX=83333 GN=argE PE=1 SV=2	1.00352	1.00399
[K].LAPLDLIR.[L]	1xTMT6plex [N-Term]	P64463	Putative selenoprotein YdfZ OS=Escherichia coli (strain K12) OX=83333 GN=ydfZ PE=1 SV=1	1.00527	1.004
[R].AAGEAPAAPQVTAEDASASLAELLNAGLGGSDNE.[-]	1xTMT6plex [N-Term]	P0A8T7	DNA-directed RNA polymerase subunit beta' OS=Escherichia coli (strain K12) OX=83333 GN=rpoC PE=1 SV=1	0.996809	1.004
[K].HVGVLQGSTQEAYANETWR.[S]	1xTMT6plex [N-Term]	P09551	Lysine/arginine/ornithine-binding periplasmic protein OS=Escherichia coli (strain K12) OX=83333 GN=argT PE=1 SV=3	1.00301	1.004
[K].AGVEAGR.[G]	1xTMT6plex [N-Term]	P60438	50S ribosomal protein L3 OS=Escherichia coli (strain K12) OX=83333 GN=rplC PE=1 SV=1	0.98342	1.004
[R].KPTTPGDILLYEYLEPLDLK.[I]	2xTMT6plex [K1; K20]; 1xTMT6plex [N-Term]	P0A9T6	Uncharacterized HTH-type transcriptional regulator YbaQ OS=Escherichia coli (strain K12) OX=83333 GN=ybaQ PE=1 SV=1	1.00438	1.00401
[R].YEDESLNLGDYVEDQIESVTFDR.[I]	1xTMT6plex [N-Term]	P0AFF6	Transcription termination/antitermination protein NusA OS=Escherichia coli (strain K12) OX=83333 GN=nusA PE=1 SV=1	1.00618	1.00401
[K].GSDYIGDQDAIEYMCK.[T]	1xCarbamidomethyl [C15]; 1xTMT6plex [K16]; 1xTMT6plex [N-Term]	P0AC41	Succinate dehydrogenase flavoprotein subunit OS=Escherichia coli (strain K12) OX=83333 GN=sdhA PE=1 SV=1	0.995851	1.00402
[K].LTICTPYFNLPAILVR.[N]	1xCarbamidomethyl [C4]; 1xTMT6plex [N-Term]	P23830	CDP-diacylglycerol--serine O-phosphatidyltransferase OS=Escherichia coli (strain K12) OX=83333 GN=pssA PE=1 SV=2	1.00475	1.00402
[R].AIVMPNLAPPVTTVEAAVAYR.[Q]	1xTMT6plex [N-Term]	P05020	Dihydroorotase OS=Escherichia coli (strain K12) OX=83333 GN=pyrC PE=1 SV=2	1.00245	1.00402
[R].VQENLIGHLVTQK.[R]	1xTMT6plex [K13]; 1xTMT6plex [N-Term]	P0A8U0	Protein Syd OS=Escherichia coli (strain K12) OX=83333 GN=syd PE=1 SV=1	0.996214	1.00402
[K].KGDVVAIYMPMVPEAAVAMLACAR.[I]	1xCarbamidomethyl [C22]; 1xOxidation [M/P]; 1xTMT6plex [K1]; 1xTMT6plex [N-Term]	P27550	Acetyl-coenzyme A synthetase OS=Escherichia coli (strain K12) OX=83333 GN=acs PE=1 SV=2	1.0038	1.00402
[R].EGITATDLVLTVTQMLR.[K]	1xTMT6plex [N-Term]	P25516	Aconitate hydratase A OS=Escherichia coli (strain K12) OX=83333 GN=acnA PE=1 SV=3	0.996634	1.00402
[R].VQTPVLGLVVR.[R]	1xTMT6plex [N-Term]	P14294	DNA topoisomerase 3 OS=Escherichia coli (strain K12) OX=83333 GN=topB PE=1 SV=1	1.00235	1.00403
[K].FRDNPSPLTVVLGK.[D]	1xTMT6plex [K14]; 1xTMT6plex [N-Term]	P46889	DNA translocase FtsK OS=Escherichia coli (strain K12) OX=83333 GN=ftsK PE=1 SV=2	0.995799	1.00403
[K].AVLPEMIAR.[K]	1xTMT6plex [N-Term]	P37440	Oxidoreductase UcpA OS=Escherichia coli (strain K12) OX=83333 GN=ucpA PE=1 SV=3	0.997625	1.00403
[K].MAWFANQR.[E]	1xTMT6plex [N-Term]	P31680	Co-chaperone protein DjlA OS=Escherichia coli (strain K12) OX=83333 GN=djlA PE=1 SV=1	0.997042	1.00404
[R].QWIIDTPFQPELENAIR.[E]	1xTMT6plex [N-Term]	P23538	Phosphoenolpyruvate synthase OS=Escherichia coli (strain K12) OX=83333 GN=ppsA PE=1 SV=5	0.997103	1.00404
[K].ELLAEIAELSDK.[V]	1xTMT6plex [K12]; 1xTMT6plex [N-Term]	P35340	Alkyl hydroperoxide reductase subunit F OS=Escherichia coli (strain K12) OX=83333 GN=ahpF PE=1 SV=2	1.00373	1.00404
[K].IFGEHPQR.[A]	1xTMT6plex [N-Term]	P14175	Glycine betaine/proline betaine transport system ATP-binding protein ProV OS=Escherichia coli (strain K12) OX=83333 GN=proV PE=1 SV=1	0.997907	1.00404
[R].DRFNVPVSDADIEK.[L]	1xTMT6plex [K14]; 1xTMT6plex [N-Term]	P0AFG8	Pyruvate dehydrogenase E1 component OS=Escherichia coli (strain K12) OX=83333 GN=aceE PE=1 SV=2	1.00334	1.00404
[R].EYPQMAQWLQPVFASLDAK.[T]	1xTMT6plex [K19]; 1xTMT6plex [N-Term]	P33362	Glycine betaine-binding protein YehZ OS=Escherichia coli (strain K12) OX=83333 GN=yehZ PE=1 SV=1	1.00442	1.00405
[K].DWYTLMNTIINGSASEADAAR.[K]	1xOxidation [N7]; 1xTMT6plex [N-Term]	P0ACA3	Stringent starvation protein A OS=Escherichia coli (strain K12) OX=83333 GN=sspA PE=1 SV=2	1.00375	1.00405
[R].DSTMIIISHDR.[H]	1xOxidation [M4]; 1xTMT6plex [N-Term]	P0A9U3	Uncharacterized ABC transporter ATP-binding protein YbiT OS=Escherichia coli (strain K12) OX=83333 GN=ybiT PE=1 SV=1	1.00301	1.00405
[K].YVPLVLR.[A]	1xTMT6plex [N-Term]	P40874	N-methyl-L-tryptophan oxidase OS=Escherichia coli (strain K12) OX=83333 GN=solA PE=1 SV=1	1.00351	1.00405
[K].LFASHSTIELPK.[G]	1xTMT6plex [K12]; 1xTMT6plex [N-Term]	P0A9P6	ATP-dependent RNA helicase DeaD OS=Escherichia coli (strain K12) OX=83333 GN=deaD PE=1 SV=2	1.00273	1.00406
[R].TIENWYLK.[T]	1xTMT6plex [K8]; 1xTMT6plex [N-Term]	P18843	NH(3)-dependent NAD(+) synthetase OS=Escherichia coli (strain K12) OX=83333 GN=nadE PE=1 SV=2	1.0026	1.00406
[R].FSTPEEVFGPLSIQALK.[D]	1xTMT6plex [K17]; 1xTMT6plex [N-Term]	P31473	ATPase RavA OS=Escherichia coli (strain K12) OX=83333 GN=ravA PE=1 SV=2	0.997387	1.00406
[K].GHYGVALLTK.[E]	1xTMT6plex [K10]; 1xTMT6plex [N-Term]	P09030	Exodeoxyribonuclease III OS=Escherichia coli (strain K12) OX=83333 GN=xthA PE=1 SV=4	0.995752	1.00407
[K].IRDEMGLAMEEGCGIYR.[T]	1xCarbamidomethyl [C13]; 1xTMT6plex [N-Term]	P00363	Fumarate reductase flavoprotein subunit OS=Escherichia coli (strain K12) OX=83333 GN=frdA PE=1 SV=3	0.996483	1.00408
[K].MFPQILVNVR.[Y]	1xOxidation [M1]; 1xTMT6plex [N-Term]	P31120	Phosphoglucosamine mutase OS=Escherichia coli (strain K12) OX=83333 GN=glmM PE=1 SV=3	0.99744	1.00408
[K].LAESLSEIGVPVFMADVK.[G]	1xTMT6plex [K18]; 1xTMT6plex [N-Term]	P39342	Uncharacterized protein YjgR OS=Escherichia coli (strain K12) OX=83333 GN=yjgR PE=4 SV=1	1.00248	1.00408
[R].YTELLNLVNEEILQLQEK.[L]	1xTMT6plex [K18]; 1xTMT6plex [N-Term]	P0ABH0	Cell division protein FtsA OS=Escherichia coli (strain K12) OX=83333 GN=ftsA PE=1 SV=1	0.996524	1.00409
[K].DAYVLAEGQNELQVPMTYTDAAGNTFTK.[T]	1xOxidation [M/L]; 1xTMT6plex [K28]; 1xTMT6plex [N-Term]	P25714	Membrane protein insertase YidC OS=Escherichia coli (strain K12) OX=83333 GN=yidC PE=1 SV=2	0.996135	1.00409
[K].NTLVVR.[L]	1xTMT6plex [N-Term]	P32166	1,4-dihydroxy-2-naphthoate octaprenyltransferase OS=Escherichia coli (strain K12) OX=83333 GN=menA PE=1 SV=1	0.995547	1.0041
[K].LILNWYQTR.[L]	1xTMT6plex [N-Term]	P0A7Y0	Ribonuclease 3 OS=Escherichia coli (strain K12) OX=83333 GN=rnc PE=1 SV=1	0.997059	1.0041
[R].IEIPGCSLCMGNQAR.[V]	2xCarbamidomethyl [C6; C9]; 1xTMT6plex [N-Term]	P36683	Aconitate hydratase B OS=Escherichia coli (strain K12) OX=83333 GN=acnB PE=1 SV=3	1.00362	1.0041
[-].MENYLIDNLDR.[G]	1xTMT6plex [N-Term]	P0ACI6	Regulatory protein AsnC OS=Escherichia coli (strain K12) OX=83333 GN=asnC PE=1 SV=1	0.996864	1.00411
[K].SLDDFLIK.[Q]	1xTMT6plex [K8]; 1xTMT6plex [N-Term]	P0ACF8	DNA-binding protein H-NS OS=Escherichia coli (strain K12) OX=83333 GN=hns PE=1 SV=2	0.993186	1.00411
[K].YSYVDENGETK.[T]	1xTMT6plex [K11]; 1xTMT6plex [N-Term]	P0ACF8	DNA-binding protein H-NS OS=Escherichia coli (strain K12) OX=83333 GN=hns PE=1 SV=2	0.983552	1.00411
[R].ELLGSPLR.[Q]	1xTMT6plex [N-Term]	P16926	Cell shape-determining protein MreC OS=Escherichia coli (strain K12) OX=83333 GN=mreC PE=1 SV=1	1.00382	1.00412
[R].ATPAVGFAMGLER.[L]	1xOxidation [M9]; 1xTMT6plex [N-Term]	P60906	Histidine--tRNA ligase OS=Escherichia coli (strain K12) OX=83333 GN=hisS PE=1 SV=2	0.997295	1.00412
[R].TQQEAYVFAPATLSNIYYGFLAVNSR.[F]	1xTMT6plex [N-Term]	P46130	Putative acyl-CoA thioester hydrolase YbhC OS=Escherichia coli (strain K12) OX=83333 GN=ybhC PE=1 SV=2	1.00428	1.00413
[R].GGVVIEPMLTDQWYVR.[A]	1xOxidation [M8]; 1xTMT6plex [N-Term]	P07118	Valine--tRNA ligase OS=Escherichia coli (strain K12) OX=83333 GN=valS PE=1 SV=2	1.00325	1.00413
[R].AILQQIAAVR.[G]	1xTMT6plex [N-Term]	P0AAP3	Transcriptional repressor FrmR OS=Escherichia coli (strain K12) OX=83333 GN=frmR PE=1 SV=1	1.00246	1.00413
[R].IGLLLDMPLR.[D]	1xOxidation [M7]; 1xTMT6plex [N-Term]	P0A8T7	DNA-directed RNA polymerase subunit beta' OS=Escherichia coli (strain K12) OX=83333 GN=rpoC PE=1 SV=1	1.003	1.00413
[K].AVVLTVGTFLDGK.[I]	1xTMT6plex [K13]; 1xTMT6plex [N-Term]	P0A6U3	tRNA uridine 5-carboxymethylaminomethyl modification enzyme MnmG OS=Escherichia coli (strain K12) OX=83333 GN=mnmG PE=1 SV=1	1.00232	1.00413
[-].MQALLLEQQDGK.[T]	1xTMT6plex [K12]; 1xTMT6plex [N-Term]	P26646	Probable acrylyl-CoA reductase AcuI OS=Escherichia coli (strain K12) OX=83333 GN=acuI PE=1 SV=1	0.996927	1.00413
[K].QSVIFEK.[A]	1xTMT6plex [K7]; 1xTMT6plex [N-Term]	P05458	Protease 3 OS=Escherichia coli (strain K12) OX=83333 GN=ptrA PE=1 SV=1	1.00319	1.00414
[R].YPHLPYQFQASENGLPMIETAAGLLNPVR.[V]	1xOxidation [P16]; 1xTMT6plex [N-Term]	P0A6Z1	Chaperone protein HscA OS=Escherichia coli (strain K12) OX=83333 GN=hscA PE=1 SV=1	1.00314	1.00414
[R].LYYYPK.[G]	1xTMT6plex [K6]; 1xTMT6plex [N-Term]	P0AAX8	Probable L,D-transpeptidase YbiS OS=Escherichia coli (strain K12) OX=83333 GN=ybiS PE=1 SV=1	1.00231	1.00414
[R].AYAEIWLDQEK.[V]	1xTMT6plex [K11]; 1xTMT6plex [N-Term]	P17846	Sulfite reductase [NADPH] hemoprotein beta-component OS=Escherichia coli (strain K12) OX=83333 GN=cysI PE=1 SV=4	0.997492	1.00414
[R].DVIPFPR.[T]	1xTMT6plex [N-Term]	P0A8M0	Asparagine--tRNA ligase OS=Escherichia coli (strain K12) OX=83333 GN=asnS PE=1 SV=2	0.995589	1.00414
[R].GISEEDAISMIVNGFCK.[D]	1xCarbamidomethyl [C16]; 1xTMT6plex [K17]; 1xTMT6plex [N-Term]	P77522	FeS cluster assembly protein SufB OS=Escherichia coli (strain K12) OX=83333 GN=sufB PE=1 SV=2	0.996834	1.00415
[K].YPQATFTSTSVK.[K]	1xTMT6plex [K12]; 1xTMT6plex [N-Term]	P0A8X2	Protein YceI OS=Escherichia coli (strain K12) OX=83333 GN=yceI PE=1 SV=1	1.00377	1.00416
[K].EFSQDPGSANQGGDLGWATPDIFDPAFR.[D]	1xTMT6plex [N-Term]	P0ABZ6	Chaperone SurA OS=Escherichia coli (strain K12) OX=83333 GN=surA PE=1 SV=1	0.996439	1.00416
[K].LLPDEQYTLLNTLSQQAFGER.[W]	1xTMT6plex [N-Term]	P76578	Alpha-2-macroglobulin OS=Escherichia coli (strain K12) OX=83333 GN=yfhM PE=1 SV=1	1.00462	1.00416
[K].IILSDDK.[V]	1xTMT6plex [K7]; 1xTMT6plex [N-Term]	P0A836	Succinate--CoA ligase [ADP-forming] subunit beta OS=Escherichia coli (strain K12) OX=83333 GN=sucC PE=1 SV=1	0.997292	1.00416
[K].GGTTVIAFVEDPDGYK.[I]	1xTMT6plex [K16]; 1xTMT6plex [N-Term]	P0AC81	Lactoylglutathione lyase OS=Escherichia coli (strain K12) OX=83333 GN=gloA PE=1 SV=1	0.995239	1.00417
[R].EIFGSSDTDADPVAVVR.[A]	1xTMT6plex [N-Term]	P32695	tRNA-dihydrouridine(20/20a) synthase OS=Escherichia coli (strain K12) OX=83333 GN=dusA PE=1 SV=4	0.995424	1.00417
[R].NCDTSHYMENK.[G]	1xCarbamidomethyl [C2]; 1xOxidation [M8]; 1xTMT6plex [K11]; 1xTMT6plex [N-Term]	P0A6J5	D-amino acid dehydrogenase OS=Escherichia coli (strain K12) OX=83333 GN=dadA PE=1 SV=1	0.997033	1.00417
[R].IFESGLR.[F]	1xTMT6plex [N-Term]	P07395	Phenylalanine--tRNA ligase beta subunit OS=Escherichia coli (strain K12) OX=83333 GN=pheT PE=1 SV=2	0.997629	1.00417
[K].SGGAWMGNFVEQSTLNK.[T]	1xTMT6plex [K17]; 1xTMT6plex [N-Term]	P24171	Dipeptidyl carboxypeptidase OS=Escherichia coli (strain K12) OX=83333 GN=dcp PE=1 SV=4	1.00255	1.00417
[K].GGYVEPEYVQAMLDR.[E]	1xTMT6plex [N-Term]	P00550	PTS system mannitol-specific EIICBA component OS=Escherichia coli (strain K12) OX=83333 GN=mtlA PE=1 SV=1	0.995679	1.00417
[K].GVTYCPHCDGPLFK.[G]	2xCarbamidomethyl [C5; C8]; 1xTMT6plex [K14]; 1xTMT6plex [N-Term]	P35340	Alkyl hydroperoxide reductase subunit F OS=Escherichia coli (strain K12) OX=83333 GN=ahpF PE=1 SV=2	1.00314	1.00417
[K].DGSPEAALSEFIK.[V]	1xTMT6plex [K13]; 1xTMT6plex [N-Term]	P36553	Oxygen-dependent coproporphyrinogen-III oxidase OS=Escherichia coli (strain K12) OX=83333 GN=hemF PE=1 SV=1	1.00481	1.00418
[K].ELIPLAEQISTWR.[A]	1xTMT6plex [N-Term]	P0A7H0	DNA replication and repair protein RecF OS=Escherichia coli (strain K12) OX=83333 GN=recF PE=1 SV=2	1.0042	1.00418
[R].ERAEYVFNNLYIPDAQEYR.[H]	1xTMT6plex [N-Term]	P33941	ABC transporter ATP-binding/permease protein YojI OS=Escherichia coli (strain K12) OX=83333 GN=yojI PE=1 SV=2	0.996551	1.00419
[K].GISYETATFPWAASGR.[A]	1xDioxidation [E/W]; 1xTMT6plex [N-Term]	P0A9P0	Dihydrolipoyl dehydrogenase OS=Escherichia coli (strain K12) OX=83333 GN=lpdA PE=1 SV=2	0.997363	1.00419
[R].DTFNTEQVEVIK.[G]	1xTMT6plex [K12]; 1xTMT6plex [N-Term]	P75780	Catecholate siderophore receptor Fiu OS=Escherichia coli (strain K12) OX=83333 GN=fiu PE=1 SV=1	1.0034	1.0042
[K].HPSEIVNVGDEITVK.[V]	1xTMT6plex [K15]; 1xTMT6plex [N-Term]	P0AG67	30S ribosomal protein S1 OS=Escherichia coli (strain K12) OX=83333 GN=rpsA PE=1 SV=1	0.996666	1.0042
[K].LRQDFLNSLTVEMLNQDLR.[Q]	1xTMT6plex [N-Term]	P37648	Protein YhjJ OS=Escherichia coli (strain K12) OX=83333 GN=yhjJ PE=1 SV=1	1.0037	1.0042
[R].DSLLEPTETVVEMVAELHR.[V]	1xOxidation [M13]; 1xTMT6plex [N-Term]	P33920	Nucleoid-associated protein YejK OS=Escherichia coli (strain K12) OX=83333 GN=yejK PE=1 SV=3	0.995502	1.00421
[R].ATEALAGELDGVVITVPAYFDDAQR.[Q]	1xTMT6plex [N-Term]	P0A6Z1	Chaperone protein HscA OS=Escherichia coli (strain K12) OX=83333 GN=hscA PE=1 SV=1	0.995939	1.00421
[R].IEQVYAR.[G]	1xTMT6plex [N-Term]	P39377	Isoaspartyl dipeptidase OS=Escherichia coli (strain K12) OX=83333 GN=iadA PE=1 SV=1	0.998007	1.00421
[R].VNVWLHK.[E]	1xTMT6plex [K7]; 1xTMT6plex [N-Term]	P75864	Ribosomal RNA large subunit methyltransferase K/L OS=Escherichia coli (strain K12) OX=83333 GN=rlmL PE=1 SV=1	0.996626	1.00421
[K].VTSNSVMNSFFIPR.[L]	1xOxidation [F/M]; 1xTMT6plex [N-Term]	P0ABJ1	Cytochrome bo(3) ubiquinol oxidase subunit 2 OS=Escherichia coli (strain K12) OX=83333 GN=cyoA PE=1 SV=1	0.99725	1.00421
[R].RNMINVALNNGTLQHPVK.[G]	1xTMT6plex [K18]; 1xTMT6plex [N-Term]	P0A7W1	30S ribosomal protein S5 OS=Escherichia coli (strain K12) OX=83333 GN=rpsE PE=1 SV=2	0.997458	1.00422
[R].NAIIFSPHPR.[A]	1xTMT6plex [N-Term]	P0A9Q7	Aldehyde-alcohol dehydrogenase OS=Escherichia coli (strain K12) OX=83333 GN=adhE PE=1 SV=2	1.00358	1.00422
[K].RGFNNFIDPISPDELAGLAMESEVDSR.[L]	1xOxidation [M20]; 1xTMT6plex [N-Term]	P27431	50S ribosomal protein L16 3-hydroxylase OS=Escherichia coli (strain K12) OX=83333 GN=roxA PE=1 SV=2	0.994854	1.00422
[R].WQDGNSVTEEDIHALAGWLK.[N]	1xTMT6plex [K20]; 1xTMT6plex [N-Term]	P25516	Aconitate hydratase A OS=Escherichia coli (strain K12) OX=83333 GN=acnA PE=1 SV=3	1.00342	1.00422
[K].LESIPGFDIFPDDNR.[F]	1xTMT6plex [N-Term]	P07650	Thymidine phosphorylase OS=Escherichia coli (strain K12) OX=83333 GN=deoA PE=1 SV=3	1.00296	1.00422
[K].EVDFFSIGTNDLTQYTLAVDR.[G]	1xTMT6plex [N-Term]	P08839	Phosphoenolpyruvate-protein phosphotransferase OS=Escherichia coli (strain K12) OX=83333 GN=ptsI PE=1 SV=1	1.0051	1.00423
[K].LAAPSEYNQVEYFSNVKPDLFADVINK.[F]	2xTMT6plex [K17; K27]; 1xTMT6plex [N-Term]	P0ABJ1	Cytochrome bo(3) ubiquinol oxidase subunit 2 OS=Escherichia coli (strain K12) OX=83333 GN=cyoA PE=1 SV=1	0.996978	1.00424
[R].VFFCNSGAEANEAALK.[L]	1xCarbamidomethyl [C4]; 1xTMT6plex [K16]; 1xTMT6plex [N-Term]	P77581	Succinylornithine transaminase OS=Escherichia coli (strain K12) OX=83333 GN=astC PE=1 SV=1	0.996475	1.00424
[R].NALAMR.[W]	1xTMT6plex [N-Term]	P02359	30S ribosomal protein S7 OS=Escherichia coli (strain K12) OX=83333 GN=rpsG PE=1 SV=3	0.992217	1.00424
[K].SGAFVPGIRPGEQTAK.[Y]	1xTMT6plex [K16]; 1xTMT6plex [N-Term]	P0AGA2	Protein translocase subunit SecY OS=Escherichia coli (strain K12) OX=83333 GN=secY PE=1 SV=1	1.00468	1.00424
[K].TLALLEQQLR.[A]	1xTMT6plex [N-Term]	P42596	Ribosomal RNA large subunit methyltransferase G OS=Escherichia coli (strain K12) OX=83333 GN=rlmG PE=1 SV=2	0.997036	1.00424
[R].EAVDFLHYYAGQVR.[D]	1xTMT6plex [N-Term]	P09546	Bifunctional protein PutA OS=Escherichia coli (strain K12) OX=83333 GN=putA PE=1 SV=3	0.996195	1.00424
[K].LYTGEIPLFSHYQIESQIESAFQR.[E]	1xTMT6plex [N-Term]	P21513	Ribonuclease E OS=Escherichia coli (strain K12) OX=83333 GN=rne PE=1 SV=6	0.996639	1.00424
[K].MFIVGKPTIMGER.[L]	1xOxidation [M1]; 1xTMT6plex [K6]; 1xTMT6plex [N-Term]	P0AE18	Methionine aminopeptidase OS=Escherichia coli (strain K12) OX=83333 GN=map PE=1 SV=1	0.997488	1.00425
[K].SQAIEGLVK.[A]	1xTMT6plex [K9]; 1xTMT6plex [N-Term]	P0A850	Trigger factor OS=Escherichia coli (strain K12) OX=83333 GN=tig PE=1 SV=1	1.01734	1.00426
[R].TMPGVNLTGNSTSGQR.[G]	1xTMT6plex [N-Term]	P05825	Ferrienterobactin receptor OS=Escherichia coli (strain K12) OX=83333 GN=fepA PE=1 SV=2	1.00458	1.00426
[R].CELLIPIRR.[-]	1xCarbamidomethyl [C1]; 1xTMT6plex [N-Term]	P0ACI0	Right origin-binding protein OS=Escherichia coli (strain K12) OX=83333 GN=rob PE=1 SV=1	1.00342	1.00427
[K].ATDIAHNCGLQQVNR.[L]	1xCarbamidomethyl [C8]; 1xTMT6plex [N-Term]	P15254	Phosphoribosylformylglycinamidine synthase OS=Escherichia coli (strain K12) OX=83333 GN=purL PE=1 SV=3	1.00276	1.00428
[R].MEDAFDVQR.[D]	1xOxidation [M1]; 1xTMT6plex [N-Term]	P75864	Ribosomal RNA large subunit methyltransferase K/L OS=Escherichia coli (strain K12) OX=83333 GN=rlmL PE=1 SV=1	0.996856	1.00428
[K].LFSIVPDYDLNIMQPGQGLTEITCR.[I]	1xCarbamidomethyl [C24]; 1xOxidation [N11]; 1xTMT6plex [N-Term]	P27828	UDP-N-acetylglucosamine 2-epimerase OS=Escherichia coli (strain K12) OX=83333 GN=wecB PE=1 SV=2	0.994865	1.00428
[K].FSSQTK.[D]	1xTMT6plex [K6]; 1xTMT6plex [N-Term]	P0AES6	DNA gyrase subunit B OS=Escherichia coli (strain K12) OX=83333 GN=gyrB PE=1 SV=2	1.00876	1.00429
[K].NFPIQLSGGEQQR.[V]	1xTMT6plex [N-Term]	P0A9R7	Cell division ATP-binding protein FtsE OS=Escherichia coli (strain K12) OX=83333 GN=ftsE PE=1 SV=1	0.99653	1.0043
[R].GDLSFFAK.[T]	1xTMT6plex [K8]; 1xTMT6plex [N-Term]	P56258	TDP-N-acetylfucosamine:lipid II N-acetylfucosaminyltransferase OS=Escherichia coli (strain K12) OX=83333 GN=wecF PE=1 SV=2	0.997906	1.0043
[K].KQPLTLLYSAK.[N]	2xTMT6plex [K1; K11]; 1xTMT6plex [N-Term]	P76243	Uncharacterized protein YeaO OS=Escherichia coli (strain K12) OX=83333 GN=yeaO PE=4 SV=2	0.997028	1.0043
[K].VVANFLLSPDAQLR.[K]	1xTMT6plex [N-Term]	P76223	Protein YnjB OS=Escherichia coli (strain K12) OX=83333 GN=ynjB PE=1 SV=2	1.00261	1.00431
[K].AFFPTAEAK.[L]	1xTMT6plex [K9]; 1xTMT6plex [N-Term]	P05458	Protease 3 OS=Escherichia coli (strain K12) OX=83333 GN=ptrA PE=1 SV=1	1.00336	1.00431
[R].MQDYTLEADEGRDMMLLDALIQLK.[E]	1xTMT6plex [K24]; 1xTMT6plex [N-Term]	P07014	Succinate dehydrogenase iron-sulfur subunit OS=Escherichia coli (strain K12) OX=83333 GN=sdhB PE=1 SV=1	1.00556	1.00431
[R].AAVLLADSFK.[A]	1xTMT6plex [K10]; 1xTMT6plex [N-Term]	P63224	Phosphoheptose isomerase OS=Escherichia coli (strain K12) OX=83333 GN=gmhA PE=1 SV=1	1.00274	1.00431
[K].GNASEDARPIVLVGK.[G]	1xTMT6plex [K15]; 1xTMT6plex [N-Term]	P68767	Cytosol aminopeptidase OS=Escherichia coli (strain K12) OX=83333 GN=pepA PE=1 SV=1	1.00645	1.00431
[K].GSGLTPAQALDK.[L]	1xTMT6plex [K12]; 1xTMT6plex [N-Term]	P0AE12	AMP nucleosidase OS=Escherichia coli (strain K12) OX=83333 GN=amn PE=1 SV=1	1.00286	1.00433
[R].SDLFNVNAGIVK.[N]	1xTMT6plex [K12]; 1xTMT6plex [N-Term]	P61889	Malate dehydrogenase OS=Escherichia coli (strain K12) OX=83333 GN=mdh PE=1 SV=1	0.987214	1.00433
[K].QTGVIQGLPLLFSGNNLVK.[A]	1xTMT6plex [K19]; 1xTMT6plex [N-Term]	P26365	N-acetylmuramoyl-L-alanine amidase AmiB OS=Escherichia coli (strain K12) OX=83333 GN=amiB PE=1 SV=2	0.995463	1.00434
[R].QMQMNAQAEK.[V]	1xDioxidation [M2]; 1xTMT6plex [K10]; 1xTMT6plex [N-Term]; 2xOxidation [M2; M4]	P0AC02	Outer membrane protein assembly factor BamD OS=Escherichia coli (strain K12) OX=83333 GN=bamD PE=1 SV=1	1.00392	1.00435
[R].GLALLDEELAK.[L]	1xTMT6plex [K11]; 1xTMT6plex [N-Term]	P00957	Alanine--tRNA ligase OS=Escherichia coli (strain K12) OX=83333 GN=alaS PE=1 SV=2	0.996828	1.00435
[R].LLNFQSAR.[V]	1xTMT6plex [N-Term]	P75920	Glucans biosynthesis protein C OS=Escherichia coli (strain K12) OX=83333 GN=mdoC PE=1 SV=1	0.996269	1.00436
[R].SFDIYSR.[L]	1xTMT6plex [N-Term]	P0A6G7	ATP-dependent Clp protease proteolytic subunit OS=Escherichia coli (strain K12) OX=83333 GN=clpP PE=1 SV=1	0.997366	1.00437
[R].ADGFNDIGINMVWLPPAYK.[G]	1xTMT6plex [K19]; 1xTMT6plex [N-Term]	P26612	Cytoplasmic alpha-amylase OS=Escherichia coli (strain K12) OX=83333 GN=amyA PE=1 SV=3	1.00391	1.00438
[K].ADVSLILR.[N]	1xTMT6plex [N-Term]	P05458	Protease 3 OS=Escherichia coli (strain K12) OX=83333 GN=ptrA PE=1 SV=1	1.00306	1.00438
[-].MFYPDPFDVIIIGGGHAGTEAAMAAAR.[M]	1xTMT6plex [N-Term]	P0A6U3	tRNA uridine 5-carboxymethylaminomethyl modification enzyme MnmG OS=Escherichia coli (strain K12) OX=83333 GN=mnmG PE=1 SV=1	0.996541	1.0044
[K].TLLPSSIEALAR.[A]	1xTMT6plex [N-Term]	P21829	Pyridoxal phosphate phosphatase YbhA OS=Escherichia coli (strain K12) OX=83333 GN=ybhA PE=1 SV=3	1.00375	1.00442
[R].FTFDNNYFSDR.[Y]	1xTMT6plex [N-Term]	P37747	UDP-galactopyranose mutase OS=Escherichia coli (strain K12) OX=83333 GN=glf PE=1 SV=1	1.00451	1.00445
[K].ALPDAQFEVVHSLAK.[W]	1xTMT6plex [K15]; 1xTMT6plex [N-Term]	P00963	Aspartate--ammonia ligase OS=Escherichia coli (strain K12) OX=83333 GN=asnA PE=1 SV=1	0.995858	1.00446
[R].QTLAEVIEPR.[Y]	1xTMT6plex [N-Term]	P0ABH0	Cell division protein FtsA OS=Escherichia coli (strain K12) OX=83333 GN=ftsA PE=1 SV=1	0.997364	1.00449
[K].VGLVDKPNFR.[K]	1xTMT6plex [K6]; 1xTMT6plex [N-Term]	P0AC78	Undecaprenyl-phosphate alpha-N-acetylglucosaminyl 1-phosphate transferase OS=Escherichia coli (strain K12) OX=83333 GN=wecA PE=1 SV=1	0.994806	1.00449
[R].EIELEDKFENMGAQMVK.[E]	1xOxidation [M11]; 2xTMT6plex [K7; K17]; 1xTMT6plex [N-Term]	P0A6F5	60 kDa chaperonin OS=Escherichia coli (strain K12) OX=83333 GN=groL PE=1 SV=2	0.992098	1.00452
[K].DMGGGFLQK.[L]	1xOxidation [M2]; 1xTMT6plex [K9]; 1xTMT6plex [N-Term]	P69805	PTS system mannose-specific EIID component OS=Escherichia coli (strain K12) OX=83333 GN=manZ PE=1 SV=2	0.99709	1.00453
[R].VQLLEGEVTPLKK.[S]	2xTMT6plex [K12; K13]; 1xTMT6plex [N-Term]	P75863	Uncharacterized protein YcbX OS=Escherichia coli (strain K12) OX=83333 GN=ycbX PE=1 SV=1	0.993609	1.00454
[R].QQSFTIEGLAVGVIR.[N]	1xTMT6plex [N-Term]	P0A7C2	LexA repressor OS=Escherichia coli (strain K12) OX=83333 GN=lexA PE=1 SV=1	0.99557	1.00458
[K].FTGANTLEVEGENGK.[T]	1xTMT6plex [K15]; 1xTMT6plex [N-Term]	P0A9P0	Dihydrolipoyl dehydrogenase OS=Escherichia coli (strain K12) OX=83333 GN=lpdA PE=1 SV=2	0.997986	1.00462
[K].NISLSFFPGAK.[I]	1xTMT6plex [K11]; 1xTMT6plex [N-Term]	P0A9W3	Energy-dependent translational throttle protein EttA OS=Escherichia coli (strain K12) OX=83333 GN=ettA PE=1 SV=2	0.994268	1.00462
[R].VNQLGVAEPVVQR.[Q]	1xTMT6plex [N-Term]	P0AG90	Protein translocase subunit SecD OS=Escherichia coli (strain K12) OX=83333 GN=secD PE=1 SV=1	1.00399	1.00464
[K].GISNLNNMAMFSVSGPGMK.[G]	1xTMT6plex [K19]; 1xTMT6plex [N-Term]	P00561	Bifunctional aspartokinase/homoserine dehydrogenase 1 OS=Escherichia coli (strain K12) OX=83333 GN=thrA PE=1 SV=2	1.00399	1.00464
[R].GLTNMALDDSALQGFFGVDR.[S]	1xOxidation [M5]; 1xTMT6plex [N-Term]	P0AC02	Outer membrane protein assembly factor BamD OS=Escherichia coli (strain K12) OX=83333 GN=bamD PE=1 SV=1	0.997268	1.00465
[R].MQDYTLEADEGR.[D]	1xTMT6plex [N-Term]	P07014	Succinate dehydrogenase iron-sulfur subunit OS=Escherichia coli (strain K12) OX=83333 GN=sdhB PE=1 SV=1	1.00684	1.00466
[K].FGVEIYAAAK.[Q]	1xTMT6plex [K10]; 1xTMT6plex [N-Term]	P0A8A2	Probable transcriptional regulatory protein YeeN OS=Escherichia coli (strain K12) OX=83333 GN=yeeN PE=1 SV=1	0.997189	1.00467
[R].LEVNEDR.[I]	1xTMT6plex [N-Term]	P63284	Chaperone protein ClpB OS=Escherichia coli (strain K12) OX=83333 GN=clpB PE=1 SV=1	0.991208	1.00468
[R].AFPAIALDTEFVR.[T]	1xTMT6plex [N-Term]	P09155	Ribonuclease D OS=Escherichia coli (strain K12) OX=83333 GN=rnd PE=1 SV=1	0.996967	1.00469
[R].VETVYIPEDDR.[A]	1xTMT6plex [N-Term]	P36979	Dual-specificity RNA methyltransferase RlmN OS=Escherichia coli (strain K12) OX=83333 GN=rlmN PE=1 SV=1	0.993667	1.00469
[K].RTLGADALEPK.[R]	1xTMT6plex [K11]; 1xTMT6plex [N-Term]	P0A9W3	Energy-dependent translational throttle protein EttA OS=Escherichia coli (strain K12) OX=83333 GN=ettA PE=1 SV=2	1.00378	1.0047
[R].MSELQYGK.[I]	1xOxidation [M1]; 1xTMT6plex [K8]; 1xTMT6plex [N-Term]	P63284	Chaperone protein ClpB OS=Escherichia coli (strain K12) OX=83333 GN=clpB PE=1 SV=1	1.00227	1.00472
[K].DAMVPMGGLLCMK.[D]	1xCarbamidomethyl [C11]; 1xTMT6plex [K13]; 1xTMT6plex [N-Term]	P0A853	Tryptophanase OS=Escherichia coli (strain K12) OX=83333 GN=tnaA PE=1 SV=1	0.99639	1.00472
[R].NAAVEAVFALNR.[D]	1xTMT6plex [N-Term]	P0A9S1	Lactaldehyde reductase OS=Escherichia coli (strain K12) OX=83333 GN=fucO PE=1 SV=2	0.99529	1.00473
[R].ASGLEVSENAIRDGIASAILPGR.[F]	1xTMT6plex [N-Term]	P08192	Dihydrofolate synthase/folylpolyglutamate synthase OS=Escherichia coli (strain K12) OX=83333 GN=folC PE=1 SV=2	0.995857	1.00474
[K].LGEELDAAK.[A]	1xTMT6plex [K9]; 1xTMT6plex [N-Term]	P0A8L1	Serine--tRNA ligase OS=Escherichia coli (strain K12) OX=83333 GN=serS PE=1 SV=1	0.988295	1.00474
[K].AAGLSQYEHLIDDAIAWGK.[K]	1xTMT6plex [K19]; 1xTMT6plex [N-Term]	P0A867	Transaldolase A OS=Escherichia coli (strain K12) OX=83333 GN=talA PE=3 SV=1	0.99526	1.00474
[K].IIVIPNGK.[I]	1xTMT6plex [K8]; 1xTMT6plex [N-Term]	P0C0S1	Small-conductance mechanosensitive channel OS=Escherichia coli (strain K12) OX=83333 GN=mscS PE=1 SV=1	1.00369	1.00474
[R].LDFFDDEIDSLR.[V]	1xTMT6plex [N-Term]	P30958	Transcription-repair-coupling factor OS=Escherichia coli (strain K12) OX=83333 GN=mfd PE=1 SV=2	1.00535	1.00475
[R].STLAGTVR.[T]	1xTMT6plex [N-Term]	P39321	Translocation and assembly module subunit TamB OS=Escherichia coli (strain K12) OX=83333 GN=tamB PE=1 SV=2	1.00356	1.00476
[K].NIVELAIEAGCNCVASTYGVLASVSR.[R]	2xCarbamidomethyl [C11; C13]; 1xTMT6plex [N-Term]	P0A991	Fructose-bisphosphate aldolase class 1 OS=Escherichia coli (strain K12) OX=83333 GN=fbaB PE=1 SV=2	0.995854	1.00476
[R].DQGPPDLDDIFR.[K]	1xTMT6plex [N-Term]	P0ABC7	Modulator of FtsH protease HflK OS=Escherichia coli (strain K12) OX=83333 GN=hflK PE=1 SV=1	0.993694	1.00476
[R].TENTIETGVGYSTDVGPR.[V]	1xTMT6plex [N-Term]	P0ADE4	Translocation and assembly module subunit TamA OS=Escherichia coli (strain K12) OX=83333 GN=tamA PE=1 SV=1	1.00458	1.00476
[K].DIIAILGMDELSEEDK.[L]	1xTMT6plex [K16]; 1xTMT6plex [N-Term]	P0ABB4	ATP synthase subunit beta OS=Escherichia coli (strain K12) OX=83333 GN=atpD PE=1 SV=2	1.00536	1.00476
[K].WFNADK.[G]	1xOxidation [W1]; 1xTMT6plex [K6]; 1xTMT6plex [N-Term]	P36995; P0A978; P0A9X9	Cold shock-like protein CspB OS=Escherichia coli (strain K12) OX=83333 GN=cspB PE=1 SV=1;Cold shock-like protein CspG OS=Escherichia coli (strain K12) OX=83333 GN=cspG PE=1 SV=1;Cold shock protein CspA OS=Escherichia coli (strain K12) OX=83333 GN=cspA PE=1 SV=2	1.00355	1.00477
[K].AVLCPGVEITFK.[D]	1xCarbamidomethyl [C4]; 1xTMT6plex [K12]; 1xTMT6plex [N-Term]	P20083	DNA topoisomerase 4 subunit B OS=Escherichia coli (strain K12) OX=83333 GN=parE PE=1 SV=3	0.996902	1.00477
[R].WLVVGDK.[F]	1xTMT6plex [K7]; 1xTMT6plex [N-Term]	P0A9S5	Glycerol dehydrogenase OS=Escherichia coli (strain K12) OX=83333 GN=gldA PE=1 SV=1	1.00433	1.00478
[R].QVIQFIDLSLITK.[Q]	1xTMT6plex [K13]; 1xTMT6plex [N-Term]	P0ABT2	DNA protection during starvation protein OS=Escherichia coli (strain K12) OX=83333 GN=dps PE=1 SV=2	1.00519	1.00478
[-].MTHFSQQDNFSVAAR.[V]	1xTMT6plex [N-Term]	P69853	Tat proofreading chaperone DmsD OS=Escherichia coli (strain K12) OX=83333 GN=dmsD PE=1 SV=2	0.995483	1.00478
[K].AVGDGVAVKPTDK.[I]	2xTMT6plex [K9; K13]; 1xTMT6plex [N-Term]	P09323	PTS system N-acetylglucosamine-specific EIICBA component OS=Escherichia coli (strain K12) OX=83333 GN=nagE PE=1 SV=1	1.00455	1.00479
[R].TGTVLAAVK.[L]	1xTMT6plex [K9]; 1xTMT6plex [N-Term]	P0ADE8	tRNA-modifying protein YgfZ OS=Escherichia coli (strain K12) OX=83333 GN=ygfZ PE=1 SV=2	0.996616	1.00479
[R].LSVVAK.[S]	1xOxidation [S2]; 1xTMT6plex [K6]; 1xTMT6plex [N-Term]; 2xCarbonyl [V3; V4]	P07363	Chemotaxis protein CheA OS=Escherichia coli (strain K12) OX=83333 GN=cheA PE=1 SV=3	0.994516	1.0048
[R].TALIDHLDTMAER.[A]	1xOxidation [M10]; 1xTMT6plex [N-Term]	P0ABT2	DNA protection during starvation protein OS=Escherichia coli (strain K12) OX=83333 GN=dps PE=1 SV=2	1.0039	1.00481
[R].FLIDAQLR.[K]	1xTMT6plex [N-Term]	P08956	Type I restriction enzyme EcoKI R protein OS=Escherichia coli (strain K12) OX=83333 GN=hsdR PE=3 SV=3	0.996634	1.00481
[R].IAEVINLVTAK.[N]	1xTMT6plex [K11]; 1xTMT6plex [N-Term]	P52645	Uncharacterized protein YdbH OS=Escherichia coli (strain K12) OX=83333 GN=ydbH PE=4 SV=2	1.00301	1.00482
[K].NPNVTSVEHVVVLK.[R]	1xTMT6plex [K14]; 1xTMT6plex [N-Term]	P27550	Acetyl-coenzyme A synthetase OS=Escherichia coli (strain K12) OX=83333 GN=acs PE=1 SV=2	1.00257	1.00483
[R].GNESIYLLMR.[-]	1xTMT6plex [N-Term]	P39099	Periplasmic pH-dependent serine endoprotease DegQ OS=Escherichia coli (strain K12) OX=83333 GN=degQ PE=1 SV=1	0.99658	1.00483
[K].LIQLMNETVDGDYQTFK.[S]	1xTMT6plex [K17]; 1xTMT6plex [N-Term]	P0AFG8	Pyruvate dehydrogenase E1 component OS=Escherichia coli (strain K12) OX=83333 GN=aceE PE=1 SV=2	1.00462	1.00483
[K].LTDDDMTIIEGK.[R]	1xOxidation [M6]; 1xTMT6plex [K12]; 1xTMT6plex [N-Term]	P68206	UPF0337 protein YjbJ OS=Escherichia coli (strain K12) OX=83333 GN=yjbJ PE=1 SV=1	0.993424	1.00485
[K].LGLNPDQVYK.[T]	1xTMT6plex [K10]; 1xTMT6plex [N-Term]	P0AAR3	Cys-tRNA(Pro)/Cys-tRNA(Cys) deacylase YbaK OS=Escherichia coli (strain K12) OX=83333 GN=ybaK PE=1 SV=1	1.0037	1.00488
[K].RHEAWITLEK.[A]	1xTMT6plex [K10]; 1xTMT6plex [N-Term]	P0AG67	30S ribosomal protein S1 OS=Escherichia coli (strain K12) OX=83333 GN=rpsA PE=1 SV=1	1.00922	1.00489
[K].LMTNHGGGNFK.[K]	1xOxidation [M2]; 1xTMT6plex [K11]; 1xTMT6plex [N-Term]	P60906	Histidine--tRNA ligase OS=Escherichia coli (strain K12) OX=83333 GN=hisS PE=1 SV=2	0.997012	1.00492
[R].TIHQENT.[-]	1xTMT6plex [N-Term]	Q46893	2-C-methyl-D-erythritol 4-phosphate cytidylyltransferase OS=Escherichia coli (strain K12) OX=83333 GN=ispD PE=1 SV=3	0.994996	1.00492
[R].RDILISLR.[T]	1xTMT6plex [N-Term]	P28905	DNA polymerase III subunit chi OS=Escherichia coli (strain K12) OX=83333 GN=holC PE=1 SV=1	1.00495	1.00492
[K].EWEGLQDTVFASPPCR.[G]	1xCarbamidomethyl [C15]; 1xTMT6plex [N-Term]	P0ABE2	DNA-binding transcriptional regulator BolA OS=Escherichia coli (strain K12) OX=83333 GN=bolA PE=1 SV=1	1.00237	1.00493
[R].IYGDTIPGHQADK.[R]	1xTMT6plex [K13]; 1xTMT6plex [N-Term]	P25526	Succinate-semialdehyde dehydrogenase [NADP(+)] GabD OS=Escherichia coli (strain K12) OX=83333 GN=gabD PE=1 SV=1	1.00329	1.00494
[R].ALDFLLEQGFVHK.[V]	1xTMT6plex [K13]; 1xTMT6plex [N-Term]	P0AC51	Zinc uptake regulation protein OS=Escherichia coli (strain K12) OX=83333 GN=zur PE=1 SV=1	0.99354	1.00494
[K].ASAPGQISVNDLR.[T]	1xTMT6plex [N-Term]	P05194	3-dehydroquinate dehydratase OS=Escherichia coli (strain K12) OX=83333 GN=aroD PE=1 SV=2	1.00407	1.00496
[K].NGLLLAR.[E]	1xTMT6plex [N-Term]	P0A9Q1	Aerobic respiration control protein ArcA OS=Escherichia coli (strain K12) OX=83333 GN=arcA PE=1 SV=1	1.00309	1.00498
[K].IELDQDYIDERLPVAGK.[E]	1xTMT6plex [K17]; 1xTMT6plex [N-Term]	P23003	tRNA/tmRNA (uracil-C(5))-methyltransferase OS=Escherichia coli (strain K12) OX=83333 GN=trmA PE=1 SV=1	0.996074	1.00498
[R].MQAVGLDLPFQTR.[S]	1xTMT6plex [N-Term]	P69924	Ribonucleoside-diphosphate reductase 1 subunit beta OS=Escherichia coli (strain K12) OX=83333 GN=nrdB PE=1 SV=2	1.00281	1.00502
[K].AMQEVLQQFAHVK.[D]	1xOxidation [M2]; 1xTMT6plex [K13]; 1xTMT6plex [N-Term]	P0AFG3	2-oxoglutarate dehydrogenase E1 component OS=Escherichia coli (strain K12) OX=83333 GN=sucA PE=1 SV=1	1.0025	1.00503
[R].TPFTDEHLQPFER.[V]	1xTMT6plex [N-Term]	P08957	Type I restriction enzyme EcoKI M protein OS=Escherichia coli (strain K12) OX=83333 GN=hsdM PE=1 SV=1	0.995714	1.00505
[K].MVLETGEHPGALK.[D]	1xOxidation [M1]; 1xTMT6plex [K13]; 1xTMT6plex [N-Term]	P0A9L8	Pyrroline-5-carboxylate reductase OS=Escherichia coli (strain K12) OX=83333 GN=proC PE=1 SV=1	0.996997	1.00505
[R].ETGQSFLDNILSR.[G]	1xTMT6plex [N-Term]	P27298	Oligopeptidase A OS=Escherichia coli (strain K12) OX=83333 GN=prlC PE=3 SV=3	0.99518	1.00506
[R].VLFQLK.[T]	1xTMT6plex [K6]; 1xTMT6plex [N-Term]	P0AFL9	Intermembrane transport protein PqiA OS=Escherichia coli (strain K12) OX=83333 GN=pqiA PE=1 SV=1	0.996326	1.00509
[K].AWQPGGAGTDFLTEAHLDLPMEFESIGK.[A]	1xOxidation [E22]; 1xTMT6plex [K28]; 1xTMT6plex [N-Term]	P31979	NADH-quinone oxidoreductase subunit F OS=Escherichia coli (strain K12) OX=83333 GN=nuoF PE=1 SV=3	0.995763	1.00509
[R].AEEAAEMAISSPLLEDIDLSGAR.[G]	1xTMT6plex [N-Term]	P0A9A6	Cell division protein FtsZ OS=Escherichia coli (strain K12) OX=83333 GN=ftsZ PE=1 SV=1	0.995534	1.0051
[K].EETFGPLAPLFR.[F]	1xTMT6plex [N-Term]	P25526	Succinate-semialdehyde dehydrogenase [NADP(+)] GabD OS=Escherichia coli (strain K12) OX=83333 GN=gabD PE=1 SV=1	0.996533	1.00511
[R].QIAADNLTQLTAFR.[H]	1xTMT6plex [N-Term]	P17802	Adenine DNA glycosylase OS=Escherichia coli (strain K12) OX=83333 GN=mutY PE=1 SV=1	0.996587	1.00512
[K].MDAWLSGPNANK.[I]	1xOxidation [M1]; 1xTMT6plex [K12]; 1xTMT6plex [N-Term]	P0AEE5	D-galactose-binding periplasmic protein OS=Escherichia coli (strain K12) OX=83333 GN=mglB PE=1 SV=1	0.996281	1.00513
[K].LVSSAGTGHFYTTTK.[N]	1xDioxidation [F10]; 1xTMT6plex [K15]; 1xTMT6plex [N-Term]	P0A7N9	50S ribosomal protein L33 OS=Escherichia coli (strain K12) OX=83333 GN=rpmG PE=1 SV=2	0.994345	1.00514
[R].IEVPEIGEEVIEIK.[A]	1xTMT6plex [K14]; 1xTMT6plex [N-Term]	P0AFF6	Transcription termination/antitermination protein NusA OS=Escherichia coli (strain K12) OX=83333 GN=nusA PE=1 SV=1	0.995091	1.00515
[K].FGSWPEVMK.[T]	1xTMT6plex [K9]; 1xTMT6plex [N-Term]	P16700	Thiosulfate-binding protein OS=Escherichia coli (strain K12) OX=83333 GN=cysP PE=1 SV=1	0.996524	1.00518
[R].YTGIDEIGR.[K]	1xTMT6plex [N-Term]	P39411	Inosine/xanthosine triphosphatase OS=Escherichia coli (strain K12) OX=83333 GN=yjjX PE=1 SV=2	1.00526	1.00518
[R].LMGEQFVTGETIAEALANAR.[K]	1xTMT6plex [N-Term]	P09546	Bifunctional protein PutA OS=Escherichia coli (strain K12) OX=83333 GN=putA PE=1 SV=3	1.0035	1.0052
[R].VVGAVTQMGLK.[F]	1xTMT6plex [K11]; 1xTMT6plex [N-Term]	P0A6U3	tRNA uridine 5-carboxymethylaminomethyl modification enzyme MnmG OS=Escherichia coli (strain K12) OX=83333 GN=mnmG PE=1 SV=1	0.994742	1.0052
[K].SDTGPLDPECDCYTCR.[N]	3xCarbamidomethyl [C10; C12; C15]; 1xTMT6plex [N-Term]	P0A847	Queuine tRNA-ribosyltransferase OS=Escherichia coli (strain K12) OX=83333 GN=tgt PE=1 SV=1	0.99575	1.00524
[R].STGSYSLVTQQPLGGK.[A]	1xTMT6plex [K16]; 1xTMT6plex [N-Term]	P0A8V2	DNA-directed RNA polymerase subunit beta OS=Escherichia coli (strain K12) OX=83333 GN=rpoB PE=1 SV=1	0.994662	1.00526
[K].GYCQLLSPTLR.[I]	1xCarbamidomethyl [C3]; 1xTMT6plex [N-Term]	P38506	Flap endonuclease Xni OS=Escherichia coli (strain K12) OX=83333 GN=ygdG PE=1 SV=3	0.997804	1.00527
[K].GEIVPGVATQWK.[S]	1xTMT6plex [K12]; 1xTMT6plex [N-Term]	P77348	Periplasmic murein peptide-binding protein OS=Escherichia coli (strain K12) OX=83333 GN=mppA PE=1 SV=2	0.996192	1.00527
[K].ENNFALPAVNCVGTDSINAVLETAAK.[V]	1xOxidation [T14]; 1xTrioxidation [C11]; 1xDioxidation [I17]; 1xTMT6plex [K26]; 1xTMT6plex [N-Term]; 1xCarbonyl [V12]	P0AB71	Fructose-bisphosphate aldolase class 2 OS=Escherichia coli (strain K12) OX=83333 GN=fbaA PE=1 SV=2	1.00493	1.00528
[K].WFNESK.[G]	1xTMT6plex [K6]; 1xTMT6plex [N-Term]	P0A972; P0A9Y6	Cold shock-like protein CspE OS=Escherichia coli (strain K12) OX=83333 GN=cspE PE=1 SV=2;Cold shock-like protein CspC OS=Escherichia coli (strain K12) OX=83333 GN=cspC PE=1 SV=2	0.983566	1.0053
[K].YIELPDAYK.[S]	1xTMT6plex [K9]; 1xTMT6plex [N-Term]	P0A7E5	CTP synthase OS=Escherichia coli (strain K12) OX=83333 GN=pyrG PE=1 SV=2	1.0032	1.00531
[K].LTIPEVELPNAELLGK.[R]	1xTMT6plex [K16]; 1xTMT6plex [N-Term]	P0A9P6	ATP-dependent RNA helicase DeaD OS=Escherichia coli (strain K12) OX=83333 GN=deaD PE=1 SV=2	0.996462	1.00534
[R].YNEDSR.[D]	1xTMT6plex [N-Term]	P0AC47	Fumarate reductase iron-sulfur subunit OS=Escherichia coli (strain K12) OX=83333 GN=frdB PE=1 SV=2	1.006	1.00535
[R].VMTVGTHGTTYGGNPLASAVAGK.[V]	1xTMT6plex [K23]; 1xTMT6plex [N-Term]	P77581	Succinylornithine transaminase OS=Escherichia coli (strain K12) OX=83333 GN=astC PE=1 SV=1	0.994206	1.00537
[R].FCPTGGISPANYR.[D]	1xCarbamidomethyl [C2]; 1xOxidation [F1]; 1xTMT6plex [N-Term]	P0A955	KHG/KDPG aldolase OS=Escherichia coli (strain K12) OX=83333 GN=eda PE=1 SV=1	1.0038	1.00537
[-].MLILTR.[R]	1xTMT6plex [N-Term]	P69913	Carbon storage regulator OS=Escherichia coli (strain K12) OX=83333 GN=csrA PE=1 SV=1	1.00396	1.00537
[R].GSTNTFVER.[G]	1xTMT6plex [N-Term]	P0AG78	Sulfate-binding protein OS=Escherichia coli (strain K12) OX=83333 GN=sbp PE=1 SV=1	1.0031	1.0054
[K].LTAGEMQGGCFTISSIGGLGTTHFAPIVNAPEVAILGVSK.[S]	1xCarbamidomethyl [C10]; 1xOxidation [M6]; 1xTMT6plex [K40]; 1xTMT6plex [N-Term]	P06959	Dihydrolipoyllysine-residue acetyltransferase component of pyruvate dehydrogenase complex OS=Escherichia coli (strain K12) OX=83333 GN=aceF PE=1 SV=3	1.00367	1.0054
[K].TTLDQLLDIVQGPDYPTEAEIITSR.[A]	1xTMT6plex [N-Term]	P0AFI2	DNA topoisomerase 4 subunit A OS=Escherichia coli (strain K12) OX=83333 GN=parC PE=1 SV=1	0.995984	1.0054
[K].YPLEAVSIMATICER.[T]	1xCarbamidomethyl [C13]; 1xTMT6plex [N-Term]	P0AD61	Pyruvate kinase I OS=Escherichia coli (strain K12) OX=83333 GN=pykF PE=1 SV=1	0.996297	1.0054
[R].EAAESLFENLFFSEDR.[Y]	1xTMT6plex [N-Term]	P0A8V2	DNA-directed RNA polymerase subunit beta OS=Escherichia coli (strain K12) OX=83333 GN=rpoB PE=1 SV=1	0.992641	1.00543
[K].AVDNALR.[D]	1xTMT6plex [N-Term]	P27298	Oligopeptidase A OS=Escherichia coli (strain K12) OX=83333 GN=prlC PE=3 SV=3	0.994158	1.00543
[R].EICPELTLR.[S]	1xCarbamidomethyl [C3]; 1xTMT6plex [N-Term]	P0AEI4	Ribosomal protein S12 methylthiotransferase RimO OS=Escherichia coli (strain K12) OX=83333 GN=rimO PE=1 SV=1	0.99638	1.00543
[R].HPDTLLAAR.[S]	1xTMT6plex [N-Term]	P17169	Glutamine--fructose-6-phosphate aminotransferase [isomerizing] OS=Escherichia coli (strain K12) OX=83333 GN=glmS PE=1 SV=4	0.997006	1.00544
[R].GEVIDIFPAESDDIALR.[V]	1xTMT6plex [N-Term]	P0A8F8	UvrABC system protein B OS=Escherichia coli (strain K12) OX=83333 GN=uvrB PE=1 SV=2	0.991935	1.00545
[R].AGMVAGVIVNR.[T]	1xOxidation [M3]; 1xTMT6plex [N-Term]	P12758	Uridine phosphorylase OS=Escherichia coli (strain K12) OX=83333 GN=udp PE=1 SV=3	0.99756	1.00545
[K].EDVIIESVTVSE.[-]	1xTMT6plex [N-Term]	P23869	Peptidyl-prolyl cis-trans isomerase B OS=Escherichia coli (strain K12) OX=83333 GN=ppiB PE=1 SV=2	1.00483	1.00546
[R].ADFEEHKDEVDWL.[-]	1xTMT6plex [K7]; 1xTMT6plex [N-Term]	P33643	Ribosomal large subunit pseudouridine synthase D OS=Escherichia coli (strain K12) OX=83333 GN=rluD PE=1 SV=4	1.00489	1.00547
[R].ERELFDLIK.[A]	1xTMT6plex [K9]; 1xTMT6plex [N-Term]	P60595	Imidazole glycerol phosphate synthase subunit HisH OS=Escherichia coli (strain K12) OX=83333 GN=hisH PE=1 SV=1	0.995699	1.00548
[R].FGGALMAVK.[I]	1xTMT6plex [K9]; 1xTMT6plex [N-Term]	P08390	USG-1 protein OS=Escherichia coli (strain K12) OX=83333 GN=usg PE=1 SV=1	1.0035	1.00548
[R].LFYNDFQADDADLSDYTNK.[S]	1xTMT6plex [K19]; 1xTMT6plex [N-Term]	P0A940	Outer membrane protein assembly factor BamA OS=Escherichia coli (strain K12) OX=83333 GN=bamA PE=1 SV=1	1.00515	1.00551
[R].HYADTQDLYSLPEK.[A]	1xTMT6plex [K14]; 1xTMT6plex [N-Term]	P25740	Lipopolysaccharide core biosynthesis protein RfaG OS=Escherichia coli (strain K12) OX=83333 GN=rfaG PE=1 SV=1	0.996672	1.00552
[R].FYGLYIAK.[N]	1xTMT6plex [K8]; 1xTMT6plex [N-Term]	P15078	Peptide transporter CstA OS=Escherichia coli (strain K12) OX=83333 GN=cstA PE=1 SV=3	1.00346	1.00556
[K].AALIAK.[S]	1xTMT6plex [K6]; 1xTMT6plex [N-Term]	P15288	Cytosol non-specific dipeptidase OS=Escherichia coli (strain K12) OX=83333 GN=pepD PE=1 SV=3	0.972773	1.00557
[K].YDSFDSALR.[N]	1xTMT6plex [N-Term]	P77748	Uncharacterized protein YdiJ OS=Escherichia coli (strain K12) OX=83333 GN=ydiJ PE=4 SV=1	0.996893	1.0056
[R].HPFPGPGLGVR.[V]	1xTMT6plex [N-Term]	P04079	GMP synthase [glutamine-hydrolyzing] OS=Escherichia coli (strain K12) OX=83333 GN=guaA PE=1 SV=1	0.996792	1.00562
[K].TVAVHSSADRDLK.[H]	1xTMT6plex [K13]; 1xTMT6plex [N-Term]	P24182	Biotin carboxylase OS=Escherichia coli (strain K12) OX=83333 GN=accC PE=1 SV=2	0.995701	1.00563
[K].TILEELGEIAFWK.[L]	1xTMT6plex [K13]; 1xTMT6plex [N-Term]	P12281	Molybdopterin molybdenumtransferase OS=Escherichia coli (strain K12) OX=83333 GN=moeA PE=1 SV=1	0.996003	1.00564
[K].DYYAIMGVKPTDDLK.[T]	2xTMT6plex [K9; K15]; 1xTMT6plex [N-Term]	P36659	Curved DNA-binding protein OS=Escherichia coli (strain K12) OX=83333 GN=cbpA PE=1 SV=2	0.998142	1.00564
[R].EYASFTQEQVDK.[I]	1xTMT6plex [K12]; 1xTMT6plex [N-Term]	P0A9Q7	Aldehyde-alcohol dehydrogenase OS=Escherichia coli (strain K12) OX=83333 GN=adhE PE=1 SV=2	0.995417	1.00565
[R].AVETIDFMTAHWAHLPYDFLGR.[V]	1xTMT6plex [N-Term]	P04079	GMP synthase [glutamine-hydrolyzing] OS=Escherichia coli (strain K12) OX=83333 GN=guaA PE=1 SV=1	1.00673	1.00567
[K].FDLAFANDPDYDR.[H]	1xTMT6plex [N-Term]	P36938	Phosphoglucomutase OS=Escherichia coli (strain K12) OX=83333 GN=pgm PE=1 SV=1	1.00794	1.00569
[R].EIMALADLANR.[Y]	1xTMT6plex [N-Term]	P00959	Methionine--tRNA ligase OS=Escherichia coli (strain K12) OX=83333 GN=metG PE=1 SV=2	1.00359	1.0057
[K].VIAPYPLSTPVADIAAQALSPQGIVAMR.[E]	1xOxidation [P/M]; 1xTMT6plex [N-Term]	P06986	Histidinol-phosphate aminotransferase OS=Escherichia coli (strain K12) OX=83333 GN=hisC PE=1 SV=2	0.995797	1.00574
[K].LTQPEWFGWSQEK.[R]	1xTMT6plex [K13]; 1xTMT6plex [N-Term]	P23843	Periplasmic oligopeptide-binding protein OS=Escherichia coli (strain K12) OX=83333 GN=oppA PE=1 SV=2	0.995158	1.00577
[R].MGIAPQQMLFVGDSR.[N]	1xTMT6plex [N-Term]	P32662	Phosphoglycolate phosphatase OS=Escherichia coli (strain K12) OX=83333 GN=gph PE=1 SV=1	1.00393	1.0058
[K].EHEWLR.[K]	1xTMT6plex [N-Term]	P0A6T9	Glycine cleavage system H protein OS=Escherichia coli (strain K12) OX=83333 GN=gcvH PE=1 SV=2	1.00709	1.00583
[R].WDIVQGVR.[Q]	1xTMT6plex [N-Term]	P60472	Ditrans,polycis-undecaprenyl-diphosphate synthase ((2E,6E)-farnesyl-diphosphate specific) OS=Escherichia coli (strain K12) OX=83333 GN=ispU PE=1 SV=1	0.997655	1.00585
[K].VGLFGGAGVGK.[T]	1xTMT6plex [K11]; 1xTMT6plex [N-Term]	P0ABB4	ATP synthase subunit beta OS=Escherichia coli (strain K12) OX=83333 GN=atpD PE=1 SV=2	0.984354	1.00588
[K].MQSDEGEINPVDILR.[W]	1xTMT6plex [N-Term]	P23839	UPF0701 protein YicC OS=Escherichia coli (strain K12) OX=83333 GN=yicC PE=1 SV=2	1.00405	1.00589
[R].EYTLASLR.[N]	1xTMT6plex [N-Term]	P60752	Lipid A export ATP-binding/permease protein MsbA OS=Escherichia coli (strain K12) OX=83333 GN=msbA PE=1 SV=1	1.00637	1.0059
[K].LICYGENR.[D]	1xCarbamidomethyl [C3]; 1xOxidation [Y4]; 1xTMT6plex [N-Term]	P24182	Biotin carboxylase OS=Escherichia coli (strain K12) OX=83333 GN=accC PE=1 SV=2	0.996314	1.0059
[R].LNADDDVSEIFK.[N]	1xTMT6plex [K12]; 1xTMT6plex [N-Term]	P28903	Anaerobic ribonucleoside-triphosphate reductase OS=Escherichia coli (strain K12) OX=83333 GN=nrdD PE=1 SV=2	0.996117	1.0059
[R].IEQLGSASLLAGLTSDVR.[N]	1xTMT6plex [N-Term]	P33941	ABC transporter ATP-binding/permease protein YojI OS=Escherichia coli (strain K12) OX=83333 GN=yojI PE=1 SV=2	1.00396	1.00592
[R].AALANMVQAAQNLR.[R]	1xTMT6plex [N-Term]	P25665	5-methyltetrahydropteroyltriglutamate--homocysteine methyltransferase OS=Escherichia coli (strain K12) OX=83333 GN=metE PE=1 SV=6	1.00347	1.00592
[K].GYISDQLTDEAIGVVDR.[A]	1xTMT6plex [N-Term]	P77318	Uncharacterized sulfatase YdeN OS=Escherichia coli (strain K12) OX=83333 GN=ydeN PE=3 SV=2	1.00386	1.00593
[K].SLLSDTLK.[W]	1xTMT6plex [K8]; 1xTMT6plex [N-Term]	P40191	Pyridoxine/pyridoxal/pyridoxamine kinase OS=Escherichia coli (strain K12) OX=83333 GN=pdxK PE=1 SV=2	0.996591	1.00593
[K].FYRPER.[W]	1xTMT6plex [N-Term]	P0C0K3	Stress response kinase A OS=Escherichia coli (strain K12) OX=83333 GN=srkA PE=1 SV=1	0.997526	1.00593
[R].INIVDTPGHADFGGEVER.[V]	1xTMT6plex [N-Term]	P32132	GTP-binding protein TypA/BipA OS=Escherichia coli (strain K12) OX=83333 GN=typA PE=1 SV=2	1.00345	1.00594
[R].AESIPEDVIAGASALVLTSYLVR.[C]	1xTMT6plex [N-Term]	P0AEW6	Inosine-guanosine kinase OS=Escherichia coli (strain K12) OX=83333 GN=gsk PE=1 SV=1	0.996487	1.00595
[R].LEGVQTQDGYDEMVK.[V]	1xOxidation [M13]; 1xTMT6plex [K15]; 1xTMT6plex [N-Term]	P0AB10	Intermembrane transport lipoprotein PqiC OS=Escherichia coli (strain K12) OX=83333 GN=pqiC PE=1 SV=2	1.00365	1.00596
[R].HIPMVVMDWGEAK.[A]	1xTMT6plex [K13]; 1xTMT6plex [N-Term]	P0ACP7	HTH-type transcriptional repressor PurR OS=Escherichia coli (strain K12) OX=83333 GN=purR PE=1 SV=2	0.996519	1.00597
[R].ADLVFGSNSVLR.[A]	1xTMT6plex [N-Term]	P13029	Catalase-peroxidase OS=Escherichia coli (strain K12) OX=83333 GN=katG PE=1 SV=2	1.00371	1.00597
[R].FAAYFQQGNMESNGK.[Y]	1xOxidation [M/E]; 1xTMT6plex [K15]; 1xTMT6plex [N-Term]	P0A6T1	Glucose-6-phosphate isomerase OS=Escherichia coli (strain K12) OX=83333 GN=pgi PE=1 SV=1	0.996458	1.00599
[R].DLDSAIAAAK.[S]	1xTMT6plex [K10]; 1xTMT6plex [N-Term]	P40191	Pyridoxine/pyridoxal/pyridoxamine kinase OS=Escherichia coli (strain K12) OX=83333 GN=pdxK PE=1 SV=2	1.00401	1.00599
[R].HYGALQGLNK.[A]	1xOxidation [Y2]; 1xTMT6plex [K10]; 1xTMT6plex [N-Term]	P62707	2,3-bisphosphoglycerate-dependent phosphoglycerate mutase OS=Escherichia coli (strain K12) OX=83333 GN=gpmA PE=1 SV=2	0.998128	1.00599
[R].EEQHLYDLCELEALSLK.[H]	1xCarbamidomethyl [C9]; 1xTMT6plex [K17]; 1xTMT6plex [N-Term]	P0AEN1	NAD(P)H-flavin reductase OS=Escherichia coli (strain K12) OX=83333 GN=fre PE=1 SV=2	1.00757	1.006
[K].EWSFISSSLVK.[E]	1xTMT6plex [K11]; 1xTMT6plex [N-Term]	P0A6I6	Phosphopantetheine adenylyltransferase OS=Escherichia coli (strain K12) OX=83333 GN=coaD PE=1 SV=1	0.995766	1.00601
[R].VLQSQPGER.[N]	1xTMT6plex [N-Term]	P0ADX7	Uncharacterized protein YhhA OS=Escherichia coli (strain K12) OX=83333 GN=yhhA PE=1 SV=1	0.996147	1.00601
[K].IEDVPQEQR.[D]	1xTMT6plex [N-Term]	P23538	Phosphoenolpyruvate synthase OS=Escherichia coli (strain K12) OX=83333 GN=ppsA PE=1 SV=5	0.989	1.00601
[K].DLLALSPEDR.[A]	1xTMT6plex [N-Term]	P77499	Probable ATP-dependent transporter SufC OS=Escherichia coli (strain K12) OX=83333 GN=sufC PE=1 SV=1	1.00441	1.00604
[R].IDESGFDIR.[L]	1xTMT6plex [N-Term]	P0AG07	Ribulose-phosphate 3-epimerase OS=Escherichia coli (strain K12) OX=83333 GN=rpe PE=1 SV=1	0.994872	1.00605
[K].IALGIEYDGSK.[Y]	1xTMT6plex [K11]; 1xTMT6plex [N-Term]	P07649	tRNA pseudouridine synthase A OS=Escherichia coli (strain K12) OX=83333 GN=truA PE=1 SV=1	0.996621	1.00605
[R].LVIGIAAR.[N]	1xTMT6plex [N-Term]	P00550	PTS system mannitol-specific EIICBA component OS=Escherichia coli (strain K12) OX=83333 GN=mtlA PE=1 SV=1	0.997118	1.00605
[R].IIEINPEEGWVR.[V]	1xTMT6plex [N-Term]	P77748	Uncharacterized protein YdiJ OS=Escherichia coli (strain K12) OX=83333 GN=ydiJ PE=4 SV=1	0.995671	1.00607
[R].VMSMVDSVLLVVDAFDGPMPQTR.[F]	1xOxidation [M2]; 1xTMT6plex [N-Term]	P32132	GTP-binding protein TypA/BipA OS=Escherichia coli (strain K12) OX=83333 GN=typA PE=1 SV=2	0.994981	1.00607
[K].IGVMFGNPETTTGGNALK.[F]	1xTMT6plex [K18]; 1xTMT6plex [N-Term]	P0A7G6	Protein RecA OS=Escherichia coli (strain K12) OX=83333 GN=recA PE=1 SV=2	1.00401	1.00608
[K].DDNLLALFDIPK.[I]	1xTMT6plex [K12]; 1xTMT6plex [N-Term]	P0AES0	Bifunctional glutathionylspermidine synthetase/amidase OS=Escherichia coli (strain K12) OX=83333 GN=gss PE=1 SV=1	0.99506	1.00608
[K].AWHSSSETIAK.[I]	1xOxidation [W2]; 1xTMT6plex [K11]; 1xTMT6plex [N-Term]; 1xCarbonyl [A1]	P0AE08	Alkyl hydroperoxide reductase C OS=Escherichia coli (strain K12) OX=83333 GN=ahpC PE=1 SV=2	1.00412	1.00608
[R].FLASGLK.[C]	1xTMT6plex [K7]; 1xTMT6plex [N-Term]	P09158	Polyamine aminopropyltransferase OS=Escherichia coli (strain K12) OX=83333 GN=speE PE=1 SV=2	0.996122	1.00609
[R].FVIDNR.[T]	1xTMT6plex [N-Term]	P75691	Aldehyde reductase YahK OS=Escherichia coli (strain K12) OX=83333 GN=yahK PE=1 SV=1	0.996345	1.00609
[K].IAHDISSYSFVAMAK.[A]	1xTMT6plex [K15]; 1xTMT6plex [N-Term]	P0AEK4	Enoyl-[acyl-carrier-protein] reductase [NADH] FabI OS=Escherichia coli (strain K12) OX=83333 GN=fabI PE=1 SV=2	1.00549	1.0061
[R].FAPSPTGYLHVGGAR.[T]	1xTMT6plex [N-Term]	P04805	Glutamate--tRNA ligase OS=Escherichia coli (strain K12) OX=83333 GN=gltX PE=1 SV=1	1.00428	1.00611
[R].EIAYRPAR.[V]	1xTMT6plex [N-Term]	P25516	Aconitate hydratase A OS=Escherichia coli (strain K12) OX=83333 GN=acnA PE=1 SV=3	0.995372	1.00611
[R].VTDIEPGLVGGTEFSNVR.[F]	1xTMT6plex [N-Term]	P39831	NADP-dependent 3-hydroxy acid dehydrogenase YdfG OS=Escherichia coli (strain K12) OX=83333 GN=ydfG PE=1 SV=2	0.995044	1.00611
[K].IGSLGMDVYENERDLFFEDK.[S]	1xTMT6plex [K20]; 1xTMT6plex [N-Term]	P52643	D-lactate dehydrogenase OS=Escherichia coli (strain K12) OX=83333 GN=ldhA PE=1 SV=1	0.994366	1.00611
[R].IYALPEMSEEDGYK.[V]	1xOxidation [M7]; 1xTMT6plex [K14]; 1xTMT6plex [N-Term]	P0A9U3	Uncharacterized ABC transporter ATP-binding protein YbiT OS=Escherichia coli (strain K12) OX=83333 GN=ybiT PE=1 SV=1	1.00443	1.00611
[R].GQETLDRFDFQDLMEEK.[I]	1xTMT6plex [K17]; 1xTMT6plex [N-Term]	P77499	Probable ATP-dependent transporter SufC OS=Escherichia coli (strain K12) OX=83333 GN=sufC PE=1 SV=1	0.994313	1.00611
[R].FCVHLIPETLER.[T]	1xCarbamidomethyl [C2]; 1xTMT6plex [N-Term]	P0AFU8	Riboflavin synthase OS=Escherichia coli (strain K12) OX=83333 GN=ribC PE=1 SV=1	1.00429	1.00611
[K].LTTDASEWEVLLDGEK.[V]	1xTMT6plex [K16]; 1xTMT6plex [N-Term]	P37773	UDP-N-acetylmuramate--L-alanyl-gamma-D-glutamyl-meso-2,6-diaminoheptandioate ligase OS=Escherichia coli (strain K12) OX=83333 GN=mpl PE=1 SV=3	1.00628	1.00613
[K].IELDQDYIDER.[L]	1xTMT6plex [N-Term]	P23003	tRNA/tmRNA (uracil-C(5))-methyltransferase OS=Escherichia coli (strain K12) OX=83333 GN=trmA PE=1 SV=1	1.01161	1.00613
[K].FNQLATEIDNTVVLCISADLPFAQSR.[F]	1xCarbamidomethyl [C15]; 1xOxidation [L14]; 1xTMT6plex [N-Term]	P0A862	Thiol peroxidase OS=Escherichia coli (strain K12) OX=83333 GN=tpx PE=1 SV=2	0.991389	1.00613
[R].KLGVDIDNLLCSQPDTGEQALEICDALAR.[S]	2xCarbamidomethyl [C11; C24]; 1xTMT6plex [K1]; 1xTMT6plex [N-Term]	P0A7G6	Protein RecA OS=Escherichia coli (strain K12) OX=83333 GN=recA PE=1 SV=2	0.99	1.00613
[R].ETQDSETLDTADALEQK.[E]	1xTMT6plex [K17]; 1xTMT6plex [N-Term]	P24255	RNA polymerase sigma-54 factor OS=Escherichia coli (strain K12) OX=83333 GN=rpoN PE=1 SV=2	0.993743	1.00613
[R].GYTVSIFNR.[S]	1xTMT6plex [N-Term]	P00350	6-phosphogluconate dehydrogenase, decarboxylating OS=Escherichia coli (strain K12) OX=83333 GN=gnd PE=1 SV=2	0.995784	1.00613
[K].LAAITDWTAENVHHAIQATADELEVGMGK.[V]	1xTMT6plex [K29]; 1xTMT6plex [N-Term]	P04805	Glutamate--tRNA ligase OS=Escherichia coli (strain K12) OX=83333 GN=gltX PE=1 SV=1	0.994541	1.00613
[K].AEAIHYIGDLVQR.[T]	1xTMT6plex [N-Term]	P0A7Z4	DNA-directed RNA polymerase subunit alpha OS=Escherichia coli (strain K12) OX=83333 GN=rpoA PE=1 SV=1	0.996875	1.00613
[R].LPFSDTSMDAIIR.[I]	1xTMT6plex [N-Term]	P36999	23S rRNA (guanine(745)-N(1))-methyltransferase OS=Escherichia coli (strain K12) OX=83333 GN=rlmA PE=1 SV=1	1.00638	1.00614
[K].VATLEDATEMVNLYR.[D]	1xOxidation [M10]; 1xTMT6plex [N-Term]	P0AFG3	2-oxoglutarate dehydrogenase E1 component OS=Escherichia coli (strain K12) OX=83333 GN=sucA PE=1 SV=1	1.00397	1.00614
[R].LPVAGK.[E]	1xTMT6plex [K6]; 1xTMT6plex [N-Term]	P23003	tRNA/tmRNA (uracil-C(5))-methyltransferase OS=Escherichia coli (strain K12) OX=83333 GN=trmA PE=1 SV=1	0.99459	1.00614
[K].EPILCAPNDPDDARPLSAVQGEK.[I]	1xCarbamidomethyl [C5]; 1xTMT6plex [K23]; 1xTMT6plex [N-Term]	P36683	Aconitate hydratase B OS=Escherichia coli (strain K12) OX=83333 GN=acnB PE=1 SV=3	1.00606	1.00615
[K].LATFEAK.[F]	1xTMT6plex [K7]; 1xTMT6plex [N-Term]	P76536	Dye-decolorizing peroxidase YfeX OS=Escherichia coli (strain K12) OX=83333 GN=yfeX PE=1 SV=2	1.00517	1.00615
[R].AVVIKPTLTGSLEK.[V]	2xTMT6plex [K5; K14]; 1xTMT6plex [N-Term]	P29208	o-succinylbenzoate synthase OS=Escherichia coli (strain K12) OX=83333 GN=menC PE=1 SV=2	1.00657	1.00615
[R].GAISAQQLDDDR.[A]	1xTMT6plex [N-Term]	P37626	Uncharacterized protein YhiI OS=Escherichia coli (strain K12) OX=83333 GN=yhiI PE=3 SV=1	0.993965	1.00616
[K].LGPYEFICTGRPDEGIPAVCFK.[L]	2xCarbamidomethyl [C8; C20]; 1xTMT6plex [K22]; 1xTMT6plex [N-Term]	P69908	Glutamate decarboxylase alpha OS=Escherichia coli (strain K12) OX=83333 GN=gadA PE=1 SV=1	0.992719	1.00617
[R].EVFGDK.[S]	1xTMT6plex [K6]; 1xTMT6plex [N-Term]	P0A953	3-oxoacyl-[acyl-carrier-protein] synthase 1 OS=Escherichia coli (strain K12) OX=83333 GN=fabB PE=1 SV=1	0.968112	1.00617
[R].SSMPIIELK.[L]	1xTMT6plex [K9]; 1xTMT6plex [N-Term]	P77808	NMN amidohydrolase-like protein YfaY OS=Escherichia coli (strain K12) OX=83333 GN=yfaY PE=3 SV=1	0.995611	1.00617
[K].MLDAGMNVMR.[L]	1xTMT6plex [N-Term]	P0AD61	Pyruvate kinase I OS=Escherichia coli (strain K12) OX=83333 GN=pykF PE=1 SV=1	0.995627	1.00617
[K].ATFDLAK.[N]	1xTMT6plex [K7]; 1xTMT6plex [N-Term]	P0AEE5	D-galactose-binding periplasmic protein OS=Escherichia coli (strain K12) OX=83333 GN=mglB PE=1 SV=1	1.00441	1.00617
[R].DVFINAGIK.[G]	1xTMT6plex [K9]; 1xTMT6plex [N-Term]	P0AEG4	Thiol:disulfide interchange protein DsbA OS=Escherichia coli (strain K12) OX=83333 GN=dsbA PE=1 SV=1	1.00777	1.00618
[K].QTVAAYIAK.[T]	1xTMT6plex [K9]; 1xTMT6plex [N-Term]	P07003	Pyruvate dehydrogenase [ubiquinone] OS=Escherichia coli (strain K12) OX=83333 GN=poxB PE=1 SV=1	1.00273	1.00618
[R].GIMYPLTK.[A]	1xOxidation [M3]; 1xTMT6plex [K8]; 1xTMT6plex [N-Term]	P25714	Membrane protein insertase YidC OS=Escherichia coli (strain K12) OX=83333 GN=yidC PE=1 SV=2	1.00493	1.00618
[K].EVIPQLDLTINNGEFLTLLGPSGCGK.[T]	1xCarbamidomethyl [C24]; 1xTMT6plex [K26]; 1xTMT6plex [N-Term]	P69874	Spermidine/putrescine import ATP-binding protein PotA OS=Escherichia coli (strain K12) OX=83333 GN=potA PE=1 SV=1	0.993631	1.00618
[R].ELPFSSLIFAR.[Q]	1xTMT6plex [N-Term]	P0ADR6	Ribosomal RNA large subunit methyltransferase M OS=Escherichia coli (strain K12) OX=83333 GN=rlmM PE=1 SV=1	1.00309	1.00618
[K].GVEIGDGFDVVALR.[G]	1xTMT6plex [N-Term]	P12008	Chorismate synthase OS=Escherichia coli (strain K12) OX=83333 GN=aroC PE=1 SV=4	0.995305	1.00618
[R].LYTSSWR.[Y]	1xTMT6plex [N-Term]	P45577	RNA chaperone ProQ OS=Escherichia coli (strain K12) OX=83333 GN=proQ PE=1 SV=2	1.00549	1.00619
[K].TDYVSLPNLLAGR.[E]	1xTMT6plex [N-Term]	P10441	Lipid-A-disaccharide synthase OS=Escherichia coli (strain K12) OX=83333 GN=lpxB PE=1 SV=2	1.00255	1.0062
[R].LSGHFLDR.[L]	1xTMT6plex [N-Term]	P29018	ATP-binding/permease protein CydD OS=Escherichia coli (strain K12) OX=83333 GN=cydD PE=1 SV=3	1.00456	1.0062
[R].AEAGDVANAILDGTDAVMLSGESAK.[G]	1xTMT6plex [K25]; 1xTMT6plex [N-Term]	P0AD61	Pyruvate kinase I OS=Escherichia coli (strain K12) OX=83333 GN=pykF PE=1 SV=1	1.00442	1.0062
[R].VQIIDQPVK.[Y]	1xTMT6plex [K9]; 1xTMT6plex [N-Term]	P39176	Probable L,D-transpeptidase ErfK/SrfK OS=Escherichia coli (strain K12) OX=83333 GN=erfK PE=1 SV=2	0.996903	1.0062
[R].MAQILDTTPQPAQNIAPSAVIDATAK.[L]	1xTMT6plex [K26]; 1xTMT6plex [N-Term]	P21645	UDP-3-O-(3-hydroxymyristoyl)glucosamine N-acyltransferase OS=Escherichia coli (strain K12) OX=83333 GN=lpxD PE=1 SV=2	1.00428	1.0062
[R].EAVMIVPIVDDHLILIR.[E]	1xOxidation [M4]; 1xTMT6plex [N-Term]	P45799	ADP compounds hydrolase NudE OS=Escherichia coli (strain K12) OX=83333 GN=nudE PE=1 SV=1	1.00577	1.0062
[K].AITIEELAQYPLVTYTFGFTGR.[S]	1xTMT6plex [N-Term]	P0A9F3	HTH-type transcriptional regulator CysB OS=Escherichia coli (strain K12) OX=83333 GN=cysB PE=3 SV=1	0.987319	1.00621
[K].AIVLFK.[V]	1xTMT6plex [K6]; 1xTMT6plex [N-Term]	P64564	Uncharacterized protein YggT OS=Escherichia coli (strain K12) OX=83333 GN=yggT PE=3 SV=1	1.00795	1.00621
[R].IVLVETSHTGNMGSVAR.[A]	1xTMT6plex [N-Term]	P0AE01	tRNA (cytidine/uridine-2'-O-)-methyltransferase TrmJ OS=Escherichia coli (strain K12) OX=83333 GN=trmJ PE=1 SV=1	1.00432	1.00621
[R].SVDDVIAQVK.[Q]	1xTMT6plex [K10]; 1xTMT6plex [N-Term]	P60651	Agmatinase OS=Escherichia coli (strain K12) OX=83333 GN=speB PE=1 SV=1	0.995337	1.00621
[R].LAALWGVALR.[E]	1xTMT6plex [N-Term]	P0A8J2	Primosomal protein 1 OS=Escherichia coli (strain K12) OX=83333 GN=dnaT PE=1 SV=2	0.99325	1.00621
[K].VLSYLDVLR.[D]	1xTMT6plex [N-Term]	P42593	2,4-dienoyl-CoA reductase OS=Escherichia coli (strain K12) OX=83333 GN=fadH PE=1 SV=3	0.996585	1.00621
[R].LLLSSGVK.[M]	1xTMT6plex [K8]; 1xTMT6plex [N-Term]	P03819	Glutathione-regulated potassium-efflux system protein KefC OS=Escherichia coli (strain K12) OX=83333 GN=kefC PE=1 SV=2	0.996325	1.00621
[R].LYAASSSGVPVNLLVR.[G]	1xTMT6plex [N-Term]	P0A7B1	Polyphosphate kinase OS=Escherichia coli (strain K12) OX=83333 GN=ppk PE=1 SV=2	1.00399	1.00621
[K].ITLKPGETQTVSFPIDIEALK.[F]	2xTMT6plex [K4; K21]; 1xTMT6plex [N-Term]	P33363	Periplasmic beta-glucosidase OS=Escherichia coli (strain K12) OX=83333 GN=bglX PE=3 SV=2	1.00741	1.00622
[R].SALQYAASVAGLMITTECMVTDLPK.[N]	1xCarbamidomethyl [C18]; 1xTMT6plex [K25]; 1xTMT6plex [N-Term]	P0A6F5	60 kDa chaperonin OS=Escherichia coli (strain K12) OX=83333 GN=groL PE=1 SV=2	0.99555	1.00622
[R].DIAVLEDAGVPYQLLESSR.[L]	1xTMT6plex [N-Term]	P0A6J5	D-amino acid dehydrogenase OS=Escherichia coli (strain K12) OX=83333 GN=dadA PE=1 SV=1	0.995543	1.00622
[R].FESFER.[R]	1xTMT6plex [N-Term]	P0AFM6	Phage shock protein A OS=Escherichia coli (strain K12) OX=83333 GN=pspA PE=1 SV=2	0.994676	1.00622
[K].LYAAFEALPGK.[V]	1xTMT6plex [K11]; 1xTMT6plex [N-Term]	P00936	Adenylate cyclase OS=Escherichia coli (strain K12) OX=83333 GN=cyaA PE=1 SV=5	1.00493	1.00623
[R].ILCQMIGR.[W]	1xCarbamidomethyl [C3]; 1xTMT6plex [N-Term]	P0A8G3	Uronate isomerase OS=Escherichia coli (strain K12) OX=83333 GN=uxaC PE=2 SV=1	0.996942	1.00623
[R].FQLADFAPR.[D]	1xTMT6plex [N-Term]	P39401	Phosphoglycerol transferase I OS=Escherichia coli (strain K12) OX=83333 GN=mdoB PE=3 SV=2	0.995959	1.00623
[K].LPLTLDPVR.[T]	1xTMT6plex [N-Term]	P0AB28	Large ribosomal RNA subunit accumulation protein YceD OS=Escherichia coli (strain K12) OX=83333 GN=yceD PE=2 SV=1	0.995998	1.00623
[K].TSPSIDVAFQAVDQDALK.[A]	1xTMT6plex [K18]; 1xTMT6plex [N-Term]	P00956	Isoleucine--tRNA ligase OS=Escherichia coli (strain K12) OX=83333 GN=ileS PE=1 SV=5	1.00503	1.00623
[K].AVESGDK.[K]	1xTMT6plex [K7]; 1xTMT6plex [N-Term]	P0A7U3	30S ribosomal protein S19 OS=Escherichia coli (strain K12) OX=83333 GN=rpsS PE=1 SV=2	0.97716	1.00624
[K].ATFIGHSMGGK.[A]	1xTMT6plex [K11]; 1xTMT6plex [N-Term]	P75736	Esterase YbfF OS=Escherichia coli (strain K12) OX=83333 GN=ybfF PE=1 SV=1	1.00315	1.00624
[K].VLYQSFPQAER.[A]	1xTMT6plex [N-Term]	P02919	Penicillin-binding protein 1B OS=Escherichia coli (strain K12) OX=83333 GN=mrcB PE=1 SV=2	0.996231	1.00624
[R].DLVPDTDSYQEIFAQPHLIDENDPLFSDTQPR.[L]	1xTMT6plex [N-Term]	P75867	Putative Lon protease homolog OS=Escherichia coli (strain K12) OX=83333 GN=ycbZ PE=3 SV=1	1.00432	1.00624
[R].AYGVSLPWNNSLLIIGGETAGGK.[A]	1xTMT6plex [K23]; 1xTMT6plex [N-Term]	P39371	N-acetylneuraminate epimerase OS=Escherichia coli (strain K12) OX=83333 GN=nanM PE=1 SV=2	1.00436	1.00624
[R].VEGDTLPSSK.[G]	1xTMT6plex [K10]; 1xTMT6plex [N-Term]	P06987	Histidine biosynthesis bifunctional protein HisB OS=Escherichia coli (strain K12) OX=83333 GN=hisB PE=1 SV=1	1.0048	1.00625
[R].YSFTAR.[G]	1xTMT6plex [N-Term]	P09169	Protease 7 OS=Escherichia coli (strain K12) OX=83333 GN=ompT PE=1 SV=1	1.00312	1.00625
[K].NIQPVK.[K]	1xTMT6plex [K6]; 1xTMT6plex [N-Term]	P04994	Exodeoxyribonuclease 7 large subunit OS=Escherichia coli (strain K12) OX=83333 GN=xseA PE=1 SV=2	1.00347	1.00625
[K].LPDAVEEAIEAEMEK.[E]	1xOxidation [M13]; 1xTMT6plex [K15]; 1xTMT6plex [N-Term]	P31120	Phosphoglucosamine mutase OS=Escherichia coli (strain K12) OX=83333 GN=glmM PE=1 SV=3	1.00524	1.00625
[K].TAVDTYR.[Y]	1xTMT6plex [N-Term]	P36683	Aconitate hydratase B OS=Escherichia coli (strain K12) OX=83333 GN=acnB PE=1 SV=3	0.989732	1.00626
[R].YDWADQESLNR.[V]	1xTMT6plex [N-Term]	P06971	Ferrichrome outer membrane transporter/phage receptor OS=Escherichia coli (strain K12) OX=83333 GN=fhuA PE=1 SV=2	1.00351	1.00626
[K].AEYTPHVDTGDYIIVLNADK.[V]	1xTMT6plex [K20]; 1xTMT6plex [N-Term]; 1xCarbonyl [V7]	P0AA10	50S ribosomal protein L13 OS=Escherichia coli (strain K12) OX=83333 GN=rplM PE=1 SV=1	1.00596	1.00626
[K].QLFIHRPTIGLNEYLIEPR.[K]	1xTMT6plex [N-Term]	P0C0K3	Stress response kinase A OS=Escherichia coli (strain K12) OX=83333 GN=srkA PE=1 SV=1	0.994948	1.00626
[R].EQITYVADRPGHDRR.[Y]	1xTMT6plex [N-Term]	P37759	dTDP-glucose 4,6-dehydratase 1 OS=Escherichia coli (strain K12) OX=83333 GN=rfbB PE=3 SV=2	0.993962	1.00626
[K].HIISINDLSR.[D]	1xTMT6plex [N-Term]	P0A786	Aspartate carbamoyltransferase catalytic subunit OS=Escherichia coli (strain K12) OX=83333 GN=pyrB PE=1 SV=2	1.00375	1.00626
[R].QPDGTIAFVVDFTGAEMK.[K]	1xOxidation [M17]; 1xTMT6plex [K18]; 1xTMT6plex [N-Term]	P33136	Glucans biosynthesis protein G OS=Escherichia coli (strain K12) OX=83333 GN=mdoG PE=1 SV=1	1.00467	1.00626
[K].HDMQHLLK.[E]	1xTMT6plex [K8]; 1xTMT6plex [N-Term]	P0A8E1	UPF0227 protein YcfP OS=Escherichia coli (strain K12) OX=83333 GN=ycfP PE=1 SV=1	0.993505	1.00627
[K].QTVYAFLGDGEMDEPESK.[G]	1xOxidation [M/E/D]; 1xTMT6plex [K18]; 1xTMT6plex [N-Term]	P0AFG8	Pyruvate dehydrogenase E1 component OS=Escherichia coli (strain K12) OX=83333 GN=aceE PE=1 SV=2	1.00496	1.00627
[R].SGQIMWK.[R]	1xOxidation [M5]; 1xTMT6plex [K7]; 1xTMT6plex [N-Term]	P77774	Outer membrane protein assembly factor BamB OS=Escherichia coli (strain K12) OX=83333 GN=bamB PE=1 SV=1	0.996728	1.00627
[K].SVIEALK.[H]	1xTMT6plex [K7]; 1xTMT6plex [N-Term]	P0A7E5	CTP synthase OS=Escherichia coli (strain K12) OX=83333 GN=pyrG PE=1 SV=2	0.998175	1.00627
[K].VTIPGSDNEYYK.[V]	1xTMT6plex [K12]; 1xTMT6plex [N-Term]	P0A940	Outer membrane protein assembly factor BamA OS=Escherichia coli (strain K12) OX=83333 GN=bamA PE=1 SV=1	1.00472	1.00627
[K].DGVLFTPPFTSSALPGITR.[D]	1xTMT6plex [N-Term]	P0AB80	Branched-chain-amino-acid aminotransferase OS=Escherichia coli (strain K12) OX=83333 GN=ilvE PE=1 SV=2	0.995406	1.00627
[R].GITINTSHVEYDTPTR.[H]	1xTMT6plex [N-Term]; 1xCarbonyl [V/E]	P0CE47	Elongation factor Tu 1 OS=Escherichia coli (strain K12) OX=83333 GN=tufA PE=1 SV=1	1.00492	1.00627
[R].RGFPGDDEEAQRR.[I]	1xTMT6plex [N-Term]	P09030	Exodeoxyribonuclease III OS=Escherichia coli (strain K12) OX=83333 GN=xthA PE=1 SV=4	0.996969	1.00627
[K].NLVQQVAK.[T]	1xTMT6plex [K8]; 1xTMT6plex [N-Term]	P61889	Malate dehydrogenase OS=Escherichia coli (strain K12) OX=83333 GN=mdh PE=1 SV=1	1.02262	1.00628
[K].VDLQNRPFR.[L]	1xTMT6plex [N-Term]	P0A9P4	Thioredoxin reductase OS=Escherichia coli (strain K12) OX=83333 GN=trxB PE=1 SV=2	1.00408	1.00628
[K].DSLMLQLYPDAELR.[E]	1xTMT6plex [N-Term]	P23836	Transcriptional regulatory protein PhoP OS=Escherichia coli (strain K12) OX=83333 GN=phoP PE=1 SV=1	0.994099	1.00628
[K].TVLTNLLDSDDVR.[H]	1xTMT6plex [N-Term]	P0A6D3	3-phosphoshikimate 1-carboxyvinyltransferase OS=Escherichia coli (strain K12) OX=83333 GN=aroA PE=1 SV=1	1.0055	1.00628
[R].IEPGDVLVTDMTDPDWEPIMK.[K]	1xTMT6plex [K21]; 1xTMT6plex [N-Term]	P23538	Phosphoenolpyruvate synthase OS=Escherichia coli (strain K12) OX=83333 GN=ppsA PE=1 SV=5	0.99384	1.00629
[R].DNVVFSCGVHPLNQNDPYDVEDLRR.[L]	1xCarbamidomethyl [C7]; 1xTMT6plex [N-Term]	P0AFQ7	Uncharacterized metal-dependent hydrolase YcfH OS=Escherichia coli (strain K12) OX=83333 GN=ycfH PE=1 SV=1	0.995446	1.00629
[R].SGFDPQAMPTFLEK.[L]	1xTMT6plex [K14]; 1xTMT6plex [N-Term]	P66948	Beta-barrel assembly-enhancing protease OS=Escherichia coli (strain K12) OX=83333 GN=bepA PE=1 SV=1	1.00273	1.00629
[R].GSWFVATTEELAELQR.[R]	1xTMT6plex [N-Term]	Q57261	tRNA pseudouridine synthase D OS=Escherichia coli (strain K12) OX=83333 GN=truD PE=1 SV=1	1.00355	1.00629
[K].QLLNEFPELK.[G]	1xTMT6plex [K10]; 1xTMT6plex [N-Term]	P63020	Fe/S biogenesis protein NfuA OS=Escherichia coli (strain K12) OX=83333 GN=nfuA PE=1 SV=1	1.00578	1.00629
[K].LGPVYSVR.[Y]	1xTMT6plex [N-Term]	P0ADS6	Uncharacterized protein YggE OS=Escherichia coli (strain K12) OX=83333 GN=yggE PE=4 SV=1	1.00468	1.00629
[K].VLLENLLR.[W]	1xTMT6plex [N-Term]	P25516	Aconitate hydratase A OS=Escherichia coli (strain K12) OX=83333 GN=acnA PE=1 SV=3	0.996945	1.00629
[R].TLGWVAR.[-]	1xTMT6plex [N-Term]	P25534	2-octaprenyl-6-methoxyphenol hydroxylase OS=Escherichia coli (strain K12) OX=83333 GN=ubiH PE=1 SV=2	1.00347	1.0063
[K].SVNYGPLGYIHNGK.[I]	1xTMT6plex [K14]; 1xTMT6plex [N-Term]	P00805	L-asparaginase 2 OS=Escherichia coli (strain K12) OX=83333 GN=ansB PE=1 SV=2	1.00405	1.0063
[R].SNDVSLPILVLTAR.[E]	1xTMT6plex [N-Term]	P23836	Transcriptional regulatory protein PhoP OS=Escherichia coli (strain K12) OX=83333 GN=phoP PE=1 SV=1	0.995462	1.00631
[K].LPDRVECVDSLPLTAVGK.[V]	1xCarbamidomethyl [C7]; 1xTMT6plex [K18]; 1xTMT6plex [N-Term]	P10378	Enterobactin synthase component E OS=Escherichia coli (strain K12) OX=83333 GN=entE PE=1 SV=3	0.996792	1.00631
[K].LVDFSALTAGLDMSR.[F]	1xTMT6plex [N-Term]	P18133	Nicotinate phosphoribosyltransferase OS=Escherichia coli (strain K12) OX=83333 GN=pncB PE=1 SV=3	1.00356	1.00631
[R].KNDFSISLPVDR.[L]	1xTMT6plex [K1]; 1xTMT6plex [N-Term]	P60293	Chromosome partition protein MukF OS=Escherichia coli (strain K12) OX=83333 GN=mukF PE=1 SV=1	0.99515	1.00631
[R].DAGLNIAPFITLTR.[A]	1xTMT6plex [N-Term]	P0A6J8	D-alanine--D-alanine ligase A OS=Escherichia coli (strain K12) OX=83333 GN=ddlA PE=3 SV=1	0.995085	1.00632
[K].ANLPPLLSVPVGEK.[A]	1xTMT6plex [K14]; 1xTMT6plex [N-Term]	P0AFX9	Sigma-E factor regulatory protein RseB OS=Escherichia coli (strain K12) OX=83333 GN=rseB PE=1 SV=1	1.00356	1.00633
[R].LQDAFPVLYTGR.[D]	1xTMT6plex [N-Term]	P33195	Glycine dehydrogenase (decarboxylating) OS=Escherichia coli (strain K12) OX=83333 GN=gcvP PE=1 SV=3	0.996196	1.00633
[K].VTLTLRPAPANTGVIYR.[R]	1xTMT6plex [N-Term]	P0A725	UDP-3-O-acyl-N-acetylglucosamine deacetylase OS=Escherichia coli (strain K12) OX=83333 GN=lpxC PE=1 SV=1	1.00384	1.00633
[K].GVSFEIEHVEK.[D]	1xTMT6plex [K11]; 1xTMT6plex [N-Term]	P0ACA3	Stringent starvation protein A OS=Escherichia coli (strain K12) OX=83333 GN=sspA PE=1 SV=2	0.996111	1.00634
[K].ANSNICTSQVLLANIASLYAVYHGPVGLK.[R]	1xCarbamidomethyl [C6]; 1xTMT6plex [K29]; 1xTMT6plex [N-Term]	P33195	Glycine dehydrogenase (decarboxylating) OS=Escherichia coli (strain K12) OX=83333 GN=gcvP PE=1 SV=3	0.991557	1.00635
[R].DDEILTHPVFNR.[Y]	1xTMT6plex [N-Term]	P33195	Glycine dehydrogenase (decarboxylating) OS=Escherichia coli (strain K12) OX=83333 GN=gcvP PE=1 SV=3	1.00559	1.00635
[K].MNMDGVR.[H]	1xTMT6plex [N-Term]	P0AFG8	Pyruvate dehydrogenase E1 component OS=Escherichia coli (strain K12) OX=83333 GN=aceE PE=1 SV=2	0.995327	1.00635
[R].ALFATGNFEDVR.[V]	1xTMT6plex [N-Term]	P0A940	Outer membrane protein assembly factor BamA OS=Escherichia coli (strain K12) OX=83333 GN=bamA PE=1 SV=1	1.00469	1.00635
[R].FTTIHIQELACVSR.[D]	1xCarbamidomethyl [C11]; 1xTMT6plex [N-Term]	P0A8V2	DNA-directed RNA polymerase subunit beta OS=Escherichia coli (strain K12) OX=83333 GN=rpoB PE=1 SV=1	1.00468	1.00636
[R].IQAALDEWHR.[S]	1xTMT6plex [N-Term]	P37330	Malate synthase G OS=Escherichia coli (strain K12) OX=83333 GN=glcB PE=1 SV=3	1.00384	1.00636
[R].DALVADFPGLTR.[D]	1xTMT6plex [N-Term]	P0A6P5	GTPase Der OS=Escherichia coli (strain K12) OX=83333 GN=der PE=1 SV=1	1.00574	1.00636
[K].YEQEIDVR.[V]	1xTMT6plex [N-Term]	P0AFF6	Transcription termination/antitermination protein NusA OS=Escherichia coli (strain K12) OX=83333 GN=nusA PE=1 SV=1	1.00458	1.00637
[K].EAAIFLPTGTQANLVALLSHCER.[G]	1xCarbamidomethyl [C21]; 1xTMT6plex [N-Term]	P75823	Low specificity L-threonine aldolase OS=Escherichia coli (strain K12) OX=83333 GN=ltaE PE=1 SV=1	1.00529	1.00637
[R].TGAGMMDCK.[K]	1xCarbamidomethyl [C8]; 1xOxidation [M6]; 1xTMT6plex [K9]; 1xTMT6plex [N-Term]	P0A6P1	Elongation factor Ts OS=Escherichia coli (strain K12) OX=83333 GN=tsf PE=1 SV=2	1.0019	1.00639
[R].IEGVEFFAVNTDAQALRK.[T]	1xTMT6plex [K18]; 1xTMT6plex [N-Term]	P0A9A6	Cell division protein FtsZ OS=Escherichia coli (strain K12) OX=83333 GN=ftsZ PE=1 SV=1	1.00572	1.0064
[R].NIVSLNYAVR.[E]	1xTMT6plex [N-Term]	P23865	Tail-specific protease OS=Escherichia coli (strain K12) OX=83333 GN=prc PE=1 SV=2	0.995353	1.0064
[K].RALEIISELAAK.[Q]	1xTMT6plex [K12]; 1xTMT6plex [N-Term]	P69829	Nitrogen regulatory protein OS=Escherichia coli (strain K12) OX=83333 GN=ptsN PE=1 SV=1	0.991658	1.0064
[K].VVNLQQAIAK.[E]	1xTMT6plex [K10]; 1xTMT6plex [N-Term]	P76316	D-cysteine desulfhydrase OS=Escherichia coli (strain K12) OX=83333 GN=dcyD PE=1 SV=4	0.996512	1.00641
[R].AVINPGVTIGDNVVVASGAVVTK.[D]	1xTMT6plex [K23]; 1xTMT6plex [N-Term]	P77791	Maltose O-acetyltransferase OS=Escherichia coli (strain K12) OX=83333 GN=maa PE=1 SV=3	0.995178	1.00641
[K].GGWATAFK.[A]	1xDioxidation [W3]; 1xTMT6plex [K8]; 1xTMT6plex [N-Term]	P17315	Colicin I receptor OS=Escherichia coli (strain K12) OX=83333 GN=cirA PE=1 SV=2	1.00416	1.00641
[R].EIGISNFTIPLMEK.[A]	1xOxidation [M12]; 1xTMT6plex [K14]; 1xTMT6plex [N-Term]	P30863	2,5-diketo-D-gluconic acid reductase B OS=Escherichia coli (strain K12) OX=83333 GN=dkgB PE=1 SV=2	0.996511	1.00642
[K].DMAQLVTPNITLINTMTNTILGPEEVVNK.[Y]	1xTMT6plex [K29]; 1xTMT6plex [N-Term]	P00582	DNA polymerase I OS=Escherichia coli (strain K12) OX=83333 GN=polA PE=1 SV=1	0.995303	1.00642
[R].TASITGACVALVDALQK.[L]	1xCarbamidomethyl [C8]; 1xTMT6plex [K17]; 1xTMT6plex [N-Term]	P0CG19	Truncated inactive ribonuclease PH OS=Escherichia coli (strain K12) OX=83333 GN=rph PE=1 SV=1	0.995707	1.00642
[K].TLLTQFR.[D]	1xTMT6plex [N-Term]	P21170	Biosynthetic arginine decarboxylase OS=Escherichia coli (strain K12) OX=83333 GN=speA PE=1 SV=2	0.996866	1.00643
[K].LFCTLGGNIETVAIDGDFDACQALVK.[Q]	2xCarbamidomethyl [C3; C21]; 1xTMT6plex [K26]; 1xTMT6plex [N-Term]	P00934	Threonine synthase OS=Escherichia coli (strain K12) OX=83333 GN=thrC PE=1 SV=1	1.00506	1.00643
[K].TDPNLTVFNNVVTSRPYTIEILQQALTFANEK.[N]	1xTMT6plex [K32]; 1xTMT6plex [N-Term]	P0CB39	Phosphoethanolamine transferase EptC OS=Escherichia coli (strain K12) OX=83333 GN=eptC PE=1 SV=1	0.992283	1.00644
[K].EAELMQF.[-]	1xOxidation [M5]; 1xTMT6plex [N-Term]	P0A805	Ribosome-recycling factor OS=Escherichia coli (strain K12) OX=83333 GN=frr PE=1 SV=1	0.994391	1.00644
[K].ILVDENMPYAR.[D]	1xOxidation [M7]; 1xTMT6plex [N-Term]	P05459	Erythronate-4-phosphate dehydrogenase OS=Escherichia coli (strain K12) OX=83333 GN=pdxB PE=2 SV=2	0.996896	1.00644
[K].ILEEAVSTALELASGK.[S]	1xTMT6plex [K16]; 1xTMT6plex [N-Term]	P0AFK0	Metalloprotease PmbA OS=Escherichia coli (strain K12) OX=83333 GN=pmbA PE=1 SV=1	0.993687	1.00645
[R].QTFNDDYR.[I]	1xTMT6plex [N-Term]	P43671	Intermembrane transport protein PqiB OS=Escherichia coli (strain K12) OX=83333 GN=pqiB PE=1 SV=2	1.00568	1.00645
[K].TGVLDQVLDALK.[G]	1xTMT6plex [K12]; 1xTMT6plex [N-Term]	Q46856	Alcohol dehydrogenase YqhD OS=Escherichia coli (strain K12) OX=83333 GN=yqhD PE=1 SV=1	1.00518	1.00645
[R].TPSPDAK.[A]	1xTMT6plex [K7]; 1xTMT6plex [N-Term]	P0ABD8	Biotin carboxyl carrier protein of acetyl-CoA carboxylase OS=Escherichia coli (strain K12) OX=83333 GN=accB PE=1 SV=1	0.977472	1.00646
[R].DLDEIITIAGQELNEK.[G]	1xTMT6plex [K16]; 1xTMT6plex [N-Term]	P31663	Pantothenate synthetase OS=Escherichia coli (strain K12) OX=83333 GN=panC PE=1 SV=1	0.994597	1.00646
[R].DGEVLLPAAEDMLPIACQMFAEGK.[T]	1xCarbamidomethyl [C17]; 1xOxidation [D11]; 1xTMT6plex [K24]; 1xTMT6plex [N-Term]	P76256	tRNA threonylcarbamoyladenosine biosynthesis protein TsaB OS=Escherichia coli (strain K12) OX=83333 GN=tsaB PE=1 SV=1	0.993575	1.00647
[K].LSDLETAIVVVDR.[F]	1xTMT6plex [N-Term]	P02919	Penicillin-binding protein 1B OS=Escherichia coli (strain K12) OX=83333 GN=mrcB PE=1 SV=2	0.995816	1.00647
[K].GGSEELYK.[K]	1xTMT6plex [K8]; 1xTMT6plex [N-Term]	P0A825	Serine hydroxymethyltransferase OS=Escherichia coli (strain K12) OX=83333 GN=glyA PE=1 SV=1	0.971972	1.00647
[K].MGVFASMR.[S]	1xTMT6plex [N-Term]	P21365	UPF0259 membrane protein YciC OS=Escherichia coli (strain K12) OX=83333 GN=yciC PE=1 SV=2	1.003	1.00648
[K].LPFTYAK.[D]	1xTMT6plex [K7]; 1xTMT6plex [N-Term]	P42632	PFL-like enzyme TdcE OS=Escherichia coli (strain K12) OX=83333 GN=tdcE PE=1 SV=2	1.00621	1.00649
[K].EVVYTDWEQVANFAR.[E]	1xTMT6plex [N-Term]	P0ACB4	Protoporphyrinogen IX dehydrogenase [menaquinone] OS=Escherichia coli (strain K12) OX=83333 GN=hemG PE=1 SV=1	0.995579	1.00649
[R].QYLLPLAQGITPNIFELEILTGK.[N]	1xTMT6plex [K23]; 1xTMT6plex [N-Term]	P40191	Pyridoxine/pyridoxal/pyridoxamine kinase OS=Escherichia coli (strain K12) OX=83333 GN=pdxK PE=1 SV=2	1.00759	1.0065
[R].AIASAGLPALVSNSFSK.[I]	1xTMT6plex [K17]; 1xTMT6plex [N-Term]	P04693	Aromatic-amino-acid aminotransferase OS=Escherichia coli (strain K12) OX=83333 GN=tyrB PE=1 SV=1	0.995268	1.0065
[K].AELESAALNAR.[L]	1xTMT6plex [N-Term]	P08312	Phenylalanine--tRNA ligase alpha subunit OS=Escherichia coli (strain K12) OX=83333 GN=pheS PE=1 SV=2	0.992881	1.00652
[R].EFAETGVDFISVGALTK.[H]	1xTMT6plex [K17]; 1xTMT6plex [N-Term]	P30011	Nicotinate-nucleotide pyrophosphorylase [carboxylating] OS=Escherichia coli (strain K12) OX=83333 GN=nadC PE=3 SV=7	1.00532	1.00652
[K].GEWLLYR.[A]	1xTMT6plex [N-Term]	P00961	Glycine--tRNA ligase beta subunit OS=Escherichia coli (strain K12) OX=83333 GN=glyS PE=1 SV=4	0.995687	1.00652
[R].SISIPDQDR.[F]	1xTMT6plex [N-Term]	P10384	Long-chain fatty acid transport protein OS=Escherichia coli (strain K12) OX=83333 GN=fadL PE=1 SV=5	1.00686	1.00652
[K].EDWIPK.[F]	1xTMT6plex [K6]; 1xTMT6plex [N-Term]	P0AFD4	NADH-quinone oxidoreductase subunit H OS=Escherichia coli (strain K12) OX=83333 GN=nuoH PE=1 SV=1	1.00545	1.00653
[R].AAATQEMTLVDTPNAK.[T]	1xTMT6plex [K16]; 1xTMT6plex [N-Term]	P16659	Proline--tRNA ligase OS=Escherichia coli (strain K12) OX=83333 GN=proS PE=1 SV=4	1.0049	1.00653
[R].MLQEAVDALLDNGRR.[G]	1xTMT6plex [N-Term]	P0A8T7	DNA-directed RNA polymerase subunit beta' OS=Escherichia coli (strain K12) OX=83333 GN=rpoC PE=1 SV=1	0.996352	1.00654
[R].NICWFGDEA.[-]	1xCarbamidomethyl [C3]; 1xTMT6plex [N-Term]	P0AFF6	Transcription termination/antitermination protein NusA OS=Escherichia coli (strain K12) OX=83333 GN=nusA PE=1 SV=1	0.995413	1.00655
[R].YWDVELR.[E]	1xTMT6plex [N-Term]	P69908	Glutamate decarboxylase alpha OS=Escherichia coli (strain K12) OX=83333 GN=gadA PE=1 SV=1	1.0073	1.00655
[K].FADVACAGPLLAAELDALGK.[A]	1xCarbamidomethyl [C6]; 1xTMT6plex [K20]; 1xTMT6plex [N-Term]	P0A799	Phosphoglycerate kinase OS=Escherichia coli (strain K12) OX=83333 GN=pgk PE=1 SV=2	1.00484	1.00655
[K].GESTEALLPNMVATSLAK.[L]	1xTMT6plex [K18]; 1xTMT6plex [N-Term]	P00961	Glycine--tRNA ligase beta subunit OS=Escherichia coli (strain K12) OX=83333 GN=glyS PE=1 SV=4	0.996276	1.00655
[R].VLINLLPNTPETVGIINQQLLEK.[L]	1xTMT6plex [K23]; 1xTMT6plex [N-Term]	P75913	Glyoxylate/hydroxypyruvate reductase A OS=Escherichia coli (strain K12) OX=83333 GN=ghrA PE=1 SV=2	1.0035	1.00656
[R].DVTEEEGNIVIYTEPTDLHK.[G]	1xTMT6plex [K20]; 1xTMT6plex [N-Term]	P0A8A2	Probable transcriptional regulatory protein YeeN OS=Escherichia coli (strain K12) OX=83333 GN=yeeN PE=1 SV=1	1.00791	1.00656
[R].IGMALAQR.[A]	1xTMT6plex [N-Term]	P37666	Glyoxylate/hydroxypyruvate reductase B OS=Escherichia coli (strain K12) OX=83333 GN=ghrB PE=1 SV=3	0.997264	1.00656
[K].MMDLISK.[I]	1xTMT6plex [K7]; 1xTMT6plex [N-Term]	P69797	PTS system mannose-specific EIIAB component OS=Escherichia coli (strain K12) OX=83333 GN=manX PE=1 SV=2	1.00426	1.00657
[K].ARGEDIEPLR.[L]	1xTMT6plex [N-Term]	P0A8L1	Serine--tRNA ligase OS=Escherichia coli (strain K12) OX=83333 GN=serS PE=1 SV=1	1.00702	1.00658
[K].SPFDSGGR.[R]	1xTMT6plex [N-Term]	P07012	Peptide chain release factor RF2 OS=Escherichia coli (strain K12) OX=83333 GN=prfB PE=1 SV=3	0.993591	1.00658
[R].EGNSAGK.[E]	1xTMT6plex [K7]; 1xTMT6plex [N-Term]	P0AFG6	Dihydrolipoyllysine-residue succinyltransferase component of 2-oxoglutarate dehydrogenase complex OS=Escherichia coli (strain K12) OX=83333 GN=sucB PE=1 SV=2	0.993811	1.00658
[K].FFDWAYK.[T]	1xTMT6plex [K7]; 1xTMT6plex [N-Term]	P0AG82	Phosphate-binding protein PstS OS=Escherichia coli (strain K12) OX=83333 GN=pstS PE=1 SV=1	1.00697	1.00659
[R].TFNEPPFR.[-]	1xTMT6plex [N-Term]	P0AE12	AMP nucleosidase OS=Escherichia coli (strain K12) OX=83333 GN=amn PE=1 SV=1	1.00246	1.0066
[K].GFIDVEQVR.[K]	1xTMT6plex [N-Term]	P37744	Glucose-1-phosphate thymidylyltransferase 1 OS=Escherichia coli (strain K12) OX=83333 GN=rfbA PE=1 SV=2	0.993432	1.00662
[-].MNAIIIDDHPLAIAAIR.[N]	1xTMT6plex [N-Term]	P0ACZ4	DNA-binding transcriptional activator EvgA OS=Escherichia coli (strain K12) OX=83333 GN=evgA PE=1 SV=1	0.994372	1.00663
[R].YPGVLEYMER.[T]	1xTMT6plex [N-Term]	P00582	DNA polymerase I OS=Escherichia coli (strain K12) OX=83333 GN=polA PE=1 SV=1	1.00503	1.00663
[R].SPVVDISFPEIEK.[F]	1xTMT6plex [K13]; 1xTMT6plex [N-Term]	P0AEI1	tRNA-2-methylthio-N(6)-dimethylallyladenosine synthase OS=Escherichia coli (strain K12) OX=83333 GN=miaB PE=1 SV=1	1.00567	1.00663
[R].DWFDYDAVK.[D]	1xTMT6plex [K9]; 1xTMT6plex [N-Term]	P22106	Asparagine synthetase B [glutamine-hydrolyzing] OS=Escherichia coli (strain K12) OX=83333 GN=asnB PE=1 SV=3	0.994661	1.00663
[K].NTVSQMVYK.[H]	1xTMT6plex [K9]; 1xTMT6plex [N-Term]	P0A6X3	RNA-binding protein Hfq OS=Escherichia coli (strain K12) OX=83333 GN=hfq PE=1 SV=2	1.00469	1.00663
[K].IEESEINYLLNVYNTHFK.[K]	1xTMT6plex [K18]; 1xTMT6plex [N-Term]	P13035	Aerobic glycerol-3-phosphate dehydrogenase OS=Escherichia coli (strain K12) OX=83333 GN=glpD PE=1 SV=3	0.99587	1.00664
[R].TILVADEDSYVSYIEGCSAPVR.[D]	1xCarbamidomethyl [C17]; 1xTMT6plex [N-Term]	P77522	FeS cluster assembly protein SufB OS=Escherichia coli (strain K12) OX=83333 GN=sufB PE=1 SV=2	1.00748	1.00665
[K].AETWALADYYGK.[L]	1xTMT6plex [K12]; 1xTMT6plex [N-Term]	P77756	7-cyano-7-deazaguanine synthase OS=Escherichia coli (strain K12) OX=83333 GN=queC PE=1 SV=1	1.00321	1.00665
[K].FTDYYNLAYNK.[R]	1xTMT6plex [K11]; 1xTMT6plex [N-Term]	P30130	Outer membrane usher protein FimD OS=Escherichia coli (strain K12) OX=83333 GN=fimD PE=1 SV=2	0.995635	1.00666
[R].LAGLYGVK.[R]	1xTMT6plex [K8]; 1xTMT6plex [N-Term]	P24193	Carbamoyl dehydratase HypE OS=Escherichia coli (strain K12) OX=83333 GN=hypE PE=1 SV=2	0.996596	1.00667
[K].QDNTIEMASLESCIREDLNENAPR.[A]	1xCarbamidomethyl [C13]; 1xOxidation [M7]; 1xTMT6plex [N-Term]	P00962	Glutamine--tRNA ligase OS=Escherichia coli (strain K12) OX=83333 GN=glnS PE=1 SV=3	0.994918	1.00667
[K].VSSFHASFTQK.[V]	1xTMT6plex [K11]; 1xTMT6plex [N-Term]	P61316	Outer-membrane lipoprotein carrier protein OS=Escherichia coli (strain K12) OX=83333 GN=lolA PE=1 SV=1	0.992944	1.00669
[K].LAILNFGTLMPEAAK.[V]	1xOxidation [M10]; 1xTMT6plex [K15]; 1xTMT6plex [N-Term]	P77488	1-deoxy-D-xylulose-5-phosphate synthase OS=Escherichia coli (strain K12) OX=83333 GN=dxs PE=1 SV=3	0.996577	1.0067
[R].ALPAWR.[A]	1xTMT6plex [N-Term]	P25526	Succinate-semialdehyde dehydrogenase [NADP(+)] GabD OS=Escherichia coli (strain K12) OX=83333 GN=gabD PE=1 SV=1	0.99574	1.0067
[K].STMDHYAASNPLNK.[E]	1xTMT6plex [K14]; 1xTMT6plex [N-Term]	P0ABK2	Cytochrome bd-I ubiquinol oxidase subunit 2 OS=Escherichia coli (strain K12) OX=83333 GN=cydB PE=1 SV=1	0.994519	1.0067
[R].YNREEDIDVTAK.[S]	1xTMT6plex [K12]; 1xTMT6plex [N-Term]	P36928	Uncharacterized chaperone protein YegD OS=Escherichia coli (strain K12) OX=83333 GN=yegD PE=3 SV=2	0.995785	1.0067
[K].LNAEIIKPVFLDEK.[N]	2xTMT6plex [K7; K14]; 1xTMT6plex [N-Term]	P0A8I3	Peroxide stress resistance protein YaaA OS=Escherichia coli (strain K12) OX=83333 GN=yaaA PE=1 SV=1	0.995137	1.00671
[R].EWLAEQGMVK.[S]	1xOxidation [M8]; 1xTMT6plex [K10]; 1xTMT6plex [N-Term]	P19926	Glucose-1-phosphatase OS=Escherichia coli (strain K12) OX=83333 GN=agp PE=1 SV=1	0.997345	1.00672
[R].SGELPVDNFGVPLAGSLIPWIDK.[Q]	1xTMT6plex [K23]; 1xTMT6plex [N-Term]	P0A9Q9	Aspartate-semialdehyde dehydrogenase OS=Escherichia coli (strain K12) OX=83333 GN=asd PE=1 SV=1	1.00527	1.00672
[K].WGVWSGSANLNAAAATFNR.[V]	1xTMT6plex [N-Term]	P31433	AsmA family protein YicH OS=Escherichia coli (strain K12) OX=83333 GN=yicH PE=3 SV=2	1.00412	1.00673
[K].IMPTATNAR.[N]	1xTMT6plex [N-Term]	P77522	FeS cluster assembly protein SufB OS=Escherichia coli (strain K12) OX=83333 GN=sufB PE=1 SV=2	1.00399	1.00674
[R].ICGVCTTTHALSSVR.[A]	2xCarbamidomethyl [C2; C5]; 1xTMT6plex [N-Term]	P0ACE0	Hydrogenase-2 large chain OS=Escherichia coli (strain K12) OX=83333 GN=hybC PE=1 SV=2	1.00323	1.00674
[K].AMLQDIATLTGGTVISEEIGMELEK.[A]	1xOxidation [I/E/T/V/M/L]; 1xTMT6plex [K25]; 1xTMT6plex [N-Term]	P0A6F5	60 kDa chaperonin OS=Escherichia coli (strain K12) OX=83333 GN=groL PE=1 SV=2	1.00461	1.00675
[R].LIYTASDLK.[V]	1xTMT6plex [K9]; 1xTMT6plex [N-Term]	P0A6Q3	3-hydroxydecanoyl-[acyl-carrier-protein] dehydratase OS=Escherichia coli (strain K12) OX=83333 GN=fabA PE=1 SV=2	0.991042	1.00676
[R].TGVVLAPDGGILGK.[M]	1xTMT6plex [K14]; 1xTMT6plex [N-Term]	P77775	Epimerase family protein YfcH OS=Escherichia coli (strain K12) OX=83333 GN=yfcH PE=3 SV=1	1.00493	1.00677
[K].HTMDIAVEAGNLAQAIGR.[N]	1xOxidation [H1]; 1xTMT6plex [N-Term]	P0AFF6	Transcription termination/antitermination protein NusA OS=Escherichia coli (strain K12) OX=83333 GN=nusA PE=1 SV=1	0.994981	1.00677
[R].VICSAEPK.[H]	1xCarbamidomethyl [C3]; 1xTMT6plex [K8]; 1xTMT6plex [N-Term]	P0A7Q6	50S ribosomal protein L36 OS=Escherichia coli (strain K12) OX=83333 GN=rpmJ PE=1 SV=1	0.982617	1.00677
[K].ELYLGAVVDR.[S]	1xTMT6plex [N-Term]	P0A836	Succinate--CoA ligase [ADP-forming] subunit beta OS=Escherichia coli (strain K12) OX=83333 GN=sucC PE=1 SV=1	0.994684	1.00677
[K].LQISFECAAPEVDETPR.[S]	1xCarbamidomethyl [C7]; 1xTMT6plex [N-Term]	P0A729	Maf-like protein YceF OS=Escherichia coli (strain K12) OX=83333 GN=yceF PE=1 SV=1	0.992971	1.00677
[R].VNYDIFQLTSFDEK.[L]	1xTMT6plex [K14]; 1xTMT6plex [N-Term]	P13669	Mannosyl-D-glycerate transport/metabolism system repressor MngR OS=Escherichia coli (strain K12) OX=83333 GN=mngR PE=1 SV=1	1.00525	1.00678
[R].DVQLEQELLEEAQK.[L]	1xTMT6plex [K14]; 1xTMT6plex [N-Term]	P14407	Fumarate hydratase class I, anaerobic OS=Escherichia coli (strain K12) OX=83333 GN=fumB PE=1 SV=2	1.00514	1.00678
[K].LALDLLEQIK.[N]	1xTMT6plex [K10]; 1xTMT6plex [N-Term]	P0A9L5	Peptidyl-prolyl cis-trans isomerase C OS=Escherichia coli (strain K12) OX=83333 GN=ppiC PE=1 SV=2	1.00437	1.00679
[R].DGEIVQYVPFDK.[R]	1xTMT6plex [K12]; 1xTMT6plex [N-Term]	P13016	1,6-anhydro-N-acetylmuramyl-L-alanine amidase AmpD OS=Escherichia coli (strain K12) OX=83333 GN=ampD PE=2 SV=1	0.992585	1.00679
[K].ADIAIIATAQNGNK.[M]	1xTMT6plex [K14]; 1xTMT6plex [N-Term]	P0ADA5	Uncharacterized lipoprotein YajG OS=Escherichia coli (strain K12) OX=83333 GN=yajG PE=3 SV=1	0.99626	1.0068
[R].GPFNVVWQR.[L]	1xOxidation [W7]; 1xTMT6plex [N-Term]	P0A903	Outer membrane protein assembly factor BamC OS=Escherichia coli (strain K12) OX=83333 GN=bamC PE=1 SV=1	0.997258	1.0068
[R].IAESINIALDK.[T]	1xTMT6plex [K11]; 1xTMT6plex [N-Term]	P0A6C1	Endonuclease 4 OS=Escherichia coli (strain K12) OX=83333 GN=nfo PE=1 SV=1	1.00567	1.0068
[K].AYYVGTDSK.[E]	1xOxidation [Y2]; 1xTMT6plex [K9]; 1xTMT6plex [N-Term]	P0AEE5	D-galactose-binding periplasmic protein OS=Escherichia coli (strain K12) OX=83333 GN=mglB PE=1 SV=1	0.996019	1.00681
[R].VIDIPFPLK.[D]	1xTMT6plex [K9]; 1xTMT6plex [N-Term]	P38051	Isochorismate synthase MenF OS=Escherichia coli (strain K12) OX=83333 GN=menF PE=1 SV=4	0.995367	1.00681
[R].TTIADIEK.[G]	1xTMT6plex [K8]; 1xTMT6plex [N-Term]	P0A940	Outer membrane protein assembly factor BamA OS=Escherichia coli (strain K12) OX=83333 GN=bamA PE=1 SV=1	1.00295	1.00681
[K].FRDEGRDVLLFVDNIYR.[Y]	1xTMT6plex [N-Term]	P0ABB4	ATP synthase subunit beta OS=Escherichia coli (strain K12) OX=83333 GN=atpD PE=1 SV=2	1.02199	1.00681
[R].VLVAGTLNNAK.[T]	1xTMT6plex [K11]; 1xTMT6plex [N-Term]	P42588	Putrescine aminotransferase OS=Escherichia coli (strain K12) OX=83333 GN=patA PE=1 SV=2	0.99688	1.00682
[R].DDTWVTLR.[G]	1xTMT6plex [N-Term]	P0ADU5	Protein YgiW OS=Escherichia coli (strain K12) OX=83333 GN=ygiW PE=1 SV=1	1.00908	1.00682
[K].WLDAPAAAALTK.[S]	1xTMT6plex [K12]; 1xTMT6plex [N-Term]	P0AFC0	Dihydroneopterin triphosphate diphosphatase OS=Escherichia coli (strain K12) OX=83333 GN=nudB PE=1 SV=1	1.00392	1.00682
[R].AIDTAQIYDNEAAVGQAIAESGVPR.[H]	1xTMT6plex [N-Term]	P30863	2,5-diketo-D-gluconic acid reductase B OS=Escherichia coli (strain K12) OX=83333 GN=dkgB PE=1 SV=2	1.00469	1.00682
[K].AEYVVILAGDHIYK.[Q]	1xTMT6plex [K14]; 1xTMT6plex [N-Term]	P0A6V1	Glucose-1-phosphate adenylyltransferase OS=Escherichia coli (strain K12) OX=83333 GN=glgC PE=1 SV=2	1.00357	1.00682
[K].QFGPFVSDYAILYGYSQQVNQAMDSGLRPVVDSVNAIR.[V]	1xOxidation [Y/L]; 1xTMT6plex [N-Term]	P0ADK0	Uncharacterized protein YiaF OS=Escherichia coli (strain K12) OX=83333 GN=yiaF PE=4 SV=2	1.01093	1.00683
[R].LMGFGHR.[V]	1xTMT6plex [N-Term]	P0ABH7	Citrate synthase OS=Escherichia coli (strain K12) OX=83333 GN=gltA PE=1 SV=1	0.996729	1.00683
[R].EMFGAEEDPFSVLTER.[E]	1xTMT6plex [N-Term]	P31802	Nitrate/nitrite response regulator protein NarP OS=Escherichia coli (strain K12) OX=83333 GN=narP PE=3 SV=1	0.994189	1.00683
[K].SWWQLSNSEESSPFR.[E]	1xTMT6plex [N-Term]	P0A921	Phospholipase A1 OS=Escherichia coli (strain K12) OX=83333 GN=pldA PE=1 SV=1	0.993124	1.00684
[R].IMLDNEDITHVPAENR.[Y]	1xOxidation [I1]; 1xTMT6plex [N-Term]	P69874	Spermidine/putrescine import ATP-binding protein PotA OS=Escherichia coli (strain K12) OX=83333 GN=potA PE=1 SV=1	0.995408	1.00684
[R].SFASLSLR.[E]	1xTMT6plex [N-Term]	P0ACU5	HTH-type transcriptional repressor FabR OS=Escherichia coli (strain K12) OX=83333 GN=fabR PE=1 SV=2	1.00785	1.00684
[K].EVFGVLEPFNIR.[M]	1xTMT6plex [N-Term]	P08660	Lysine-sensitive aspartokinase 3 OS=Escherichia coli (strain K12) OX=83333 GN=lysC PE=1 SV=2	1.00342	1.00685
[K].RVSQASDSYYYR.[A]	1xTMT6plex [N-Term]	P0AEH5	Protein ElaB OS=Escherichia coli (strain K12) OX=83333 GN=elaB PE=1 SV=1	0.995205	1.00686
[K].NALVNLGNSK.[D]	1xTMT6plex [K10]; 1xTMT6plex [N-Term]	P45800	Putative membrane protein IgaA homolog OS=Escherichia coli (strain K12) OX=83333 GN=yrfF PE=1 SV=1	0.993295	1.00686
[R].SADFLNTAK.[Y]	1xTMT6plex [K9]; 1xTMT6plex [N-Term]	P0A8X2	Protein YceI OS=Escherichia coli (strain K12) OX=83333 GN=yceI PE=1 SV=1	0.996245	1.00686
[K].LAAITDWTAENVHHAIQATADELEVGMGK.[V]	1xOxidation [M27]; 1xTMT6plex [K29]; 1xTMT6plex [N-Term]	P04805	Glutamate--tRNA ligase OS=Escherichia coli (strain K12) OX=83333 GN=gltX PE=1 SV=1	1.00641	1.00686
[K].FMALGSGVIIDADK.[G]	1xTMT6plex [K14]; 1xTMT6plex [N-Term]	P0C0V0	Periplasmic serine endoprotease DegP OS=Escherichia coli (strain K12) OX=83333 GN=degP PE=1 SV=1	0.994438	1.00687
[K].VVSIGDINVANDLPFVLFGGMNVLESR.[D]	1xTMT6plex [N-Term]	P0A715	2-dehydro-3-deoxyphosphooctonate aldolase OS=Escherichia coli (strain K12) OX=83333 GN=kdsA PE=1 SV=1	1.00561	1.00687
[K].EVVDWETR.[N]	1xDioxidation [W5]; 1xTMT6plex [N-Term]	P68206	UPF0337 protein YjbJ OS=Escherichia coli (strain K12) OX=83333 GN=yjbJ PE=1 SV=1	0.994667	1.00688
[R].QALDAAGFK.[D]	1xTMT6plex [K9]; 1xTMT6plex [N-Term]	P0ACB2	Delta-aminolevulinic acid dehydratase OS=Escherichia coli (strain K12) OX=83333 GN=hemB PE=1 SV=2	0.996395	1.00688
[K].ILFVGTKR.[A]	1xTMT6plex [K7]; 1xTMT6plex [N-Term]	P0A7V0	30S ribosomal protein S2 OS=Escherichia coli (strain K12) OX=83333 GN=rpsB PE=1 SV=2	0.993603	1.0069
[R].GALDVGATAINEEMK.[L]	1xTMT6plex [K15]; 1xTMT6plex [N-Term]	P76558	NADP-dependent malic enzyme OS=Escherichia coli (strain K12) OX=83333 GN=maeB PE=1 SV=1	1.00487	1.0069
[R].DDESDLILWESNAIVR.[Y]	1xTMT6plex [N-Term]	P0ACA7	Glutathione S-transferase GstB OS=Escherichia coli (strain K12) OX=83333 GN=gstB PE=1 SV=1	0.993081	1.0069
[K].LAHSSGINPAYLTIPMLQASNLGR.[T]	1xTMT6plex [N-Term]	P0ABP3	Anaerobic C4-dicarboxylate transporter DcuC OS=Escherichia coli (strain K12) OX=83333 GN=dcuC PE=3 SV=1	0.995719	1.0069
[R].TNPVLQLNLANAYLQGGQPQEAANILNR.[Y]	1xTMT6plex [N-Term]	P66948	Beta-barrel assembly-enhancing protease OS=Escherichia coli (strain K12) OX=83333 GN=bepA PE=1 SV=1	1.00616	1.00692
[R].IGSDEMWDR.[A]	1xOxidation [M6]; 1xTMT6plex [N-Term]	P0A8M3	Threonine--tRNA ligase OS=Escherichia coli (strain K12) OX=83333 GN=thrS PE=1 SV=1	1.00454	1.00692
[K].LWLALAGGK.[R]	1xTMT6plex [K9]; 1xTMT6plex [N-Term]	P64612	Cell division protein ZapE OS=Escherichia coli (strain K12) OX=83333 GN=zapE PE=1 SV=1	0.996104	1.00693
[K].TDHQDLIIFENAAFGR.[V]	1xTMT6plex [N-Term]	P09158	Polyamine aminopropyltransferase OS=Escherichia coli (strain K12) OX=83333 GN=speE PE=1 SV=2	1.00823	1.00694
[R].DRGDTYNGQFFTSGPLIDGVLGMK.[A]	1xTMT6plex [K24]; 1xTMT6plex [N-Term]	P17315	Colicin I receptor OS=Escherichia coli (strain K12) OX=83333 GN=cirA PE=1 SV=2	0.994329	1.00694
[K].DGDIVNIDVTVIK.[D]	1xTMT6plex [K13]; 1xTMT6plex [N-Term]	P0AE18	Methionine aminopeptidase OS=Escherichia coli (strain K12) OX=83333 GN=map PE=1 SV=1	0.993726	1.00695
[R].TVTLPLGAHAILNNTR.[E]	1xTMT6plex [N-Term]	P76008	Murein tetrapeptide carboxypeptidase OS=Escherichia coli (strain K12) OX=83333 GN=ldcA PE=1 SV=1	0.994593	1.00695
[K].DVLSTILK.[T]	1xTMT6plex [K8]; 1xTMT6plex [N-Term]	P0ACY9	Uncharacterized protein YebG OS=Escherichia coli (strain K12) OX=83333 GN=yebG PE=4 SV=1	1.00549	1.00696
[K].LDPVFQK.[K]	1xTMT6plex [K7]; 1xTMT6plex [N-Term]	P76344	Metal-binding protein ZinT OS=Escherichia coli (strain K12) OX=83333 GN=zinT PE=1 SV=1	1.00367	1.00696
[K].HVQLSGEGWDADR.[C]	1xTMT6plex [N-Term]	P37095	Peptidase B OS=Escherichia coli (strain K12) OX=83333 GN=pepB PE=1 SV=2	0.996364	1.00697
[R].APVAGALLIWDK.[G]	1xTMT6plex [K12]; 1xTMT6plex [N-Term]	P0AES0	Bifunctional glutathionylspermidine synthetase/amidase OS=Escherichia coli (strain K12) OX=83333 GN=gss PE=1 SV=1	1.00493	1.00697
[R].RFEAEQYDPQR.[V]	1xTMT6plex [N-Term]	Q46871	NADPH-dependent ferric-chelate reductase OS=Escherichia coli (strain K12) OX=83333 GN=yqjH PE=1 SV=1	1.00446	1.00699
[K].YMLSLTWNAPMEAFTEK.[D]	1xTMT6plex [K17]; 1xTMT6plex [N-Term]	P0AEY5	Modulator of drug activity B OS=Escherichia coli (strain K12) OX=83333 GN=mdaB PE=1 SV=1	1.00523	1.00699
[K].ADFEQR.[S]	1xTMT6plex [N-Term]	P27247	Phosphate acyltransferase OS=Escherichia coli (strain K12) OX=83333 GN=plsX PE=1 SV=2	0.994048	1.007
[K].LISAMDFYPTALDAADISIPK.[D]	1xTMT6plex [K21]; 1xTMT6plex [N-Term]	P77318	Uncharacterized sulfatase YdeN OS=Escherichia coli (strain K12) OX=83333 GN=ydeN PE=3 SV=2	1.00515	1.00701
[R].MVMLFTNSHTIR.[D]	1xOxidation [M]; 1xTMT6plex [N-Term]	P0A8N3	Lysine--tRNA ligase OS=Escherichia coli (strain K12) OX=83333 GN=lysS PE=1 SV=2	0.996254	1.00703
[R].DAYDVLIVGSGPAGAAAAIYSAR.[K]	1xTMT6plex [N-Term]	P35340	Alkyl hydroperoxide reductase subunit F OS=Escherichia coli (strain K12) OX=83333 GN=ahpF PE=1 SV=2	1.00665	1.00703
[R].AWILMDYASGK.[V]	1xTMT6plex [K11]; 1xTMT6plex [N-Term]	P08506	D-alanyl-D-alanine carboxypeptidase DacC OS=Escherichia coli (strain K12) OX=83333 GN=dacC PE=1 SV=2	0.99611	1.00703
[K].LNPGDLLVFNNTR.[V]	1xTMT6plex [N-Term]	P0A7F9	S-adenosylmethionine:tRNA ribosyltransferase-isomerase OS=Escherichia coli (strain K12) OX=83333 GN=queA PE=1 SV=1	0.994426	1.00703
[R].HVLNVK.[Y]	1xTMT6plex [K6]; 1xTMT6plex [N-Term]	P33363	Periplasmic beta-glucosidase OS=Escherichia coli (strain K12) OX=83333 GN=bglX PE=3 SV=2	0.996431	1.00704
[K].YLGGEELTEAEIK.[G]	1xDioxidation [L/E]; 1xTMT6plex [K13]; 1xTMT6plex [N-Term]	P0A6M8	Elongation factor G OS=Escherichia coli (strain K12) OX=83333 GN=fusA PE=1 SV=2	1.00371	1.00704
[R].HTMIHEQITR.[L]	1xOxidation [M3]; 1xTMT6plex [N-Term]	P0ABH7	Citrate synthase OS=Escherichia coli (strain K12) OX=83333 GN=gltA PE=1 SV=1	1.00487	1.00705
[R].DLLAGIVAK.[H]	1xTMT6plex [K9]; 1xTMT6plex [N-Term]	P28903	Anaerobic ribonucleoside-triphosphate reductase OS=Escherichia coli (strain K12) OX=83333 GN=nrdD PE=1 SV=2	0.993953	1.00705
[K].EVTTAEAYSWTQGSWTLTGGLPEAK.[K]	1xTMT6plex [K25]; 1xTMT6plex [N-Term]	P0A6F1	Carbamoyl-phosphate synthase small chain OS=Escherichia coli (strain K12) OX=83333 GN=carA PE=1 SV=1	0.995086	1.00705
[K].ITEQEAQEMVDHLVMK.[L]	2xOxidation [M9; M15]; 1xTMT6plex [K16]; 1xTMT6plex [N-Term]	P09373	Formate acetyltransferase 1 OS=Escherichia coli (strain K12) OX=83333 GN=pflB PE=1 SV=2	1.00468	1.00705
[-].MLNETPALAPDGQPYR.[L]	1xTMT6plex [N-Term]	P0A9C3	Aldose 1-epimerase OS=Escherichia coli (strain K12) OX=83333 GN=galM PE=1 SV=1	0.995923	1.00706
[R].VLEVTLR.[T]	1xTMT6plex [N-Term]	P0A955	KHG/KDPG aldolase OS=Escherichia coli (strain K12) OX=83333 GN=eda PE=1 SV=1	1.00481	1.00706
[K].LHNMEDLFGEVMVPTEEVVEIR.[G]	2xOxidation [M4; M12]; 1xTMT6plex [N-Term]	P0AFG0	Transcription termination/antitermination protein NusG OS=Escherichia coli (strain K12) OX=83333 GN=nusG PE=1 SV=2	0.995094	1.00707
[K].IEGFFAICQQR.[E]	1xCarbamidomethyl [C8]; 1xTMT6plex [N-Term]	P75867	Putative Lon protease homolog OS=Escherichia coli (strain K12) OX=83333 GN=ycbZ PE=3 SV=1	1.00597	1.00707
[K].ADAFAVIVK.[A]	1xTMT6plex [K9]; 1xTMT6plex [N-Term]	P0A858	Triosephosphate isomerase OS=Escherichia coli (strain K12) OX=83333 GN=tpiA PE=1 SV=1	1.00551	1.00707
[R].GLAYAPYADLVWCETSTPDLELAR.[R]	1xCarbamidomethyl [C13]; 1xTMT6plex [N-Term]	P0A9G6	Isocitrate lyase OS=Escherichia coli (strain K12) OX=83333 GN=aceA PE=1 SV=1	0.994556	1.00707
[K].SGDFDTFRR.[W]	1xTMT6plex [N-Term]	P0AFF6	Transcription termination/antitermination protein NusA OS=Escherichia coli (strain K12) OX=83333 GN=nusA PE=1 SV=1	1.00502	1.00708
[-].MRIEEDLK.[L]	1xTMT6plex [K8]; 1xTMT6plex [N-Term]	P60560	GMP reductase OS=Escherichia coli (strain K12) OX=83333 GN=guaC PE=1 SV=1	0.993594	1.00708
[K].VIDHYENPR.[N]	1xTMT6plex [N-Term]	P0ACD4	Iron-sulfur cluster assembly scaffold protein IscU OS=Escherichia coli (strain K12) OX=83333 GN=iscU PE=1 SV=1	0.994908	1.00708
[R].LISVGPDNPK.[E]	1xTMT6plex [K10]; 1xTMT6plex [N-Term]	P33363	Periplasmic beta-glucosidase OS=Escherichia coli (strain K12) OX=83333 GN=bglX PE=3 SV=2	0.996054	1.00708
[K].GLTFAVEPIK.[L]	1xTMT6plex [K10]; 1xTMT6plex [N-Term]	P32160	Uncharacterized protein YiiQ OS=Escherichia coli (strain K12) OX=83333 GN=yiiQ PE=3 SV=1	1.00441	1.00709
[K].SLEHEVTLVDDTLAR.[M]	1xTMT6plex [N-Term]	P0AFM6	Phage shock protein A OS=Escherichia coli (strain K12) OX=83333 GN=pspA PE=1 SV=2	1.00467	1.00709
[K].QFGLTPLGHFTVNPEIQPGAQR.[L]	1xTMT6plex [N-Term]	P39172	High-affinity zinc uptake system protein ZnuA OS=Escherichia coli (strain K12) OX=83333 GN=znuA PE=1 SV=4	0.994368	1.0071
[K].FRDEGR.[D]	1xTMT6plex [N-Term]	P0ABB4	ATP synthase subunit beta OS=Escherichia coli (strain K12) OX=83333 GN=atpD PE=1 SV=2	1.00399	1.0071
[R].SALQYK.[V]	1xTMT6plex [K6]; 1xTMT6plex [N-Term]	P00968	Carbamoyl-phosphate synthase large chain OS=Escherichia coli (strain K12) OX=83333 GN=carB PE=1 SV=2	0.993463	1.0071
[K].AEDTLALLR.[K]	1xTMT6plex [N-Term]	P36767	Recombination-associated protein RdgC OS=Escherichia coli (strain K12) OX=83333 GN=rdgC PE=1 SV=1	0.99256	1.0071
[R].AFDMCANPLYTLNNLAELGIAR.[V]	1xCarbamidomethyl [C5]; 1xTMT6plex [N-Term]	P67826	Copper homeostasis protein CutC OS=Escherichia coli (strain K12) OX=83333 GN=cutC PE=3 SV=1	1.00669	1.00711
[K].ALEGDAEWEAK.[I]	1xOxidation [W8]; 1xTMT6plex [K11]; 1xTMT6plex [N-Term]; 1xCarbonyl [E]	P0CE47	Elongation factor Tu 1 OS=Escherichia coli (strain K12) OX=83333 GN=tufA PE=1 SV=1	1.00577	1.00711
[R].GLAELFLNDLSEK.[T]	1xTMT6plex [K13]; 1xTMT6plex [N-Term]	P27296	ATP-dependent DNA helicase DinG OS=Escherichia coli (strain K12) OX=83333 GN=dinG PE=1 SV=3	0.994411	1.00711
[K].QDLTSEEITNHIEAGK.[V]	1xTMT6plex [K16]; 1xTMT6plex [N-Term]	P36767	Recombination-associated protein RdgC OS=Escherichia coli (strain K12) OX=83333 GN=rdgC PE=1 SV=1	1.00559	1.00711
[K].QSVLEMSDVNER.[L]	1xTMT6plex [N-Term]	P0A9M0	Lon protease OS=Escherichia coli (strain K12) OX=83333 GN=lon PE=1 SV=1	0.993695	1.00712
[R].LSLSDLQPWPAGVR.[A]	1xTMT6plex [N-Term]	P37339	L-2-hydroxyglutarate oxidase LhgO OS=Escherichia coli (strain K12) OX=83333 GN=lhgO PE=1 SV=3	0.995947	1.00713
[K].LDLVDAMIQGADPK.[V]	1xTMT6plex [K14]; 1xTMT6plex [N-Term]	P05791	Dihydroxy-acid dehydratase OS=Escherichia coli (strain K12) OX=83333 GN=ilvD PE=1 SV=5	1.00439	1.00713
[R].AQIVGMNVGTLK.[I]	1xTMT6plex [K12]; 1xTMT6plex [N-Term]	P27306	Soluble pyridine nucleotide transhydrogenase OS=Escherichia coli (strain K12) OX=83333 GN=sthA PE=1 SV=5	1.00507	1.00714
[K].AGVLNEQQAQELIDHFIMK.[I]	1xTMT6plex [K19]; 1xTMT6plex [N-Term]	P42632	PFL-like enzyme TdcE OS=Escherichia coli (strain K12) OX=83333 GN=tdcE PE=1 SV=2	0.994023	1.00714
[K].INATGGLPTIPINAR.[R]	1xTMT6plex [N-Term]	P0AEE3	Serine endoprotease DegS OS=Escherichia coli (strain K12) OX=83333 GN=degS PE=1 SV=1	0.995104	1.00714
[R].IYGIPVSDVAALEK.[N]	1xTMT6plex [K14]; 1xTMT6plex [N-Term]	P0A6A0	Probable protein kinase UbiB OS=Escherichia coli (strain K12) OX=83333 GN=ubiB PE=1 SV=1	0.994411	1.00714
[K].IINPQQIPPEIAALIN.[-]	1xTMT6plex [N-Term]	P52060	UPF0235 protein YggU OS=Escherichia coli (strain K12) OX=83333 GN=yggU PE=3 SV=2	1.0055	1.00715
[R].FTNILVDEFQDTNNIQYAWIR.[L]	1xTMT6plex [N-Term]	P03018	DNA helicase II OS=Escherichia coli (strain K12) OX=83333 GN=uvrD PE=1 SV=1	0.993478	1.00715
[R].LDAALQDEVAASEGFLK.[Q]	1xTMT6plex [K17]; 1xTMT6plex [N-Term]	P09551	Lysine/arginine/ornithine-binding periplasmic protein OS=Escherichia coli (strain K12) OX=83333 GN=argT PE=1 SV=3	1.00754	1.00715
[R].GGLENEDADGVYAALPFLIANTK.[Q]	1xTMT6plex [K23]; 1xTMT6plex [N-Term]	P09832	Glutamate synthase [NADPH] small chain OS=Escherichia coli (strain K12) OX=83333 GN=gltD PE=1 SV=3	0.994118	1.00716
[R].AVLPGMVER.[N]	1xTMT6plex [N-Term]	P39831	NADP-dependent 3-hydroxy acid dehydrogenase YdfG OS=Escherichia coli (strain K12) OX=83333 GN=ydfG PE=1 SV=2	0.995937	1.00716
[R].ADQIQWSAGIEPGDPR.[Y]	1xTMT6plex [N-Term]	P0A9G6	Isocitrate lyase OS=Escherichia coli (strain K12) OX=83333 GN=aceA PE=1 SV=1	1.00581	1.00716
[R].MQYVKPELVPEDLAFLQYTGGTTGVAK.[G]	2xTMT6plex [K5; K27]; 1xTMT6plex [N-Term]	P69451	Long-chain-fatty-acid--CoA ligase OS=Escherichia coli (strain K12) OX=83333 GN=fadD PE=1 SV=1	1.00551	1.00716
[R].LEDIITPMDVSIIGCVVNGPGEALVSTLGVTGGNKK.[S]	1xCarbamidomethyl [C15]; 1xOxidation [V10]; 2xTMT6plex [K35; K36]; 1xTMT6plex [N-Term]	P62620	4-hydroxy-3-methylbut-2-en-1-yl diphosphate synthase (flavodoxin) OS=Escherichia coli (strain K12) OX=83333 GN=ispG PE=1 SV=1	0.988916	1.00716
[R].GLPYISVLTDPTMGGVSASFAMLGDLNIAEPK.[A]	1xOxidation [L/M/T]; 1xTMT6plex [K32]; 1xTMT6plex [N-Term]	P0A9Q5	Acetyl-coenzyme A carboxylase carboxyl transferase subunit beta OS=Escherichia coli (strain K12) OX=83333 GN=accD PE=1 SV=1	1.0077	1.00717
[K].GLVYMTR.[A]	1xOxidation [M5]; 1xTMT6plex [N-Term]	P39831	NADP-dependent 3-hydroxy acid dehydrogenase YdfG OS=Escherichia coli (strain K12) OX=83333 GN=ydfG PE=1 SV=2	0.995861	1.00717
[R].YCDAWHEEHK.[S]	1xCarbamidomethyl [C2]; 1xTMT6plex [K10]; 1xTMT6plex [N-Term]	P0A8U0	Protein Syd OS=Escherichia coli (strain K12) OX=83333 GN=syd PE=1 SV=1	0.991653	1.00718
[R].GNDVMIANDNLR.[I]	1xTMT6plex [N-Term]	P0AGI8	Trk system potassium uptake protein TrkA OS=Escherichia coli (strain K12) OX=83333 GN=trkA PE=1 SV=1	0.991895	1.00718
[-].MELVLK.[D]	1xTMT6plex [K6]; 1xTMT6plex [N-Term]	P60723	50S ribosomal protein L4 OS=Escherichia coli (strain K12) OX=83333 GN=rplD PE=1 SV=1	1.01882	1.00718
[R].RQQEMEAADTEPFAVWLEK.[H]	1xTMT6plex [K19]; 1xTMT6plex [N-Term]	P0A6W9	Glutamate--cysteine ligase OS=Escherichia coli (strain K12) OX=83333 GN=gshA PE=1 SV=1	1.00626	1.00718
[K].QPIVDEGSNAAFDIVYSDAQGVK.[K]	1xTMT6plex [K23]; 1xTMT6plex [N-Term]	P76578	Alpha-2-macroglobulin OS=Escherichia coli (strain K12) OX=83333 GN=yfhM PE=1 SV=1	1.00543	1.00719
[K].IIVDTYGGMAR.[H]	1xTMT6plex [N-Term]	P0A817	S-adenosylmethionine synthase OS=Escherichia coli (strain K12) OX=83333 GN=metK PE=1 SV=2	1.00605	1.00719
[R].EVCHVPLIASGGAGTMEHFLEAFR.[D]	1xCarbamidomethyl [C3]; 1xTMT6plex [N-Term]	P60664	Imidazole glycerol phosphate synthase subunit HisF OS=Escherichia coli (strain K12) OX=83333 GN=hisF PE=1 SV=1	0.994512	1.00719
[K].GPEAEEALIAFR.[Q]	1xTMT6plex [N-Term]	P37349	PEP-dependent dihydroxyacetone kinase, phosphoryl donor subunit DhaM OS=Escherichia coli (strain K12) OX=83333 GN=dhaM PE=1 SV=3	1.00591	1.00719
[R].VGEFFGRPPLTSIDPDK.[V]	1xTMT6plex [K17]; 1xTMT6plex [N-Term]	P0A6Z1	Chaperone protein HscA OS=Escherichia coli (strain K12) OX=83333 GN=hscA PE=1 SV=1	0.995056	1.00719
[K].AIIEDAGLVWSVVESVPIHEDIK.[T]	1xTMT6plex [K23]; 1xTMT6plex [N-Term]	P24215	Mannonate dehydratase OS=Escherichia coli (strain K12) OX=83333 GN=uxuA PE=1 SV=2	0.995001	1.0072
[K].RLVNWDPK.[L]	1xTMT6plex [K8]; 1xTMT6plex [N-Term]	P07118	Valine--tRNA ligase OS=Escherichia coli (strain K12) OX=83333 GN=valS PE=1 SV=2	0.995472	1.0072
[R].QVIFNPNLFPYENMEGK.[I]	1xTMT6plex [K17]; 1xTMT6plex [N-Term]	P0A8E1	UPF0227 protein YcfP OS=Escherichia coli (strain K12) OX=83333 GN=ycfP PE=1 SV=1	1.00603	1.00721
[K].LLADAPLVEVADGEYDVIVLPGGIK.[G]	1xTMT6plex [K25]; 1xTMT6plex [N-Term]	Q46948	Protein/nucleic acid deglycase 3 OS=Escherichia coli (strain K12) OX=83333 GN=yajL PE=1 SV=2	0.992156	1.00721
[R].HLYACDR.[T]	1xCarbamidomethyl [C5]; 1xTMT6plex [N-Term]	P52697	6-phosphogluconolactonase OS=Escherichia coli (strain K12) OX=83333 GN=pgl PE=1 SV=2	0.997317	1.00721
[K].VEVETPEENTGDVIGDLSR.[R]	1xOxidation [T10]; 1xTMT6plex [N-Term]; 2xCarbonyl [E7; E8]	P0A6M8	Elongation factor G OS=Escherichia coli (strain K12) OX=83333 GN=fusA PE=1 SV=2	0.99442	1.00721
[K].DANGNLLADGDSVTIIK.[D]	1xTMT6plex [K17]; 1xTMT6plex [N-Term]	P0AFJ1	Protein PhnA OS=Escherichia coli (strain K12) OX=83333 GN=phnA PE=4 SV=1	1.00785	1.00721
[K].HLRPVAR.[Q]	1xTMT6plex [N-Term]	P04805	Glutamate--tRNA ligase OS=Escherichia coli (strain K12) OX=83333 GN=gltX PE=1 SV=1	0.994951	1.00721
[K].IDGFGPMK.[L]	1xOxidation [M7]; 1xTMT6plex [K8]; 1xTMT6plex [N-Term]	P0AFJ1	Protein PhnA OS=Escherichia coli (strain K12) OX=83333 GN=phnA PE=4 SV=1	1.00629	1.00723
[K].RMGHAGAIIAGGK.[G]	1xOxidation [M2]; 1xTMT6plex [K13]; 1xTMT6plex [N-Term]	P0AGE9	Succinate--CoA ligase [ADP-forming] subunit alpha OS=Escherichia coli (strain K12) OX=83333 GN=sucD PE=1 SV=2	0.995303	1.00724
[K].SNLEDGVAFAIEK.[Y]	1xTMT6plex [K13]; 1xTMT6plex [N-Term]	P0A8Y5	Sugar phosphatase YidA OS=Escherichia coli (strain K12) OX=83333 GN=yidA PE=1 SV=1	0.9931	1.00724
[R].EEMNNAGAIEVSMPVVQPADLWQESGR.[W]	1xOxidation [N/V]; 1xTMT6plex [N-Term]	P16659	Proline--tRNA ligase OS=Escherichia coli (strain K12) OX=83333 GN=proS PE=1 SV=4	0.993074	1.00725
[K].TVEVGPLANMLVK.[L]	1xTMT6plex [K13]; 1xTMT6plex [N-Term]	P0ACE0	Hydrogenase-2 large chain OS=Escherichia coli (strain K12) OX=83333 GN=hybC PE=1 SV=2	0.995069	1.00728
[R].WLVNTVATQAR.[Q]	1xDioxidation [W1]; 1xTMT6plex [N-Term]	P23894	Protease HtpX OS=Escherichia coli (strain K12) OX=83333 GN=htpX PE=1 SV=1	1.00631	1.00729
[R].LGLIEVQAPILSR.[V]	1xTMT6plex [N-Term]	P00963	Aspartate--ammonia ligase OS=Escherichia coli (strain K12) OX=83333 GN=asnA PE=1 SV=1	1.00777	1.0073
[R].LVMSCMTPASDGTFISIDDEEAK.[Q]	1xCarbamidomethyl [C5]; 1xOxidation [F14]; 1xTMT6plex [K23]; 1xTMT6plex [N-Term]	P33602	NADH-quinone oxidoreductase subunit G OS=Escherichia coli (strain K12) OX=83333 GN=nuoG PE=1 SV=4	1.00713	1.00731
[R].EVWQHAK.[R]	1xTMT6plex [K7]; 1xTMT6plex [N-Term]	P0A9H5	Corrinoid adenosyltransferase OS=Escherichia coli (strain K12) OX=83333 GN=btuR PE=3 SV=1	0.994011	1.00733
[R].TFGVEK.[V]	1xTMT6plex [K6]; 1xTMT6plex [N-Term]	P31142	3-mercaptopyruvate sulfurtransferase OS=Escherichia coli (strain K12) OX=83333 GN=sseA PE=1 SV=3	1.00415	1.00734
[R].VLTVNIK.[G]	1xTMT6plex [K7]; 1xTMT6plex [N-Term]	P18843	NH(3)-dependent NAD(+) synthetase OS=Escherichia coli (strain K12) OX=83333 GN=nadE PE=1 SV=2	1.00426	1.00735
[R].GAQLASDDNMLPDSQR.[G]	1xTMT6plex [N-Term]	P30130	Outer membrane usher protein FimD OS=Escherichia coli (strain K12) OX=83333 GN=fimD PE=1 SV=2	0.995664	1.00735
[K].VLEHCIDCSVLLDGDADSR.[F]	2xCarbamidomethyl [C5; C8]; 1xTMT6plex [N-Term]	P24554	DNA repair protein RadA OS=Escherichia coli (strain K12) OX=83333 GN=radA PE=1 SV=1	1.00811	1.00739
[R].VQLNSGMSLIVR.[A]	1xTMT6plex [N-Term]	P45577	RNA chaperone ProQ OS=Escherichia coli (strain K12) OX=83333 GN=proQ PE=1 SV=2	0.991392	1.00739
[R].FHAQYLLK.[-]	1xTMT6plex [K8]; 1xTMT6plex [N-Term]	P33018	S-formylglutathione hydrolase YeiG OS=Escherichia coli (strain K12) OX=83333 GN=yeiG PE=1 SV=1	1.00893	1.0074
[R].LSPFFDEMQATPAPVEDIHGAR.[I]	1xOxidation [M8]; 1xTMT6plex [N-Term]	P25516	Aconitate hydratase A OS=Escherichia coli (strain K12) OX=83333 GN=acnA PE=1 SV=3	0.995169	1.00741
[K].FLREEMGVK.[K]	1xTMT6plex [K9]; 1xTMT6plex [N-Term]	P08200	Isocitrate dehydrogenase [NADP] OS=Escherichia coli (strain K12) OX=83333 GN=icd PE=1 SV=1	0.993802	1.00742
[R].VEHEDIAK.[R]	1xTMT6plex [K8]; 1xTMT6plex [N-Term]	P04825	Aminopeptidase N OS=Escherichia coli (strain K12) OX=83333 GN=pepN PE=1 SV=2	0.990194	1.00743
[R].ALMQEALLAVVR.[M]	1xTMT6plex [N-Term]	P07813	Leucine--tRNA ligase OS=Escherichia coli (strain K12) OX=83333 GN=leuS PE=1 SV=2	0.995523	1.00743
[R].QISLHFVPTAILSR.[Q]	1xTMT6plex [N-Term]	P0AF03	Molybdopterin adenylyltransferase OS=Escherichia coli (strain K12) OX=83333 GN=mog PE=1 SV=1	0.994582	1.00744
[K].WADTYQK.[E]	1xTMT6plex [K7]; 1xTMT6plex [N-Term]	P0AG82	Phosphate-binding protein PstS OS=Escherichia coli (strain K12) OX=83333 GN=pstS PE=1 SV=1	1.00429	1.00744
[K].LLIVVTSTQGEGEPPEEAVALHK.[F]	1xTMT6plex [K23]; 1xTMT6plex [N-Term]	P38038	Sulfite reductase [NADPH] flavoprotein alpha-component OS=Escherichia coli (strain K12) OX=83333 GN=cysJ PE=1 SV=4	1.004	1.00745
[R].ATVFIFPDLNTGNTTYK.[A]	1xTMT6plex [K17]; 1xTMT6plex [N-Term]	P0A9M8	Phosphate acetyltransferase OS=Escherichia coli (strain K12) OX=83333 GN=pta PE=1 SV=2	1.00505	1.00746
[R].SMAAQAVEQVVEQGQSLSNILPPLQQK.[V]	1xTMT6plex [K27]; 1xTMT6plex [N-Term]	P36929	Ribosomal RNA small subunit methyltransferase B OS=Escherichia coli (strain K12) OX=83333 GN=rsmB PE=1 SV=2	1.01018	1.00746
[R].QPDGTIAFVVDFTGAEMK.[K]	1xTMT6plex [K18]; 1xTMT6plex [N-Term]	P33136	Glucans biosynthesis protein G OS=Escherichia coli (strain K12) OX=83333 GN=mdoG PE=1 SV=1	1.00561	1.00747
[R].CLVILSR.[N]	1xCarbamidomethyl [C1]; 1xTMT6plex [N-Term]	P0A8E1	UPF0227 protein YcfP OS=Escherichia coli (strain K12) OX=83333 GN=ycfP PE=1 SV=1	0.994826	1.00747
[K].AATLFNDAQR.[Q]	1xTMT6plex [N-Term]	P27248	Aminomethyltransferase OS=Escherichia coli (strain K12) OX=83333 GN=gcvT PE=1 SV=3	0.994423	1.00748
[K].AIAEWPTGK.[D]	1xTMT6plex [K9]; 1xTMT6plex [N-Term]	P08956	Type I restriction enzyme EcoKI R protein OS=Escherichia coli (strain K12) OX=83333 GN=hsdR PE=3 SV=3	0.99564	1.00748
[K].VRDGDIIR.[V]	1xTMT6plex [N-Term]	P0ADF6	Phosphogluconate dehydratase OS=Escherichia coli (strain K12) OX=83333 GN=edd PE=1 SV=1	1.00447	1.00748
[K].IIGTGSYLPEQVR.[T]	1xTMT6plex [N-Term]	P0A6R0	3-oxoacyl-[acyl-carrier-protein] synthase 3 OS=Escherichia coli (strain K12) OX=83333 GN=fabH PE=1 SV=1	0.99416	1.00749
[K].TEVIALGDAGEQLYR.[H]	1xTMT6plex [N-Term]	P23917	Fructokinase OS=Escherichia coli (strain K12) OX=83333 GN=mak PE=1 SV=2	0.995692	1.0075
[R].LPGEVAFFIAK.[R]	1xTMT6plex [K11]; 1xTMT6plex [N-Term]	P03004	Chromosomal replication initiator protein DnaA OS=Escherichia coli (strain K12) OX=83333 GN=dnaA PE=1 SV=2	1.00784	1.0075
[R].SMISPVVCSNIDDFSGLIIK.[A]	1xCarbamidomethyl [C8]; 1xTMT6plex [K20]; 1xTMT6plex [N-Term]	P09323	PTS system N-acetylglucosamine-specific EIICBA component OS=Escherichia coli (strain K12) OX=83333 GN=nagE PE=1 SV=1	1.00432	1.00751
[R].TRVDELR.[E]	1xTMT6plex [N-Term]	P39830	Putative cation/proton antiporter YbaL OS=Escherichia coli (strain K12) OX=83333 GN=ybaL PE=1 SV=2	0.993472	1.00752
[R].VAWLQVISPDMLVK.[E]	1xOxidation [D10]; 1xTMT6plex [K14]; 1xTMT6plex [N-Term]	P0AD68	Peptidoglycan D,D-transpeptidase FtsI OS=Escherichia coli (strain K12) OX=83333 GN=ftsI PE=1 SV=1	1.00635	1.00752
[K].EIPQVAGSLEEALNELDLDREFLK.[A]	1xTMT6plex [K24]; 1xTMT6plex [N-Term]	P0A9C5	Glutamine synthetase OS=Escherichia coli (strain K12) OX=83333 GN=glnA PE=1 SV=2	1.00461	1.00752
[R].VVAQGAPYTWENLCQPLAEVDDVLGR.[I]	1xCarbamidomethyl [C14]; 1xTMT6plex [N-Term]	P27298	Oligopeptidase A OS=Escherichia coli (strain K12) OX=83333 GN=prlC PE=3 SV=3	1.00574	1.00752
[K].VGVGLGTNYEEWLR.[Q]	1xDioxidation [W12]; 1xTMT6plex [N-Term]	P0AEM9	L-cystine-binding protein FliY OS=Escherichia coli (strain K12) OX=83333 GN=fliY PE=1 SV=1	1.00631	1.00752
[R].YSFDNQPAVALWNLQR.[L]	1xTMT6plex [N-Term]	P77649	UPF0061 protein YdiU OS=Escherichia coli (strain K12) OX=83333 GN=ydiU PE=3 SV=1	1.00377	1.00753
[R].QDQFAFEEFTVLDTVIMGHK.[E]	1xTMT6plex [K20]; 1xTMT6plex [N-Term]	P0A9U3	Uncharacterized ABC transporter ATP-binding protein YbiT OS=Escherichia coli (strain K12) OX=83333 GN=ybiT PE=1 SV=1	0.991753	1.00753
[K].QGITSYSLVPFPGH.[-]	1xTMT6plex [N-Term]	P69503	Adenine phosphoribosyltransferase OS=Escherichia coli (strain K12) OX=83333 GN=apt PE=1 SV=1	1.00483	1.00754
[K].RLPDNSAPYTSTIVFLVR.[K]	1xTMT6plex [N-Term]	P0AG78	Sulfate-binding protein OS=Escherichia coli (strain K12) OX=83333 GN=sbp PE=1 SV=1	0.992926	1.00755
[R].ESVGFLVTIK.[E]	1xTMT6plex [K10]; 1xTMT6plex [N-Term]	P0AFG6	Dihydrolipoyllysine-residue succinyltransferase component of 2-oxoglutarate dehydrogenase complex OS=Escherichia coli (strain K12) OX=83333 GN=sucB PE=1 SV=2	1.00415	1.00755
[K].KLQYVNEALK.[D]	2xTMT6plex [K1; K10]; 1xTMT6plex [N-Term]	P0A9D2	Glutathione S-transferase GstA OS=Escherichia coli (strain K12) OX=83333 GN=gstA PE=1 SV=1	1.00863	1.00755
[R].SELNAYASQIEPALLIADR.[Q]	1xTMT6plex [N-Term]	P10378	Enterobactin synthase component E OS=Escherichia coli (strain K12) OX=83333 GN=entE PE=1 SV=3	1.00528	1.00756
[R].SALWLSGK.[E]	1xTMT6plex [K8]; 1xTMT6plex [N-Term]	P04036	4-hydroxy-tetrahydrodipicolinate reductase OS=Escherichia coli (strain K12) OX=83333 GN=dapB PE=1 SV=1	1.0303	1.00757
[-].MFTINAEVR.[K]	1xTMT6plex [N-Term]	P68919	50S ribosomal protein L25 OS=Escherichia coli (strain K12) OX=83333 GN=rplY PE=1 SV=1	1.00411	1.00757
[K].LVIEMETNGTIDPEEAIR.[R]	1xOxidation [M5]; 1xTMT6plex [N-Term]	P0A7Z4	DNA-directed RNA polymerase subunit alpha OS=Escherichia coli (strain K12) OX=83333 GN=rpoA PE=1 SV=1	1.00805	1.00757
[K].EPMFFGQPVNVAR.[Y]	1xTMT6plex [N-Term]	P69924	Ribonucleoside-diphosphate reductase 1 subunit beta OS=Escherichia coli (strain K12) OX=83333 GN=nrdB PE=1 SV=2	1.00515	1.00758
[R].ISALSDNGEHFSAK.[A]	1xTMT6plex [K14]; 1xTMT6plex [N-Term]	P0A9M0	Lon protease OS=Escherichia coli (strain K12) OX=83333 GN=lon PE=1 SV=1	1.00784	1.00759
[K].ESEVLTNLEILER.[G]	1xTMT6plex [N-Term]	P46853	Uncharacterized oxidoreductase YhhX OS=Escherichia coli (strain K12) OX=83333 GN=yhhX PE=1 SV=1	1.00445	1.00759
[R].GGALDYQEWCAAHPGER.[F]	1xCarbamidomethyl [C10]; 1xTMT6plex [N-Term]	P0AAB4	3-octaprenyl-4-hydroxybenzoate carboxy-lyase OS=Escherichia coli (strain K12) OX=83333 GN=ubiD PE=1 SV=1	1.00514	1.0076
[K].ETTFAR.[F]	1xTMT6plex [N-Term]	P15042	DNA ligase OS=Escherichia coli (strain K12) OX=83333 GN=ligA PE=1 SV=2	1.00744	1.00761
[R].AALPPEISLPAVGQGAVGIECR.[L]	1xCarbamidomethyl [C21]; 1xTMT6plex [N-Term]	P06983	Porphobilinogen deaminase OS=Escherichia coli (strain K12) OX=83333 GN=hemC PE=1 SV=2	0.994713	1.00761
[R].IVILVTK.[E]	1xTMT6plex [K7]; 1xTMT6plex [N-Term]	P37051	Formyltetrahydrofolate deformylase OS=Escherichia coli (strain K12) OX=83333 GN=purU PE=1 SV=1	0.995806	1.00761
[R].HEEVQALLGDAQTIADQER.[F]	1xTMT6plex [N-Term]	P0A7I0	Peptide chain release factor RF1 OS=Escherichia coli (strain K12) OX=83333 GN=prfA PE=1 SV=1	0.995662	1.00761
[R].LEPQAEDAPLNNYANER.[L]	1xTMT6plex [N-Term]	P77433	Uncharacterized protein YkgG OS=Escherichia coli (strain K12) OX=83333 GN=ykgG PE=3 SV=2	0.993842	1.00762
[R].SGGVTFAARPQDHSQK.[V]	1xTMT6plex [K16]; 1xTMT6plex [N-Term]; 1xCarbonyl [R9]	P60723	50S ribosomal protein L4 OS=Escherichia coli (strain K12) OX=83333 GN=rplD PE=1 SV=1	0.988693	1.00762
[K].SLDDQFAELK.[A]	1xTMT6plex [K10]; 1xTMT6plex [N-Term]	P0AFM6	Phage shock protein A OS=Escherichia coli (strain K12) OX=83333 GN=pspA PE=1 SV=2	0.993492	1.00762
[K].ADRELNWR.[V]	1xTMT6plex [N-Term]	P09147	UDP-glucose 4-epimerase OS=Escherichia coli (strain K12) OX=83333 GN=galE PE=1 SV=1	0.991754	1.00763
[R].FGLSCGLVSPER.[E]	1xCarbamidomethyl [C5]; 1xTMT6plex [N-Term]	P76217	N-succinylglutamate 5-semialdehyde dehydrogenase OS=Escherichia coli (strain K12) OX=83333 GN=astD PE=1 SV=1	0.994511	1.00764
[K].IAEQFGLNVLPTR.[A]	1xTMT6plex [N-Term]	P37631	Uncharacterized protein YhiN OS=Escherichia coli (strain K12) OX=83333 GN=yhiN PE=4 SV=3	1.00513	1.00764
[R].NYSLSDK.[N]	1xTMT6plex [K7]; 1xTMT6plex [N-Term]	P27126	Lipopolysaccharide core biosynthesis protein RfaS OS=Escherichia coli (strain K12) OX=83333 GN=rfaS PE=4 SV=1	0.993441	1.00765
[K].SEVNLGAGEAGSVTIPR.[G]	1xTMT6plex [N-Term]	P08506	D-alanyl-D-alanine carboxypeptidase DacC OS=Escherichia coli (strain K12) OX=83333 GN=dacC PE=1 SV=2	0.994613	1.00765
[R].SYLNALGDALK.[I]	1xTMT6plex [K11]; 1xTMT6plex [N-Term]	P33218	Inner membrane protein YebE OS=Escherichia coli (strain K12) OX=83333 GN=yebE PE=1 SV=2	0.995796	1.00765
[R].GAFVSEVLPGSGSAK.[A]	1xTMT6plex [K15]; 1xTMT6plex [N-Term]	P39099	Periplasmic pH-dependent serine endoprotease DegQ OS=Escherichia coli (strain K12) OX=83333 GN=degQ PE=1 SV=1	1.00639	1.00766
[K].LQEFQDSLK.[K]	1xTMT6plex [K9]; 1xTMT6plex [N-Term]	P69425	Sec-independent protein translocase protein TatB OS=Escherichia coli (strain K12) OX=83333 GN=tatB PE=1 SV=1	0.996216	1.00768
[R].MQQQLGDQYSELAANEGYMK.[T]	1xTMT6plex [K20]; 1xTMT6plex [N-Term]	P0ADY1	Peptidyl-prolyl cis-trans isomerase D OS=Escherichia coli (strain K12) OX=83333 GN=ppiD PE=1 SV=1	0.993583	1.00769
[R].LFDPFFQVGTGVQR.[N]	1xTMT6plex [N-Term]	P0DMC5	Sensor histidine kinase RcsC OS=Escherichia coli (strain K12) OX=83333 GN=rcsC PE=1 SV=1	0.994123	1.0077
[R].VAWLQVISPDMLVK.[E]	1xTMT6plex [K14]; 1xTMT6plex [N-Term]	P0AD68	Peptidoglycan D,D-transpeptidase FtsI OS=Escherichia coli (strain K12) OX=83333 GN=ftsI PE=1 SV=1	1.00541	1.0077
[K].SVCISINEVVCHGIPDDAK.[L]	2xCarbamidomethyl [C3; C11]; 1xTMT6plex [K19]; 1xTMT6plex [N-Term]	P0AE18	Methionine aminopeptidase OS=Escherichia coli (strain K12) OX=83333 GN=map PE=1 SV=1	0.994101	1.00771
[K].LNGDVAATER.[E]	1xTMT6plex [N-Term]	P33940	Malate:quinone oxidoreductase OS=Escherichia coli (strain K12) OX=83333 GN=mqo PE=1 SV=2	1.00583	1.00771
[K].VLDAAVAGK.[I]	1xTMT6plex [K9]; 1xTMT6plex [N-Term]	P0A6P1	Elongation factor Ts OS=Escherichia coli (strain K12) OX=83333 GN=tsf PE=1 SV=2	0.995883	1.00773
[R].GRGEISAIQEVER.[D]	1xTMT6plex [N-Term]	P0A7E3	Orotate phosphoribosyltransferase OS=Escherichia coli (strain K12) OX=83333 GN=pyrE PE=1 SV=2	0.994267	1.00773
[K].QVEIFTDGSCLGNPGPGGYGAILR.[Y]	1xCarbamidomethyl [C10]; 1xTMT6plex [N-Term]	P0A7Y4	Ribonuclease HI OS=Escherichia coli (strain K12) OX=83333 GN=rnhA PE=1 SV=1	0.99287	1.00774
[R].LITGYHK.[V]	1xTMT6plex [K7]; 1xTMT6plex [N-Term]	P37692	ADP-heptose--LPS heptosyltransferase 2 OS=Escherichia coli (strain K12) OX=83333 GN=rfaF PE=1 SV=1	0.995406	1.00774
[R].LVDYATFQWQR.[A]	1xTMT6plex [N-Term]	P77544	Glutathione S-transferase YfcF OS=Escherichia coli (strain K12) OX=83333 GN=yfcF PE=1 SV=1	0.994758	1.00774
[-].MHPMLNIAVR.[A]	1xTMT6plex [N-Term]	P0ADG4	Inositol-1-monophosphatase OS=Escherichia coli (strain K12) OX=83333 GN=suhB PE=1 SV=1	1.00314	1.00774
[R].TWFAADK.[T]	1xTMT6plex [K7]; 1xTMT6plex [N-Term]	P00363	Fumarate reductase flavoprotein subunit OS=Escherichia coli (strain K12) OX=83333 GN=frdA PE=1 SV=3	1.00465	1.00775
[K].IGEVHDGAATMDWMEQEQER.[G]	1xDioxidation [M11]; 1xTMT6plex [N-Term]; 2xOxidation [M11; M14]	P0A6M8	Elongation factor G OS=Escherichia coli (strain K12) OX=83333 GN=fusA PE=1 SV=2	0.995321	1.00775
[R].LTIVPAQTSAEDVLK.[M]	1xTMT6plex [K15]; 1xTMT6plex [N-Term]	P0A6F1	Carbamoyl-phosphate synthase small chain OS=Escherichia coli (strain K12) OX=83333 GN=carA PE=1 SV=1	0.993627	1.00775
[K].TGSLIMIFEVEGAAPAAAPAK.[Q]	1xOxidation [M6]; 1xTMT6plex [K21]; 1xTMT6plex [N-Term]	P06959	Dihydrolipoyllysine-residue acetyltransferase component of pyruvate dehydrogenase complex OS=Escherichia coli (strain K12) OX=83333 GN=aceF PE=1 SV=3	1.00609	1.00775
[K].ETVDFVDNYDGTEK.[I]	1xTMT6plex [K14]; 1xTMT6plex [N-Term]	P0AES4	DNA gyrase subunit A OS=Escherichia coli (strain K12) OX=83333 GN=gyrA PE=1 SV=1	0.996385	1.00776
[K].VEVAGWVEDPDTYPMAAK.[R]	1xTMT6plex [K18]; 1xTMT6plex [N-Term]	P0A8M0	Asparagine--tRNA ligase OS=Escherichia coli (strain K12) OX=83333 GN=asnS PE=1 SV=2	0.992868	1.00777
[K].VMAGLGIAVVSTSK.[G]	1xTMT6plex [K14]; 1xTMT6plex [N-Term]	P0A7W7	30S ribosomal protein S8 OS=Escherichia coli (strain K12) OX=83333 GN=rpsH PE=1 SV=2	1.00533	1.00777
[K].GDNVAMVINGDQGTISR.[I]	1xTMT6plex [N-Term]	P76537	Uncharacterized protein YfeY OS=Escherichia coli (strain K12) OX=83333 GN=yfeY PE=1 SV=1	0.994098	1.00777
[R].IYLIEMESDDPANALPSTDK.[A]	1xTMT6plex [K20]; 1xTMT6plex [N-Term]	P0DMC5	Sensor histidine kinase RcsC OS=Escherichia coli (strain K12) OX=83333 GN=rcsC PE=1 SV=1	0.994999	1.00777
[K].AYPQEAAEFTR.[R]	1xTMT6plex [N-Term]	P27302	Transketolase 1 OS=Escherichia coli (strain K12) OX=83333 GN=tktA PE=1 SV=5	0.994035	1.00778
[R].QLYNPVQWTK.[S]	1xTMT6plex [K10]; 1xTMT6plex [N-Term]	P0AAI9	Malonyl CoA-acyl carrier protein transacylase OS=Escherichia coli (strain K12) OX=83333 GN=fabD PE=1 SV=2	1.00535	1.00778
[K].GEDITLFSPSDVPGLYDAFFADQEEFER.[L]	1xTMT6plex [N-Term]	P00452	Ribonucleoside-diphosphate reductase 1 subunit alpha OS=Escherichia coli (strain K12) OX=83333 GN=nrdA PE=1 SV=2	1.01197	1.00779
[K].VAPMQSFSLGK.[R]	1xTMT6plex [K11]; 1xTMT6plex [N-Term]	P27434	Cytoskeleton protein RodZ OS=Escherichia coli (strain K12) OX=83333 GN=rodZ PE=1 SV=2	0.996304	1.00779
[R].YPTQSPMPLTVACASPELASGK.[V]	1xCarbamidomethyl [C13]; 1xTMT6plex [K22]; 1xTMT6plex [N-Term]	P21513	Ribonuclease E OS=Escherichia coli (strain K12) OX=83333 GN=rne PE=1 SV=6	1.00535	1.00779
[K].FTGVDR.[K]	1xTMT6plex [N-Term]	P0AG67	30S ribosomal protein S1 OS=Escherichia coli (strain K12) OX=83333 GN=rpsA PE=1 SV=1	1.00829	1.00779
[R].LVSDDIMNLVR.[R]	1xTMT6plex [N-Term]	P0AEA8	Siroheme synthase OS=Escherichia coli (strain K12) OX=83333 GN=cysG PE=1 SV=1	0.994906	1.00779
[R].TPHWLIK.[Q]	1xTMT6plex [K7]; 1xTMT6plex [N-Term]	P09546	Bifunctional protein PutA OS=Escherichia coli (strain K12) OX=83333 GN=putA PE=1 SV=3	0.995087	1.00779
[K].DLVALK.[E]	1xTMT6plex [K6]; 1xTMT6plex [N-Term]	P00926	D-serine dehydratase OS=Escherichia coli (strain K12) OX=83333 GN=dsdA PE=1 SV=3	1.0038	1.0078
[R].EIGNGFSELNDAEDQAQR.[F]	1xTMT6plex [N-Term]	P0A8N3	Lysine--tRNA ligase OS=Escherichia coli (strain K12) OX=83333 GN=lysS PE=1 SV=2	0.992534	1.0078
[K].HDFSSIDVER.[Y]	1xTMT6plex [N-Term]	P77718	tRNA sulfurtransferase OS=Escherichia coli (strain K12) OX=83333 GN=thiI PE=1 SV=1	1.00601	1.00781
[R].EIELEDKFENMGAQMVK.[E]	2xTMT6plex [K7; K17]; 1xTMT6plex [N-Term]	P0A6F5	60 kDa chaperonin OS=Escherichia coli (strain K12) OX=83333 GN=groL PE=1 SV=2	0.987395	1.00781
[R].DGDLVLIDAGCEYK.[G]	1xCarbamidomethyl [C11]; 1xTMT6plex [K14]; 1xTMT6plex [N-Term]	P15034	Xaa-Pro aminopeptidase OS=Escherichia coli (strain K12) OX=83333 GN=pepP PE=1 SV=2	1.00932	1.00781
[K].LPLMINPK.[T]	1xOxidation [M4]; 1xTMT6plex [K8]; 1xTMT6plex [N-Term]	P00582	DNA polymerase I OS=Escherichia coli (strain K12) OX=83333 GN=polA PE=1 SV=1	1.00402	1.00781
[R].ESFLNPGFR.[V]	1xTMT6plex [N-Term]	P22255	3'(2'),5'-bisphosphate nucleotidase CysQ OS=Escherichia coli (strain K12) OX=83333 GN=cysQ PE=1 SV=2	0.994709	1.00781
[K].DDIIDVMK.[K]	1xTMT6plex [K8]; 1xTMT6plex [N-Term]	P0A8V2	DNA-directed RNA polymerase subunit beta OS=Escherichia coli (strain K12) OX=83333 GN=rpoB PE=1 SV=1	0.993016	1.00782
[R].GETVGAQLTGDDR.[V]	1xTMT6plex [N-Term]	P09546	Bifunctional protein PutA OS=Escherichia coli (strain K12) OX=83333 GN=putA PE=1 SV=3	1.0104	1.00782
[R].LNLVQSIITR.[T]	1xTMT6plex [N-Term]	P0ACD8	Hydrogenase-1 large chain OS=Escherichia coli (strain K12) OX=83333 GN=hyaB PE=1 SV=1	0.996278	1.00782
[R].AKYPDLQIIGGNVATAAGAR.[A]	1xTMT6plex [K2]; 1xTMT6plex [N-Term]	P0ADG7	Inosine-5'-monophosphate dehydrogenase OS=Escherichia coli (strain K12) OX=83333 GN=guaB PE=1 SV=1	0.991136	1.00782
[R].LDQALAEMFPDYSR.[S]	1xTMT6plex [N-Term]	P33643	Ribosomal large subunit pseudouridine synthase D OS=Escherichia coli (strain K12) OX=83333 GN=rluD PE=1 SV=4	0.993883	1.00782
[K].IFNTNHAFCLETEK.[G]	1xCarbamidomethyl [C9]; 1xTMT6plex [K14]; 1xTMT6plex [N-Term]	P09323	PTS system N-acetylglucosamine-specific EIICBA component OS=Escherichia coli (strain K12) OX=83333 GN=nagE PE=1 SV=1	0.994717	1.00782
[K].VLDSYIK.[-]	1xTMT6plex [K7]; 1xTMT6plex [N-Term]	P64530	Transcriptional repressor RcnR OS=Escherichia coli (strain K12) OX=83333 GN=rcnR PE=1 SV=1	0.996196	1.00783
[K].EDIEYVESIK.[N]	1xDioxidation [Y5]; 1xTMT6plex [K10]; 1xTMT6plex [N-Term]	P00962	Glutamine--tRNA ligase OS=Escherichia coli (strain K12) OX=83333 GN=glnS PE=1 SV=3	1.00618	1.00783
[K].DEEWNDIIETNLSSVFR.[L]	1xTMT6plex [N-Term]	P0AEK2	3-oxoacyl-[acyl-carrier-protein] reductase FabG OS=Escherichia coli (strain K12) OX=83333 GN=fabG PE=1 SV=1	0.992308	1.00783
[K].VETTDGVVQLSGTVDSQAQSDR.[A]	1xTMT6plex [N-Term]	P0AFH8	Osmotically-inducible protein Y OS=Escherichia coli (strain K12) OX=83333 GN=osmY PE=1 SV=1	0.991149	1.00784
[R].LLQFEETLTVVAR.[E]	1xTMT6plex [N-Term]	P11875	Arginine--tRNA ligase OS=Escherichia coli (strain K12) OX=83333 GN=argS PE=1 SV=1	1.00632	1.00784
[K].LLILDEPTAGVDIELR.[R]	1xTMT6plex [N-Term]	P36879	Uncharacterized ABC transporter ATP-binding protein YadG OS=Escherichia coli (strain K12) OX=83333 GN=yadG PE=1 SV=1	1.00607	1.00784
[R].SPAGAIQFEAVDAPEIIPDPFDPSK.[K]	1xTMT6plex [K25]; 1xTMT6plex [N-Term]	P13029	Catalase-peroxidase OS=Escherichia coli (strain K12) OX=83333 GN=katG PE=1 SV=2	1.00786	1.00784
[K].AYADLITIAGYDGGTGASPLSSVK.[Y]	1xTMT6plex [K24]; 1xTMT6plex [N-Term]	P09831	Glutamate synthase [NADPH] large chain OS=Escherichia coli (strain K12) OX=83333 GN=gltB PE=1 SV=3	0.994033	1.00785
[R].YEVNNMLLK.[Q]	1xOxidation [M6]; 1xTMT6plex [K9]; 1xTMT6plex [N-Term]	P0A7E5	CTP synthase OS=Escherichia coli (strain K12) OX=83333 GN=pyrG PE=1 SV=2	0.993815	1.00785
[R].VGNLFSADLFYSPDGEMFDVMEK.[Y]	1xTMT6plex [K23]; 1xTMT6plex [N-Term]	P0ABP8	Purine nucleoside phosphorylase DeoD-type OS=Escherichia coli (strain K12) OX=83333 GN=deoD PE=1 SV=2	0.990502	1.00785
[R].VQFIDEPVK.[A]	1xTMT6plex [K9]; 1xTMT6plex [N-Term]	P0AAX8	Probable L,D-transpeptidase YbiS OS=Escherichia coli (strain K12) OX=83333 GN=ybiS PE=1 SV=1	1.00626	1.00785
[-].MTTNYIFVTGGVVSSLGK.[G]	1xTMT6plex [K18]; 1xTMT6plex [N-Term]	P0A7E5	CTP synthase OS=Escherichia coli (strain K12) OX=83333 GN=pyrG PE=1 SV=2	1.00823	1.00786
[R].LAQLQVAIQNVTQEQTQR.[N]	1xTMT6plex [N-Term]	P13458	Nuclease SbcCD subunit C OS=Escherichia coli (strain K12) OX=83333 GN=sbcC PE=1 SV=1	0.993946	1.00786
[R].AFNPWPMSWLEIEGQPVK.[V]	1xTMT6plex [K18]; 1xTMT6plex [N-Term]	P23882	Methionyl-tRNA formyltransferase OS=Escherichia coli (strain K12) OX=83333 GN=fmt PE=1 SV=4	1.00651	1.00787
[K].ALVAVNLASEEPYHNALNEK.[L]	1xTMT6plex [K20]; 1xTMT6plex [N-Term]	P0AAC0	Universal stress protein E OS=Escherichia coli (strain K12) OX=83333 GN=uspE PE=1 SV=2	0.994612	1.00787
[R].INQQRLALWQNYYDALAPLAK.[A]	1xOxidation [Q10]; 2xDioxidation [Y12; Y13]; 1xTMT6plex [K21]; 1xTMT6plex [N-Term]; 1xCarbonyl [A7]	P27833	dTDP-4-amino-4,6-dideoxygalactose transaminase OS=Escherichia coli (strain K12) OX=83333 GN=wecE PE=1 SV=2	1.00585	1.00788
[R].LNVIPITLPPLR.[E]	1xTMT6plex [N-Term]	Q46802	Uncharacterized sigma-54-dependent transcriptional regulator YgeV OS=Escherichia coli (strain K12) OX=83333 GN=ygeV PE=4 SV=1	1.00421	1.00788
[K].AVYQGAGVSAK.[N]	1xDioxidation [V2]; 1xTMT6plex [K11]; 1xTMT6plex [N-Term]; 2xCarbonyl [Q4; S9]	P23847	Periplasmic dipeptide transport protein OS=Escherichia coli (strain K12) OX=83333 GN=dppA PE=1 SV=1	1.01379	1.00788
[K].ADDFIEALFARED.[-]	1xTMT6plex [N-Term]	P10121	Signal recognition particle receptor FtsY OS=Escherichia coli (strain K12) OX=83333 GN=ftsY PE=1 SV=1	0.991695	1.00788
[K].LGIVMDPIANINIK.[K]	1xOxidation [M5]; 1xTMT6plex [K14]; 1xTMT6plex [N-Term]	P04425	Glutathione synthetase OS=Escherichia coli (strain K12) OX=83333 GN=gshB PE=1 SV=1	0.99423	1.00789
[K].NNQHDVAIVR.[I]	1xTMT6plex [N-Term]	P0AFG3	2-oxoglutarate dehydrogenase E1 component OS=Escherichia coli (strain K12) OX=83333 GN=sucA PE=1 SV=1	0.995223	1.00789
[R].QMLNKPPLPFTK.[G]	2xTMT6plex [K5; K12]; 1xTMT6plex [N-Term]	P0AG80	sn-glycerol-3-phosphate-binding periplasmic protein UgpB OS=Escherichia coli (strain K12) OX=83333 GN=ugpB PE=1 SV=1	0.994383	1.00789
[K].RIDPVGACVGMR.[G]	1xCarbamidomethyl [C8]; 1xOxidation [M11]; 1xTMT6plex [N-Term]	P0AFF6	Transcription termination/antitermination protein NusA OS=Escherichia coli (strain K12) OX=83333 GN=nusA PE=1 SV=1	0.996389	1.00789
[R].EAQAAQWELNYVALDGNIGCMVNGAGLAMGTMDIVK.[L]	1xCarbamidomethyl [C20]; 1xOxidation [N23]; 1xDioxidation [M32]; 1xTMT6plex [K36]; 1xTMT6plex [N-Term]	P0A836	Succinate--CoA ligase [ADP-forming] subunit beta OS=Escherichia coli (strain K12) OX=83333 GN=sucC PE=1 SV=1	1.00791	1.00789
[R].DCVLVDDMIDTGGTLCK.[A]	2xCarbamidomethyl [C2; C16]; 1xTMT6plex [K17]; 1xTMT6plex [N-Term]	P0A717	Ribose-phosphate pyrophosphokinase OS=Escherichia coli (strain K12) OX=83333 GN=prs PE=1 SV=2	0.993665	1.0079
[K].SAGGIVLTGSAAAK.[S]	1xTMT6plex [K14]; 1xTMT6plex [N-Term]; 1xCarbonyl [V6]	P0A6F9	10 kDa chaperonin OS=Escherichia coli (strain K12) OX=83333 GN=groS PE=1 SV=1	0.995037	1.0079
[K].GIDMLDAPVSGGEPK.[A]	1xTMT6plex [K15]; 1xTMT6plex [N-Term]	P0ABQ2	2-hydroxy-3-oxopropionate reductase OS=Escherichia coli (strain K12) OX=83333 GN=garR PE=1 SV=1	0.994909	1.0079
[K].GIMEGEYDHLPEQAFYMVGSIEEAVEK.[A]	1xOxidation [M/V/H]; 1xTMT6plex [K27]; 1xTMT6plex [N-Term]	P0ABB4	ATP synthase subunit beta OS=Escherichia coli (strain K12) OX=83333 GN=atpD PE=1 SV=2	1.00634	1.0079
[R].EGISGLGTLLSGVYIELQPGAK.[G]	1xTMT6plex [K22]; 1xTMT6plex [N-Term]	P43671	Intermembrane transport protein PqiB OS=Escherichia coli (strain K12) OX=83333 GN=pqiB PE=1 SV=2	1.00523	1.00791
[R].IMFPMIISVEEVR.[A]	1xTMT6plex [N-Term]	P08839	Phosphoenolpyruvate-protein phosphotransferase OS=Escherichia coli (strain K12) OX=83333 GN=ptsI PE=1 SV=1	1.00891	1.00791
[K].QVPAEAEEMGGEK.[V]	1xOxidation [M9]; 1xTMT6plex [K13]; 1xTMT6plex [N-Term]	P76550	Uncharacterized protein YffS OS=Escherichia coli (strain K12) OX=83333 GN=yffS PE=4 SV=2	0.994516	1.00792
[K].ELSALVNR.[E]	1xTMT6plex [N-Term]	P06999	ATP-dependent 6-phosphofructokinase isozyme 2 OS=Escherichia coli (strain K12) OX=83333 GN=pfkB PE=1 SV=2	0.994818	1.00792
[K].SLLKPEHQGLATEVMCR.[M]	1xCarbamidomethyl [C16]; 1xOxidation [M/E]; 1xTMT6plex [K4]; 1xTMT6plex [N-Term]	P16456	Selenide, water dikinase OS=Escherichia coli (strain K12) OX=83333 GN=selD PE=1 SV=1	1.00435	1.00792
[K].EDRGTEITLHLR.[E]	1xTMT6plex [N-Term]	P0A6Z3	Chaperone protein HtpG OS=Escherichia coli (strain K12) OX=83333 GN=htpG PE=1 SV=1	1.00946	1.00792
[R].HGPAAIR.[Q]	1xTMT6plex [N-Term]	P60651	Agmatinase OS=Escherichia coli (strain K12) OX=83333 GN=speB PE=1 SV=1	0.99493	1.00793
[-].MSVVPVADVLQGR.[V]	1xOxidation [M1]; 1xTMT6plex [N-Term]	P0A8M0	Asparagine--tRNA ligase OS=Escherichia coli (strain K12) OX=83333 GN=asnS PE=1 SV=2	1.00668	1.00794
[R].GAIIPR.[E]	1xDioxidation [P5]; 1xTMT6plex [N-Term]	P37647	2-dehydro-3-deoxygluconokinase OS=Escherichia coli (strain K12) OX=83333 GN=kdgK PE=1 SV=1	0.991884	1.00794
[K].MTGLESYDVK.[I]	1xOxidation [M1]; 1xTMT6plex [K10]; 1xTMT6plex [N-Term]	P77695; P0AC92	Protein GnsB OS=Escherichia coli (strain K12) OX=83333 GN=gnsB PE=3 SV=2;Protein GnsA OS=Escherichia coli (strain K12) OX=83333 GN=gnsA PE=1 SV=1	0.991481	1.00794
[R].LIQDDVNETAYNQIK.[N]	1xTMT6plex [K15]; 1xTMT6plex [N-Term]	P0AEJ6	Ethanolamine ammonia-lyase heavy chain OS=Escherichia coli (strain K12) OX=83333 GN=eutB PE=1 SV=1	1.00743	1.00794
[R].ALLTAPELLLLDEPLASLDIPR.[K]	1xTMT6plex [N-Term]	P09833	Molybdenum import ATP-binding protein ModC OS=Escherichia coli (strain K12) OX=83333 GN=modC PE=3 SV=4	1.00776	1.00794
[R].ITAFIYK.[K]	1xTMT6plex [K7]; 1xTMT6plex [N-Term]	P76177	Protein YdgH OS=Escherichia coli (strain K12) OX=83333 GN=ydgH PE=1 SV=1	0.996624	1.00794
[K].GFLASPENPQGIR.[G]	1xTMT6plex [N-Term]	P20099	Biotin sulfoxide reductase OS=Escherichia coli (strain K12) OX=83333 GN=bisC PE=1 SV=3	0.993201	1.00794
[K].ALPLPELK.[A]	1xTMT6plex [K8]; 1xTMT6plex [N-Term]	P11454	Enterobactin synthase component F OS=Escherichia coli (strain K12) OX=83333 GN=entF PE=1 SV=3	0.994725	1.00794
[R].CGFTLANEEVINLLMK.[V]	1xCarbamidomethyl [C1]; 1xTMT6plex [K16]; 1xTMT6plex [N-Term]	P06986	Histidinol-phosphate aminotransferase OS=Escherichia coli (strain K12) OX=83333 GN=hisC PE=1 SV=2	1.00324	1.00794
[K].ALSQVANEPITVFCAGR.[T]	1xCarbamidomethyl [C14]; 1xTMT6plex [N-Term]	P07649	tRNA pseudouridine synthase A OS=Escherichia coli (strain K12) OX=83333 GN=truA PE=1 SV=1	1.00327	1.00795
[KR].VIPVAIR.[TR]	1xTMT6plex [N-Term]	P24173	Lipopolysaccharide heptosyltransferase 1 OS=Escherichia coli (strain K12) OX=83333 GN=rfaC PE=1 SV=1	0.993265	1.00795
[R].NQLTSNQSILMNLVDGPFK.[K]	1xTMT6plex [K19]; 1xTMT6plex [N-Term]	P0AGL5	Ribosome association toxin RatA OS=Escherichia coli (strain K12) OX=83333 GN=ratA PE=1 SV=1	1.00525	1.00796
[K].ASDFVLAMGQGR.[M]	1xOxidation [M/Q/R]; 1xTMT6plex [N-Term]	P0A850	Trigger factor OS=Escherichia coli (strain K12) OX=83333 GN=tig PE=1 SV=1	1.0055	1.00796
[R].MVYAPTQEHGK.[Q]	1xTMT6plex [K11]; 1xTMT6plex [N-Term]	P23538	Phosphoenolpyruvate synthase OS=Escherichia coli (strain K12) OX=83333 GN=ppsA PE=1 SV=5	0.995034	1.00796
[R].QHLLPR.[D]	1xTMT6plex [N-Term]	P28903	Anaerobic ribonucleoside-triphosphate reductase OS=Escherichia coli (strain K12) OX=83333 GN=nrdD PE=1 SV=2	1.01217	1.00796
[R].SDNVIFSATGITK.[G]	1xTMT6plex [K13]; 1xTMT6plex [N-Term]	P0A9C9	Fructose-1,6-bisphosphatase 1 class 2 OS=Escherichia coli (strain K12) OX=83333 GN=glpX PE=1 SV=1	0.996001	1.00796
[R].IAFTVSSK.[I]	1xTMT6plex [K8]; 1xTMT6plex [N-Term]	P46889	DNA translocase FtsK OS=Escherichia coli (strain K12) OX=83333 GN=ftsK PE=1 SV=2	0.993859	1.00796
[R].FPFLLVDR.[V]	1xTMT6plex [N-Term]	P0A6Q6	3-hydroxyacyl-[acyl-carrier-protein] dehydratase FabZ OS=Escherichia coli (strain K12) OX=83333 GN=fabZ PE=1 SV=1	0.995395	1.00796
[R].VGEQLMEVLMLHK.[N]	1xTMT6plex [K13]; 1xTMT6plex [N-Term]	P76027	Oligopeptide transport ATP-binding protein OppD OS=Escherichia coli (strain K12) OX=83333 GN=oppD PE=1 SV=2	1.00579	1.00797
[K].NASLGEMITNLSGMGVSVPNGFATTADAFNQFLDQSGVNQR.[I]	2xOxidation [L/M]; 1xTMT6plex [N-Term]	P23538	Phosphoenolpyruvate synthase OS=Escherichia coli (strain K12) OX=83333 GN=ppsA PE=1 SV=5	0.994565	1.00798
[R].VGGTGDGGIDGVISLDK.[L]	1xTMT6plex [K17]; 1xTMT6plex [N-Term]	P24202	Mrr restriction system protein OS=Escherichia coli (strain K12) OX=83333 GN=mrr PE=1 SV=1	1.00796	1.00798
[R].IADVSVTTTEEQRR.[T]	1xTMT6plex [N-Term]	P76291	tRNA U34 carboxymethyltransferase OS=Escherichia coli (strain K12) OX=83333 GN=cmoB PE=1 SV=1	0.99554	1.00798
[R].SVEICQFTQQTR.[Y]	1xCarbamidomethyl [C5]; 1xTMT6plex [N-Term]	P10378	Enterobactin synthase component E OS=Escherichia coli (strain K12) OX=83333 GN=entE PE=1 SV=3	0.996185	1.00798
[R].FEVYYK.[G]	1xTMT6plex [K6]; 1xTMT6plex [N-Term]	P0A8N7	Elongation factor P--(R)-beta-lysine ligase OS=Escherichia coli (strain K12) OX=83333 GN=epmA PE=1 SV=1	0.993023	1.00799
[K].APTPLWMK.[E]	1xOxidation [M/W]; 1xTMT6plex [K8]; 1xTMT6plex [N-Term]	P07395	Phenylalanine--tRNA ligase beta subunit OS=Escherichia coli (strain K12) OX=83333 GN=pheT PE=1 SV=2	0.995703	1.00799
[R].TGCDLLPETVGR.[L]	1xCarbamidomethyl [C3]; 1xTMT6plex [N-Term]	P0A6L2	4-hydroxy-tetrahydrodipicolinate synthase OS=Escherichia coli (strain K12) OX=83333 GN=dapA PE=1 SV=1	1.00534	1.00799
[K].HALLNAILQPEQFVEIGESLANK.[L]	1xTMT6plex [K23]; 1xTMT6plex [N-Term]	P32176	Formate dehydrogenase-O major subunit OS=Escherichia coli (strain K12) OX=83333 GN=fdoG PE=1 SV=5	0.995033	1.008
[K].VYLSSADWMTR.[N]	1xTMT6plex [N-Term]	P0A7B1	Polyphosphate kinase OS=Escherichia coli (strain K12) OX=83333 GN=ppk PE=1 SV=2	0.995855	1.008
[K].DQLIAGVQDAFADK.[S]	1xTMT6plex [K14]; 1xTMT6plex [N-Term]	P45523	FKBP-type peptidyl-prolyl cis-trans isomerase FkpA OS=Escherichia coli (strain K12) OX=83333 GN=fkpA PE=1 SV=1	1.0072	1.008
[K].YNYSGPR.[Y]	1xTMT6plex [N-Term]	P32131	Oxygen-independent coproporphyrinogen III oxidase OS=Escherichia coli (strain K12) OX=83333 GN=hemN PE=1 SV=4	0.996865	1.008
[R].SEMPDGAASLR.[H]	1xTMT6plex [N-Term]	P76217	N-succinylglutamate 5-semialdehyde dehydrogenase OS=Escherichia coli (strain K12) OX=83333 GN=astD PE=1 SV=1	0.996768	1.008
[R].LYDTYGFPVDLTADVCR.[E]	1xCarbamidomethyl [C16]; 1xTMT6plex [N-Term]	P00957	Alanine--tRNA ligase OS=Escherichia coli (strain K12) OX=83333 GN=alaS PE=1 SV=2	1.00621	1.00801
[K].GDPHVLLTTSAGNIELELDK.[Q]	1xTMT6plex [K20]; 1xTMT6plex [N-Term]	P0AFL3	Peptidyl-prolyl cis-trans isomerase A OS=Escherichia coli (strain K12) OX=83333 GN=ppiA PE=1 SV=1	1.00506	1.00801
[R].NIAIIAHVDHGK.[T]	1xTMT6plex [K12]; 1xTMT6plex [N-Term]	P32132	GTP-binding protein TypA/BipA OS=Escherichia coli (strain K12) OX=83333 GN=typA PE=1 SV=2	0.990456	1.00801
[R].YQLANCYMGR.[A]	1xCarbamidomethyl [C6]; 1xOxidation [M8]; 1xTMT6plex [N-Term]	P0A991	Fructose-bisphosphate aldolase class 1 OS=Escherichia coli (strain K12) OX=83333 GN=fbaB PE=1 SV=2	0.994981	1.00802
[R].GGLVPGALLAR.[E]	1xTMT6plex [N-Term]	P0A9M5	Xanthine phosphoribosyltransferase OS=Escherichia coli (strain K12) OX=83333 GN=gpt PE=1 SV=1	0.995073	1.00802
[K].VAAHVWSADEK.[L]	1xTMT6plex [K11]; 1xTMT6plex [N-Term]	P0A9C3	Aldose 1-epimerase OS=Escherichia coli (strain K12) OX=83333 GN=galM PE=1 SV=1	0.996155	1.00802
[R].WTPDDEMVLNK.[L]	1xTMT6plex [K11]; 1xTMT6plex [N-Term]	P06616	GTPase Era OS=Escherichia coli (strain K12) OX=83333 GN=era PE=1 SV=2	0.994249	1.00802
[R].GVIDEHGYSPFWQSLGK.[R]	1xTMT6plex [K17]; 1xTMT6plex [N-Term]	P0AE37	Arginine N-succinyltransferase OS=Escherichia coli (strain K12) OX=83333 GN=astA PE=2 SV=1	0.994364	1.00802
[R].SSAASIPLNVEAQTR.[R]	1xTMT6plex [N-Term]	P77529	L-cystine transporter YdjN OS=Escherichia coli (strain K12) OX=83333 GN=ydjN PE=3 SV=1	0.992715	1.00803
[K].DYLVVATTRPETLLGDTGVAVNPEDPR.[Y]	1xTMT6plex [N-Term]	P07118	Valine--tRNA ligase OS=Escherichia coli (strain K12) OX=83333 GN=valS PE=1 SV=2	0.99466	1.00803
[R].TSVSTFMEFIGNNPNAFR.[L]	1xTMT6plex [N-Term]	P0ACU5	HTH-type transcriptional repressor FabR OS=Escherichia coli (strain K12) OX=83333 GN=fabR PE=1 SV=2	1.00482	1.00803
[K].NDNKPLSPETWQHLK.[G]	2xTMT6plex [K4; K15]; 1xTMT6plex [N-Term]	P22259	Phosphoenolpyruvate carboxykinase (ATP) OS=Escherichia coli (strain K12) OX=83333 GN=pckA PE=1 SV=2	0.983221	1.00803
[K].AVNDAIAEMQK.[D]	1xOxidation [M9]; 1xTMT6plex [K11]; 1xTMT6plex [N-Term]	P0AEM9	L-cystine-binding protein FliY OS=Escherichia coli (strain K12) OX=83333 GN=fliY PE=1 SV=1	1.00708	1.00803
[R].NFDNMREDEGLADR.[A]	1xTMT6plex [N-Term]	P0AE08	Alkyl hydroperoxide reductase C OS=Escherichia coli (strain K12) OX=83333 GN=ahpC PE=1 SV=2	1.00662	1.00803
[K].VALAQAQGQLAK.[D]	1xTMT6plex [K12]; 1xTMT6plex [N-Term]	P76397	Multidrug resistance protein MdtA OS=Escherichia coli (strain K12) OX=83333 GN=mdtA PE=2 SV=2	1.00761	1.00803
[K].VNEEWK.[N]	1xTMT6plex [K6]; 1xTMT6plex [N-Term]	P0AG82	Phosphate-binding protein PstS OS=Escherichia coli (strain K12) OX=83333 GN=pstS PE=1 SV=1	0.995348	1.00803
[K].DGAYVR.[E]	1xTMT6plex [N-Term]	P0AFG8	Pyruvate dehydrogenase E1 component OS=Escherichia coli (strain K12) OX=83333 GN=aceE PE=1 SV=2	1.00767	1.00804
[R].YQINQQLLNALVEQDDAER.[L]	1xTMT6plex [N-Term]	P07648	RecBCD enzyme subunit RecC OS=Escherichia coli (strain K12) OX=83333 GN=recC PE=1 SV=1	1.00869	1.00805
[K].FYPNQDCSSLGQ.[-]	1xCarbamidomethyl [C7]; 1xTMT6plex [N-Term]	P40710	Lipoprotein NlpE OS=Escherichia coli (strain K12) OX=83333 GN=nlpE PE=1 SV=1	0.994734	1.00805
[R].LAGEVFGSAATFGAVK.[K]	1xTMT6plex [K16]; 1xTMT6plex [N-Term]	P05194	3-dehydroquinate dehydratase OS=Escherichia coli (strain K12) OX=83333 GN=aroD PE=1 SV=2	0.994443	1.00806
[R].SALQYAASVAGLMITTECMVTDLPK.[N]	1xCarbamidomethyl [C18]; 1xOxidation [T16]; 1xDioxidation [E17]; 1xTMT6plex [K25]; 1xTMT6plex [N-Term]	P0A6F5	60 kDa chaperonin OS=Escherichia coli (strain K12) OX=83333 GN=groL PE=1 SV=2	0.991414	1.00806
[R].FVDRGERPFVLGPTHEEVITDLIR.[N]	1xTMT6plex [N-Term]	P16659	Proline--tRNA ligase OS=Escherichia coli (strain K12) OX=83333 GN=proS PE=1 SV=4	0.98867	1.00806
[K].GQLEQEILDNAWLTAPADLNILFK.[T]	1xTMT6plex [K24]; 1xTMT6plex [N-Term]	P0A8W5	UPF0301 protein YqgE OS=Escherichia coli (strain K12) OX=83333 GN=yqgE PE=1 SV=1	1.00664	1.00806
[R].IYSDVLR.[K]	1xTMT6plex [N-Term]	P0A7E5	CTP synthase OS=Escherichia coli (strain K12) OX=83333 GN=pyrG PE=1 SV=2	0.992358	1.00806
[R].LNEGLVITQGFIGSENK.[G]	1xTMT6plex [K17]; 1xTMT6plex [N-Term]	P08660	Lysine-sensitive aspartokinase 3 OS=Escherichia coli (strain K12) OX=83333 GN=lysC PE=1 SV=2	1.00697	1.00806
[R].TPLSNFNVGAIAR.[G]	1xTMT6plex [N-Term]	P0ABF6	Cytidine deaminase OS=Escherichia coli (strain K12) OX=83333 GN=cdd PE=1 SV=1	0.995021	1.00807
[R].TPEYDELFSGDPIWATESIGGMGLDGR.[T]	1xTMT6plex [N-Term]	P09373	Formate acetyltransferase 1 OS=Escherichia coli (strain K12) OX=83333 GN=pflB PE=1 SV=2	0.992817	1.00807
[R].ALEIEEMQLK.[Q]	1xOxidation [M7]; 1xTMT6plex [K10]; 1xTMT6plex [N-Term]	P0A8V2	DNA-directed RNA polymerase subunit beta OS=Escherichia coli (strain K12) OX=83333 GN=rpoB PE=1 SV=1	0.991457	1.00808
[R].LTIYALLDSPR.[A]	1xTMT6plex [N-Term]	P33136	Glucans biosynthesis protein G OS=Escherichia coli (strain K12) OX=83333 GN=mdoG PE=1 SV=1	0.994489	1.00808
[R].LNEAEQVLDMFGDHFGLNIVHVPAEDR.[F]	1xOxidation [F/M]; 1xTMT6plex [N-Term]	P04079	GMP synthase [glutamine-hydrolyzing] OS=Escherichia coli (strain K12) OX=83333 GN=guaA PE=1 SV=1	1.00822	1.0081
[R].NLLAGGFNGPVLPVTPAWK.[A]	1xTMT6plex [K19]; 1xTMT6plex [N-Term]	P76594	Protein lysine acetyltransferase Pka OS=Escherichia coli (strain K12) OX=83333 GN=pka PE=1 SV=1	1.00619	1.0081
[R].DVVVYPHMVIPLFVGR.[E]	1xOxidation [M8]; 1xTMT6plex [N-Term]	P0A9M0	Lon protease OS=Escherichia coli (strain K12) OX=83333 GN=lon PE=1 SV=1	0.995249	1.00812
[K].KLEEHGMTQLGENHDITLDVSR.[R]	1xOxidation [M7]; 1xTMT6plex [K1]; 1xTMT6plex [N-Term]	Q46856	Alcohol dehydrogenase YqhD OS=Escherichia coli (strain K12) OX=83333 GN=yqhD PE=1 SV=1	1.00718	1.00813
[R].AFLEGR.[L]	1xTMT6plex [N-Term]	P0AFG8	Pyruvate dehydrogenase E1 component OS=Escherichia coli (strain K12) OX=83333 GN=aceE PE=1 SV=2	0.993879	1.00814
[K].LDFVTR.[S]	1xTMT6plex [N-Term]	P00934	Threonine synthase OS=Escherichia coli (strain K12) OX=83333 GN=thrC PE=1 SV=1	0.993193	1.00817
[K].AVYQGAGVSAK.[N]	1xTMT6plex [K11]; 1xTMT6plex [N-Term]	P23847	Periplasmic dipeptide transport protein OS=Escherichia coli (strain K12) OX=83333 GN=dppA PE=1 SV=1	1.04843	1.0082
[R].INLAYTK.[V]	1xTMT6plex [K7]; 1xTMT6plex [N-Term]	P0AE06	Multidrug efflux pump subunit AcrA OS=Escherichia coli (strain K12) OX=83333 GN=acrA PE=1 SV=1	0.989356	1.00823
[K].HEATRPLVFSPNYYQTR.[Q]	1xTMT6plex [N-Term]	P76372	Chain length determinant protein OS=Escherichia coli (strain K12) OX=83333 GN=wzzB PE=1 SV=2	0.992898	1.00827
[K].GSVSLK.[E]	1xTMT6plex [K6]; 1xTMT6plex [N-Term]	P33570	Transketolase 2 OS=Escherichia coli (strain K12) OX=83333 GN=tktB PE=1 SV=1	1.0066	1.0083
[K].TILLANK.[E]	1xTMT6plex [K7]; 1xTMT6plex [N-Term]	P45568	1-deoxy-D-xylulose 5-phosphate reductoisomerase OS=Escherichia coli (strain K12) OX=83333 GN=dxr PE=1 SV=2	1.00453	1.0083
[K].MLAHCEAVTPIR.[R]	1xCarbamidomethyl [C5]; 1xOxidation [M/L]; 1xTMT6plex [N-Term]	P0AEK4	Enoyl-[acyl-carrier-protein] reductase [NADH] FabI OS=Escherichia coli (strain K12) OX=83333 GN=fabI PE=1 SV=2	0.996055	1.0083
[R].YVEAVGR.[E]	1xOxidation [Y1]; 1xTMT6plex [N-Term]	P63224	Phosphoheptose isomerase OS=Escherichia coli (strain K12) OX=83333 GN=gmhA PE=1 SV=1	1.00619	1.0083
[K].SVPAIFLDR.[D]	1xTMT6plex [N-Term]	P63228	D-glycero-beta-D-manno-heptose-1,7-bisphosphate 7-phosphatase OS=Escherichia coli (strain K12) OX=83333 GN=gmhB PE=1 SV=1	1.0094	1.00831
[K].IDAIISSLSITDK.[R]	1xTMT6plex [K13]; 1xTMT6plex [N-Term]	P09551	Lysine/arginine/ornithine-binding periplasmic protein OS=Escherichia coli (strain K12) OX=83333 GN=argT PE=1 SV=3	0.991844	1.00831
[K].LLNDTDMAIIDK.[R]	1xOxidation [M7]; 1xTMT6plex [K12]; 1xTMT6plex [N-Term]	P0A717	Ribose-phosphate pyrophosphokinase OS=Escherichia coli (strain K12) OX=83333 GN=prs PE=1 SV=2	1.00589	1.00832
[R].TVIGFGSPNK.[A]	1xTMT6plex [K10]; 1xTMT6plex [N-Term]	P33570	Transketolase 2 OS=Escherichia coli (strain K12) OX=83333 GN=tktB PE=1 SV=1	0.993496	1.00832
[K].SYQCETIFVDPPR.[S]	1xCarbamidomethyl [C4]; 1xTMT6plex [N-Term]	P23003	tRNA/tmRNA (uracil-C(5))-methyltransferase OS=Escherichia coli (strain K12) OX=83333 GN=trmA PE=1 SV=1	0.994158	1.00833
[K].TVYSTENPDLLVLEFR.[N]	1xTMT6plex [N-Term]	P0A7D7	Phosphoribosylaminoimidazole-succinocarboxamide synthase OS=Escherichia coli (strain K12) OX=83333 GN=purC PE=1 SV=1	1.00536	1.00833
[R].LTDTPAIVSTDADEMSTQMAK.[L]	1xTMT6plex [K21]; 1xTMT6plex [N-Term]	P0A6Z3	Chaperone protein HtpG OS=Escherichia coli (strain K12) OX=83333 GN=htpG PE=1 SV=1	1.00732	1.00834
[R].FLALQTMGTETAR.[Q]	1xTMT6plex [N-Term]	P13001	Pimeloyl-[acyl-carrier protein] methyl ester esterase OS=Escherichia coli (strain K12) OX=83333 GN=bioH PE=1 SV=1	0.994748	1.00834
[R].NQLLAEAAK.[H]	1xTMT6plex [K9]; 1xTMT6plex [N-Term]	P31224	Multidrug efflux pump subunit AcrB OS=Escherichia coli (strain K12) OX=83333 GN=acrB PE=1 SV=1	0.992078	1.00834
[R].MLINATQQEELR.[V]	1xTMT6plex [N-Term]	P21513	Ribonuclease E OS=Escherichia coli (strain K12) OX=83333 GN=rne PE=1 SV=6	0.995807	1.00834
[R].DLSPLWEMYK.[Q]	1xOxidation [M8]; 1xTMT6plex [K10]; 1xTMT6plex [N-Term]	P0A6B7	Cysteine desulfurase IscS OS=Escherichia coli (strain K12) OX=83333 GN=iscS PE=1 SV=1	1.00779	1.00836
[R].FGVEVK.[L]	1xTMT6plex [K6]; 1xTMT6plex [N-Term]	P0A8I1	Putative pre-16S rRNA nuclease OS=Escherichia coli (strain K12) OX=83333 GN=yqgF PE=1 SV=1	0.994471	1.00836
[R].SGASVGIDDMVIPEK.[K]	1xOxidation [M10]; 1xTMT6plex [K15]; 1xTMT6plex [N-Term]	P0A8T7	DNA-directed RNA polymerase subunit beta' OS=Escherichia coli (strain K12) OX=83333 GN=rpoC PE=1 SV=1	0.995728	1.00837
[K].FSDQDR.[I]	1xTMT6plex [N-Term]	P37613	PanD regulatory factor OS=Escherichia coli (strain K12) OX=83333 GN=panZ PE=1 SV=1	0.99387	1.00837
[K].SLYEADLVDEAK.[R]	1xTMT6plex [K12]; 1xTMT6plex [N-Term]	P0A799	Phosphoglycerate kinase OS=Escherichia coli (strain K12) OX=83333 GN=pgk PE=1 SV=2	0.986859	1.00838
[R].AEAGDVANAILDGTDAVMLSGESAK.[G]	1xOxidation [L/M/D]; 1xTMT6plex [K25]; 1xTMT6plex [N-Term]	P0AD61	Pyruvate kinase I OS=Escherichia coli (strain K12) OX=83333 GN=pykF PE=1 SV=1	0.993373	1.00838
[R].TYNFPQGR.[V]	1xTMT6plex [N-Term]	P0A7I0	Peptide chain release factor RF1 OS=Escherichia coli (strain K12) OX=83333 GN=prfA PE=1 SV=1	0.99537	1.00838
[R].IDLTEWETNPESTR.[Y]	1xTMT6plex [N-Term]	P33920	Nucleoid-associated protein YejK OS=Escherichia coli (strain K12) OX=83333 GN=yejK PE=1 SV=3	0.993012	1.00838
[K].AAPDVQLLMNDSQNDQSK.[Q]	1xOxidation [D/N/M]; 1xTMT6plex [K18]; 1xTMT6plex [N-Term]	P0AEE5	D-galactose-binding periplasmic protein OS=Escherichia coli (strain K12) OX=83333 GN=mglB PE=1 SV=1	1.00813	1.0084
[R].HIFTEMAR.[L]	1xTMT6plex [N-Term]	P0ACB0	Replicative DNA helicase OS=Escherichia coli (strain K12) OX=83333 GN=dnaB PE=1 SV=1	0.994843	1.00841
[R].VVLFGK.[L]	1xTMT6plex [K6]; 1xTMT6plex [N-Term]	P0AGE0	Single-stranded DNA-binding protein OS=Escherichia coli (strain K12) OX=83333 GN=ssb PE=1 SV=2	1.0466	1.00841
[K].LSLEPLIAHR.[G]	1xTMT6plex [N-Term]	P0A9S3	Galactitol 1-phosphate 5-dehydrogenase OS=Escherichia coli (strain K12) OX=83333 GN=gatD PE=1 SV=1	1.00565	1.00843
[R].LLTTCNIPVPSDVR.[V]	1xCarbamidomethyl [C5]; 1xOxidation [N6]; 1xTMT6plex [N-Term]	P0A799	Phosphoglycerate kinase OS=Escherichia coli (strain K12) OX=83333 GN=pgk PE=1 SV=2	0.992045	1.00843
[K].TLLIIDANLGQAR.[A]	1xTMT6plex [N-Term]	P20966	PTS system fructose-specific EIIB'BC component OS=Escherichia coli (strain K12) OX=83333 GN=fruA PE=1 SV=1	1.00487	1.00843
[K].GEAIGVIAAQSIGEPGTQLTMR.[T]	1xOxidation [T/M]; 1xTMT6plex [N-Term]	P0A8T7	DNA-directed RNA polymerase subunit beta' OS=Escherichia coli (strain K12) OX=83333 GN=rpoC PE=1 SV=1	0.99434	1.00845
[K].DPQEAQNIINAQK.[K]	1xTMT6plex [K13]; 1xTMT6plex [N-Term]	P37747	UDP-galactopyranose mutase OS=Escherichia coli (strain K12) OX=83333 GN=glf PE=1 SV=1	0.991672	1.00847
[K].IFADLGAWQIAQLAR.[H]	1xDioxidation [W8]; 1xTMT6plex [N-Term]	P0ABD5	Acetyl-coenzyme A carboxylase carboxyl transferase subunit alpha OS=Escherichia coli (strain K12) OX=83333 GN=accA PE=1 SV=2	1.00581	1.00847
[R].LAALTGLVGR.[V]	1xTMT6plex [N-Term]	P0AC30	Cell division protein FtsX OS=Escherichia coli (strain K12) OX=83333 GN=ftsX PE=1 SV=1	0.993953	1.00847
[R].EYQAIEQLAEHVPGVLLLTATPEQLGMESHFAR.[L]	1xOxidation [M/L]; 1xTMT6plex [N-Term]	P60240	RNA polymerase-associated protein RapA OS=Escherichia coli (strain K12) OX=83333 GN=rapA PE=1 SV=2	0.994197	1.00849
[R].NEQDGGDLVYFQGHISPGVYAR.[A]	1xTMT6plex [N-Term]	P0AFG8	Pyruvate dehydrogenase E1 component OS=Escherichia coli (strain K12) OX=83333 GN=aceE PE=1 SV=2	0.991837	1.0085
[K].DVIAEPYR.[E]	1xTMT6plex [N-Term]	P00547	Homoserine kinase OS=Escherichia coli (strain K12) OX=83333 GN=thrB PE=1 SV=2	0.990238	1.00853
[R].LVMVANDLPALTDPLVSDVLR.[A]	1xTMT6plex [N-Term]	P28632	DNA polymerase III subunit psi OS=Escherichia coli (strain K12) OX=83333 GN=holD PE=1 SV=1	0.992031	1.00853
[R].VLSMGDFSTELCGGTHASR.[T]	1xCarbamidomethyl [C12]; 1xOxidation [M4]; 1xTMT6plex [N-Term]	P00957	Alanine--tRNA ligase OS=Escherichia coli (strain K12) OX=83333 GN=alaS PE=1 SV=2	0.991178	1.00855
[R].NLEITQNLAGGAENTLASVLDCTVTPMGSR.[M]	1xCarbamidomethyl [C22]; 1xTMT6plex [N-Term]	P23909	DNA mismatch repair protein MutS OS=Escherichia coli (strain K12) OX=83333 GN=mutS PE=1 SV=1	1.0078	1.00856
[K].IDGQWVTHQWLK.[K]	1xTMT6plex [K12]; 1xTMT6plex [N-Term]	P0A9D8	2,3,4,5-tetrahydropyridine-2,6-dicarboxylate N-succinyltransferase OS=Escherichia coli (strain K12) OX=83333 GN=dapD PE=1 SV=1	0.992197	1.00856
[R].IMMPQTWK.[G]	1xTMT6plex [K8]; 1xTMT6plex [N-Term]	P33599	NADH-quinone oxidoreductase subunit C/D OS=Escherichia coli (strain K12) OX=83333 GN=nuoC PE=1 SV=3	0.994363	1.00856
[K].RWDLSPQNVVAIGDSGNDAEMLK.[M]	1xTMT6plex [K23]; 1xTMT6plex [N-Term]	P75792	Sugar phosphatase YbiV OS=Escherichia coli (strain K12) OX=83333 GN=ybiV PE=1 SV=1	1.00554	1.00861
[K].YPSCILR.[G]	1xCarbamidomethyl [C4]; 1xTMT6plex [N-Term]	P77522	FeS cluster assembly protein SufB OS=Escherichia coli (strain K12) OX=83333 GN=sufB PE=1 SV=2	1.00377	1.00863
[R].NWVSPVDAIVERDEK.[G]	1xTMT6plex [K15]; 1xTMT6plex [N-Term]	P07813	Leucine--tRNA ligase OS=Escherichia coli (strain K12) OX=83333 GN=leuS PE=1 SV=2	1.00534	1.00866
[R].MPTISGLR.[R]	1xTMT6plex [N-Term]	P00962	Glutamine--tRNA ligase OS=Escherichia coli (strain K12) OX=83333 GN=glnS PE=1 SV=3	0.992388	1.00867
[K].FTEGAFK.[D]	1xTMT6plex [K7]; 1xTMT6plex [N-Term]	P08200	Isocitrate dehydrogenase [NADP] OS=Escherichia coli (strain K12) OX=83333 GN=icd PE=1 SV=1	1.00582	1.00867
[R].GWSFFNEEMNEFVDLLPAQQR.[M]	1xTMT6plex [N-Term]	P0A6V1	Glucose-1-phosphate adenylyltransferase OS=Escherichia coli (strain K12) OX=83333 GN=glgC PE=1 SV=2	0.993922	1.00868
[K].NSDIQPTVESLK.[G]	1xTMT6plex [K12]; 1xTMT6plex [N-Term]	P0AEU0	Histidine-binding periplasmic protein OS=Escherichia coli (strain K12) OX=83333 GN=hisJ PE=1 SV=1	0.992737	1.00868
[R].SIPGISFIR.[D]	1xTMT6plex [N-Term]	P23871	Ferrochelatase OS=Escherichia coli (strain K12) OX=83333 GN=hemH PE=1 SV=3	1.00472	1.00868
[K].AETLYYIVK.[G]	1xTMT6plex [K9]; 1xTMT6plex [N-Term]	P0ACJ8	cAMP-activated global transcriptional regulator CRP OS=Escherichia coli (strain K12) OX=83333 GN=crp PE=1 SV=1	0.992755	1.00871
[R].GEIALR.[I]	1xTMT6plex [N-Term]	P24182	Biotin carboxylase OS=Escherichia coli (strain K12) OX=83333 GN=accC PE=1 SV=2	1.00485	1.00875
[K].QDLEMEALTFKPEEWGMK.[R]	2xTMT6plex [K11; K18]; 1xTMT6plex [N-Term]	P33599	NADH-quinone oxidoreductase subunit C/D OS=Escherichia coli (strain K12) OX=83333 GN=nuoC PE=1 SV=3	0.993398	1.00875
[R].YEPDEENPMLGFR.[G]	1xTMT6plex [N-Term]	P23538	Phosphoenolpyruvate synthase OS=Escherichia coli (strain K12) OX=83333 GN=ppsA PE=1 SV=5	1.00933	1.00878
[R].VYSGVVNSGDTVLNSVK.[A]	1xTMT6plex [K17]; 1xTMT6plex [N-Term]	P0A6M8	Elongation factor G OS=Escherichia coli (strain K12) OX=83333 GN=fusA PE=1 SV=2	1.00549	1.0088
[R].YTGEQETLPLSPQWILR.[Q]	1xTMT6plex [N-Term]	P75867	Putative Lon protease homolog OS=Escherichia coli (strain K12) OX=83333 GN=ycbZ PE=3 SV=1	0.992699	1.00884
[R].EFSEIVSLLQPVAGAHPAIAHFLQQPDAER.[L]	1xTMT6plex [N-Term]	P00946	Mannose-6-phosphate isomerase OS=Escherichia coli (strain K12) OX=83333 GN=manA PE=1 SV=1	1.00729	1.00888
[K].GAVASLTSVAK.[L]	1xTMT6plex [K11]; 1xTMT6plex [N-Term]	P42632; P09373	PFL-like enzyme TdcE OS=Escherichia coli (strain K12) OX=83333 GN=tdcE PE=1 SV=2;Formate acetyltransferase 1 OS=Escherichia coli (strain K12) OX=83333 GN=pflB PE=1 SV=2	0.997118	1.00889
[K].EFSHNVVLAN.[-]	1xTMT6plex [N-Term]	P0A7F3	Aspartate carbamoyltransferase regulatory chain OS=Escherichia coli (strain K12) OX=83333 GN=pyrI PE=1 SV=2	0.989362	1.00891
[R].HGLDPAQMALAFVR.[R]	1xTMT6plex [N-Term]	P0A9T4	Protein tas OS=Escherichia coli (strain K12) OX=83333 GN=tas PE=1 SV=1	1.00614	1.00891
[K].DNLPEELNFKPVADAIFNGGLVGENGAPGINSDIITVDGDR.[A]	1xTMT6plex [K10]; 1xTMT6plex [N-Term]	P0ADY1	Peptidyl-prolyl cis-trans isomerase D OS=Escherichia coli (strain K12) OX=83333 GN=ppiD PE=1 SV=1	1.00815	1.00892
[K].QIINIGELK.[A]	1xTMT6plex [K9]; 1xTMT6plex [N-Term]	P60664	Imidazole glycerol phosphate synthase subunit HisF OS=Escherichia coli (strain K12) OX=83333 GN=hisF PE=1 SV=1	1.00666	1.00892
[R].SQCPCIIFDSSR.[E]	2xCarbamidomethyl [C3; C5]; 1xTMT6plex [N-Term]	P0AEW9	1-phosphofructokinase OS=Escherichia coli (strain K12) OX=83333 GN=fruK PE=3 SV=1	1.00821	1.00895
[K].ILFENLTPLHANSR.[L]	1xTMT6plex [N-Term]	P0AG30	Transcription termination factor Rho OS=Escherichia coli (strain K12) OX=83333 GN=rho PE=1 SV=1	0.994868	1.00895
[R].HANLPVLVVR.[-]	1xTMT6plex [N-Term]	P39177	Universal stress protein UP12 OS=Escherichia coli (strain K12) OX=83333 GN=uspG PE=1 SV=2	1.00343	1.00895
[R].HMDYGVQINK.[L]	1xOxidation [M2]; 1xTMT6plex [K10]; 1xTMT6plex [N-Term]	P00452	Ribonucleoside-diphosphate reductase 1 subunit alpha OS=Escherichia coli (strain K12) OX=83333 GN=nrdA PE=1 SV=2	1.00476	1.00896
[R].ALYLGK.[I]	1xTMT6plex [K6]; 1xTMT6plex [N-Term]	P00350	6-phosphogluconate dehydrogenase, decarboxylating OS=Escherichia coli (strain K12) OX=83333 GN=gnd PE=1 SV=2	1.0362	1.00896
[K].ELLDQIAELLR.[I]	1xTMT6plex [N-Term]	P0AES4	DNA gyrase subunit A OS=Escherichia coli (strain K12) OX=83333 GN=gyrA PE=1 SV=1	0.994722	1.00896
[-].MELSSLTAVSPVDGR.[Y]	1xTMT6plex [N-Term]	P0AB89	Adenylosuccinate lyase OS=Escherichia coli (strain K12) OX=83333 GN=purB PE=1 SV=1	1.00667	1.00897
[K].YVPEMR.[E]	1xOxidation [M5]; 1xTMT6plex [N-Term]	P08331	2',3'-cyclic-nucleotide 2'-phosphodiesterase/3'-nucleotidase OS=Escherichia coli (strain K12) OX=83333 GN=cpdB PE=1 SV=2	1.00804	1.00897
[R].TVGAGVVAK.[V]	1xOxidation [V6]; 1xTMT6plex [K9]; 1xTMT6plex [N-Term]	P0CE47	Elongation factor Tu 1 OS=Escherichia coli (strain K12) OX=83333 GN=tufA PE=1 SV=1	1.00518	1.00898
[K].VPVINPNSMAALGIEVVDVR.[I]	1xOxidation [M9]; 1xTMT6plex [N-Term]	P0ABC3	Modulator of FtsH protease HflC OS=Escherichia coli (strain K12) OX=83333 GN=hflC PE=1 SV=1	0.99503	1.00898
[R].LQGPDWAVTDLDLSLR.[N]	1xTMT6plex [N-Term]	P31433	AsmA family protein YicH OS=Escherichia coli (strain K12) OX=83333 GN=yicH PE=3 SV=2	0.995423	1.00898
[K].DLGLTDESK.[W]	1xTMT6plex [K9]; 1xTMT6plex [N-Term]	P21889	Aspartate--tRNA ligase OS=Escherichia coli (strain K12) OX=83333 GN=aspS PE=1 SV=1	1.02853	1.00898
[R].DNVVIYEGELESLR.[R]	1xTMT6plex [N-Term]	P0A705	Translation initiation factor IF-2 OS=Escherichia coli (strain K12) OX=83333 GN=infB PE=1 SV=1	1.01078	1.00899
[R].EGQEVIVQIDK.[E]	1xTMT6plex [K11]; 1xTMT6plex [N-Term]	P21513	Ribonuclease E OS=Escherichia coli (strain K12) OX=83333 GN=rne PE=1 SV=6	0.992248	1.00899
[R].GLGHTGGTLDK.[L]	1xTMT6plex [K11]; 1xTMT6plex [N-Term]	P07650	Thymidine phosphorylase OS=Escherichia coli (strain K12) OX=83333 GN=deoA PE=1 SV=3	0.993692	1.009
[K].ELGYAAVDDETTQQTMR.[E]	1xOxidation [Q/M]; 1xTMT6plex [N-Term]	P00934	Threonine synthase OS=Escherichia coli (strain K12) OX=83333 GN=thrC PE=1 SV=1	0.992451	1.009
[K].DLPAITLDGHQVEVCANIGTVR.[D]	1xCarbamidomethyl [C15]; 1xTMT6plex [N-Term]	P08839	Phosphoenolpyruvate-protein phosphotransferase OS=Escherichia coli (strain K12) OX=83333 GN=ptsI PE=1 SV=1	0.994804	1.009
[R].QVANGVVDAFVHTVEQYVTKPVDAK.[I]	2xTMT6plex [K20; K25]; 1xTMT6plex [N-Term]	Q46856	Alcohol dehydrogenase YqhD OS=Escherichia coli (strain K12) OX=83333 GN=yqhD PE=1 SV=1	1.01365	1.00901
[R].DLALAYSPGVAAPCLEIEK.[D]	1xCarbamidomethyl [C14]; 1xTMT6plex [K19]; 1xTMT6plex [N-Term]	P76558	NADP-dependent malic enzyme OS=Escherichia coli (strain K12) OX=83333 GN=maeB PE=1 SV=1	1.00636	1.00901
[K].STLTVEEEQDRLR.[Q]	1xTMT6plex [N-Term]	P37349	PEP-dependent dihydroxyacetone kinase, phosphoryl donor subunit DhaM OS=Escherichia coli (strain K12) OX=83333 GN=dhaM PE=1 SV=3	0.989462	1.00901
[R].VDDYIIK.[N]	1xTMT6plex [K7]; 1xTMT6plex [N-Term]	P0A8M6	UPF0265 protein YeeX OS=Escherichia coli (strain K12) OX=83333 GN=yeeX PE=1 SV=1	0.987712	1.00901
[R].VQLNSGMSLIVR.[A]	1xOxidation [M7]; 1xTMT6plex [N-Term]	P45577	RNA chaperone ProQ OS=Escherichia coli (strain K12) OX=83333 GN=proQ PE=1 SV=2	1.00567	1.00902
[R].ATLESIAYQTR.[D]	1xTMT6plex [N-Term]	P0A6F3	Glycerol kinase OS=Escherichia coli (strain K12) OX=83333 GN=glpK PE=1 SV=2	1.0063	1.00903
[R].AYLVYNATDTVTVK.[G]	1xTMT6plex [K14]; 1xTMT6plex [N-Term]	P17315	Colicin I receptor OS=Escherichia coli (strain K12) OX=83333 GN=cirA PE=1 SV=2	1.00574	1.00903
[K].RLVDAGVK.[E]	1xTMT6plex [K8]; 1xTMT6plex [N-Term]	P0AEI4	Ribosomal protein S12 methylthiotransferase RimO OS=Escherichia coli (strain K12) OX=83333 GN=rimO PE=1 SV=1	0.995855	1.00905
[K].ADHGGISGK.[S]	1xTMT6plex [K9]; 1xTMT6plex [N-Term]	P0AGJ5	Uncharacterized tRNA/rRNA methyltransferase YfiF OS=Escherichia coli (strain K12) OX=83333 GN=yfiF PE=1 SV=1	0.995791	1.00905
[R].SAQVYR.[W]	1xTMT6plex [N-Term]	P29208	o-succinylbenzoate synthase OS=Escherichia coli (strain K12) OX=83333 GN=menC PE=1 SV=2	1.00858	1.00905
[R].ICLFTVSDDGHLVAQDPAEVTTVEGAGPR.[H]	1xCarbamidomethyl [C2]; 1xTMT6plex [N-Term]	P52697	6-phosphogluconolactonase OS=Escherichia coli (strain K12) OX=83333 GN=pgl PE=1 SV=2	1.00519	1.00906
[K].QTPESFAFTLK.[R]	1xTMT6plex [K11]; 1xTMT6plex [N-Term]	P32131	Oxygen-independent coproporphyrinogen III oxidase OS=Escherichia coli (strain K12) OX=83333 GN=hemN PE=1 SV=4	0.994277	1.00906
[-].MQVSVETTQGLGR.[R]	1xOxidation [M1]; 1xTMT6plex [N-Term]	P0A850	Trigger factor OS=Escherichia coli (strain K12) OX=83333 GN=tig PE=1 SV=1	1.0052	1.00907
[K].IDGILLDLGVSSPQLDDAER.[G]	1xTMT6plex [N-Term]	P60390	Ribosomal RNA small subunit methyltransferase H OS=Escherichia coli (strain K12) OX=83333 GN=rsmH PE=1 SV=1	0.992594	1.00907
[R].AWGIIK.[D]	1xTMT6plex [K6]; 1xTMT6plex [N-Term]	P52129	mRNA endoribonuclease toxin LS OS=Escherichia coli (strain K12) OX=83333 GN=rnlA PE=1 SV=2	0.995296	1.00908
[K].ILVVDDDMR.[L]	1xTMT6plex [N-Term]	P0AA16	Transcriptional regulatory protein OmpR OS=Escherichia coli (strain K12) OX=83333 GN=ompR PE=1 SV=1	1.00701	1.00909
[R].DAVEDVILNR.[R]	1xTMT6plex [N-Term]	P13009	Methionine synthase OS=Escherichia coli (strain K12) OX=83333 GN=metH PE=1 SV=5	1.01128	1.00909
[R].NYLEMEVEVNR.[G]	1xOxidation [M5]; 1xTMT6plex [N-Term]	P22523	Chromosome partition protein MukB OS=Escherichia coli (strain K12) OX=83333 GN=mukB PE=1 SV=2	1.00678	1.00909
[R].DFSQDVDR.[K]	1xTMT6plex [N-Term]	P0CB39	Phosphoethanolamine transferase EptC OS=Escherichia coli (strain K12) OX=83333 GN=eptC PE=1 SV=1	1.00763	1.00911
[K].CLFGIYQK.[D]	1xCarbamidomethyl [C1]; 1xTMT6plex [K8]; 1xTMT6plex [N-Term]	P0AAG8	Galactose/methyl galactoside import ATP-binding protein MglA OS=Escherichia coli (strain K12) OX=83333 GN=mglA PE=1 SV=1	1.00331	1.00911
[R].VIAAHPAVLQVFIVPVADK.[E]	1xTMT6plex [K19]; 1xTMT6plex [N-Term]	P37353	2-succinylbenzoate--CoA ligase OS=Escherichia coli (strain K12) OX=83333 GN=menE PE=1 SV=2	0.994394	1.00912
[R].ATPQWFVSMDQK.[G]	1xOxidation [M9]; 1xTMT6plex [K12]; 1xTMT6plex [N-Term]	P00956	Isoleucine--tRNA ligase OS=Escherichia coli (strain K12) OX=83333 GN=ileS PE=1 SV=5	0.995339	1.00913
[R].NDPEGRPTVFDR.[L]	1xTMT6plex [N-Term]	P37765	Ribosomal large subunit pseudouridine synthase B OS=Escherichia coli (strain K12) OX=83333 GN=rluB PE=1 SV=2	0.98557	1.00914
[R].EVSLNSGAAVLAGLR.[E]	1xTMT6plex [N-Term]	P07862	D-alanine--D-alanine ligase B OS=Escherichia coli (strain K12) OX=83333 GN=ddlB PE=1 SV=3	1.00711	1.00914
[K].AIAQVGTISANSDETVGK.[L]	1xTMT6plex [K18]; 1xTMT6plex [N-Term]	P0A6F5	60 kDa chaperonin OS=Escherichia coli (strain K12) OX=83333 GN=groL PE=1 SV=2	1.00606	1.00914
[K].LQVAAGMANPSPPVGPALGQQGVNIMEFCK.[A]	1xCarbamidomethyl [C29]; 1xDioxidation [F28]; 1xTMT6plex [K30]; 1xTMT6plex [N-Term]	P0A7J7	50S ribosomal protein L11 OS=Escherichia coli (strain K12) OX=83333 GN=rplK PE=1 SV=2	0.985235	1.00916
[K].QTQINLLSSMAI.[-]	1xOxidation [M10]; 1xTMT6plex [N-Term]	P0AC59	Glutaredoxin 2 OS=Escherichia coli (strain K12) OX=83333 GN=grxB PE=1 SV=1	0.995192	1.00918
[K].QAGELQEK.[L]	1xTMT6plex [K8]; 1xTMT6plex [N-Term]	P0A7W1	30S ribosomal protein S5 OS=Escherichia coli (strain K12) OX=83333 GN=rpsE PE=1 SV=2	0.977836	1.00921
[R].AEITPANADTVTR.[E]	1xTMT6plex [N-Term]	P0A9D8	2,3,4,5-tetrahydropyridine-2,6-dicarboxylate N-succinyltransferase OS=Escherichia coli (strain K12) OX=83333 GN=dapD PE=1 SV=1	0.992215	1.00921
[K].NALFGIIQGSVYEDLRDISVK.[G]	1xTMT6plex [K21]; 1xTMT6plex [N-Term]	P0A847	Queuine tRNA-ribosyltransferase OS=Escherichia coli (strain K12) OX=83333 GN=tgt PE=1 SV=1	0.987287	1.00923
[R].HLPYIGK.[V]	1xTMT6plex [K7]; 1xTMT6plex [N-Term]	P0A9M2	Hypoxanthine phosphoribosyltransferase OS=Escherichia coli (strain K12) OX=83333 GN=hpt PE=1 SV=1	0.993846	1.00925
[K].GVISIK.[V]	1xTMT6plex [K6]; 1xTMT6plex [N-Term]	P0AES4	DNA gyrase subunit A OS=Escherichia coli (strain K12) OX=83333 GN=gyrA PE=1 SV=1	1.04285	1.00928
[K].AAADLISR.[D]	1xTMT6plex [N-Term]	P00452	Ribonucleoside-diphosphate reductase 1 subunit alpha OS=Escherichia coli (strain K12) OX=83333 GN=nrdA PE=1 SV=2	1.01619	1.00929
[K].AWDAWVVAGHAPVR.[C]	1xTMT6plex [N-Term]	P0AEB7	RutC family protein YoaB OS=Escherichia coli (strain K12) OX=83333 GN=yoaB PE=3 SV=1	1.0068	1.00929
[K].RIEELTGVPIDIISTGPDRTETMILR.[D]	1xTMT6plex [N-Term]	P0A7D4	Adenylosuccinate synthetase OS=Escherichia coli (strain K12) OX=83333 GN=purA PE=1 SV=2	0.991391	1.0093
[R].NAGELDTVLAK.[F]	1xTMT6plex [K11]; 1xTMT6plex [N-Term]	P0AEW4	3',5'-cyclic adenosine monophosphate phosphodiesterase CpdA OS=Escherichia coli (strain K12) OX=83333 GN=cpdA PE=1 SV=1	0.993856	1.00931
[K].MPTMAAMCYK.[Y]	1xCarbamidomethyl [C8]; 2xOxidation [M7; M/P]; 1xTMT6plex [K10]; 1xTMT6plex [N-Term]	P0ABH7	Citrate synthase OS=Escherichia coli (strain K12) OX=83333 GN=gltA PE=1 SV=1	1.00481	1.00933
[R].ALNEGATITDEASALEYCGFHPQLVEGR.[A]	1xCarbamidomethyl [C18]; 1xTMT6plex [N-Term]	Q46893	2-C-methyl-D-erythritol 4-phosphate cytidylyltransferase OS=Escherichia coli (strain K12) OX=83333 GN=ispD PE=1 SV=3	0.988906	1.00936
[K].QNGDDFVLTPK.[A]	1xTMT6plex [K11]; 1xTMT6plex [N-Term]	P61316	Outer-membrane lipoprotein carrier protein OS=Escherichia coli (strain K12) OX=83333 GN=lolA PE=1 SV=1	0.992931	1.00937
[R].FGADALVLALDVR.[I]	1xTMT6plex [N-Term]	P10371	1-(5-phosphoribosyl)-5-[(5-phosphoribosylamino)methylideneamino] imidazole-4-carboxamide isomerase OS=Escherichia coli (strain K12) OX=83333 GN=hisA PE=3 SV=2	0.991803	1.0094
[K].KVDTILAK.[Y]	2xTMT6plex [K1; K8]; 1xTMT6plex [N-Term]	P0AB24	Iron uptake system component EfeO OS=Escherichia coli (strain K12) OX=83333 GN=efeO PE=1 SV=1	0.994795	1.00941
[R].RVPLAPDIDAAIIAR.[G]	1xTMT6plex [N-Term]	P0AAI3	ATP-dependent zinc metalloprotease FtsH OS=Escherichia coli (strain K12) OX=83333 GN=ftsH PE=1 SV=1	1.004	1.00944
[R].GDAAVLLAAQAIR.[A]	1xTMT6plex [N-Term]	P0AFS7	Putative transport protein YdiK OS=Escherichia coli (strain K12) OX=83333 GN=ydiK PE=1 SV=1	0.993125	1.00945
[R].WVGVETQGK.[Y]	1xTMT6plex [K9]; 1xTMT6plex [N-Term]	P41409	Pyrimidine-specific ribonucleoside hydrolase RihA OS=Escherichia coli (strain K12) OX=83333 GN=rihA PE=1 SV=2	0.995673	1.00945
[R].IAYNVEAAR.[V]	1xOxidation [Y3]; 1xTMT6plex [N-Term]	P0A7Z4	DNA-directed RNA polymerase subunit alpha OS=Escherichia coli (strain K12) OX=83333 GN=rpoA PE=1 SV=1	1.00541	1.00947
[R].AAESALNIDVPVNAQYIR.[N]	1xTMT6plex [N-Term]	P0ACE0	Hydrogenase-2 large chain OS=Escherichia coli (strain K12) OX=83333 GN=hybC PE=1 SV=2	0.994603	1.00949
[R].ITGLSASATSQHLAR.[M]	1xTMT6plex [N-Term]	P77295	Probable HTH-type transcriptional regulator YgaV OS=Escherichia coli (strain K12) OX=83333 GN=ygaV PE=1 SV=1	0.994346	1.00949
[R].VLLTGER.[T]	1xTMT6plex [N-Term]	P30011	Nicotinate-nucleotide pyrophosphorylase [carboxylating] OS=Escherichia coli (strain K12) OX=83333 GN=nadC PE=3 SV=7	1.00538	1.00949
[R].QTFAQK.[A]	1xTMT6plex [K6]; 1xTMT6plex [N-Term]	P0AEU7	Chaperone protein Skp OS=Escherichia coli (strain K12) OX=83333 GN=skp PE=1 SV=1	0.602299	1.0095
[R].YVFTDVQLR.[G]	1xTMT6plex [N-Term]	Q46829	6-phospho-beta-glucosidase BglA OS=Escherichia coli (strain K12) OX=83333 GN=bglA PE=1 SV=2	0.994741	1.0095
[R].NREEENDAEAESEK.[T]	1xTMT6plex [K14]; 1xTMT6plex [N-Term]	P69423	Sec-independent protein translocase protein TatC OS=Escherichia coli (strain K12) OX=83333 GN=tatC PE=1 SV=2	0.986657	1.00951
[R].GREPQLDAMLEHYGIK.[G]	1xTMT6plex [K16]; 1xTMT6plex [N-Term]	P27298	Oligopeptidase A OS=Escherichia coli (strain K12) OX=83333 GN=prlC PE=3 SV=3	1.00662	1.00952
[K].AVEGALASK.[F]	1xTMT6plex [K9]; 1xTMT6plex [N-Term]	P25526	Succinate-semialdehyde dehydrogenase [NADP(+)] GabD OS=Escherichia coli (strain K12) OX=83333 GN=gabD PE=1 SV=1	0.995409	1.00953
[R].AWQCGTVQLDFSLPSR.[L]	1xCarbamidomethyl [C4]; 1xTMT6plex [N-Term]	P0A8M3	Threonine--tRNA ligase OS=Escherichia coli (strain K12) OX=83333 GN=thrS PE=1 SV=1	0.995795	1.00953
[K].IPSSVWK.[F]	1xDioxidation [W6]; 1xTMT6plex [K7]; 1xTMT6plex [N-Term]	P0ACE3	Hemolysin expression-modulating protein Hha OS=Escherichia coli (strain K12) OX=83333 GN=hha PE=1 SV=1	1.00465	1.00954
[K].TMGKPPVDDDIPAEEQVR.[I]	1xOxidation [M2]; 1xTMT6plex [K4]; 1xTMT6plex [N-Term]	P32662	Phosphoglycolate phosphatase OS=Escherichia coli (strain K12) OX=83333 GN=gph PE=1 SV=1	1.00526	1.00955
[R].AEWHQLVADLQR.[E]	1xTMT6plex [N-Term]	P08142	Acetolactate synthase isozyme 1 large subunit OS=Escherichia coli (strain K12) OX=83333 GN=ilvB PE=1 SV=1	0.994324	1.00957
[R].LVITSDEGVR.[A]	1xTMT6plex [N-Term]	P27550	Acetyl-coenzyme A synthetase OS=Escherichia coli (strain K12) OX=83333 GN=acs PE=1 SV=2	0.994516	1.00959
[K].GVLNDLAK.[Q]	1xTMT6plex [K8]; 1xTMT6plex [N-Term]	P63284	Chaperone protein ClpB OS=Escherichia coli (strain K12) OX=83333 GN=clpB PE=1 SV=1	1.00711	1.00959
[K].FDTTDLVFVPK.[N]	1xTMT6plex [K11]; 1xTMT6plex [N-Term]	P05719	Type-1 restriction enzyme EcoKI specificity protein OS=Escherichia coli (strain K12) OX=83333 GN=hsdS PE=1 SV=1	0.99375	1.00962
[K].NESQLALDGGDNLAYIATSMVNLR.[L]	1xOxidation [M20]; 1xTMT6plex [N-Term]	P0A7I4	Peptide chain release factor RF3 OS=Escherichia coli (strain K12) OX=83333 GN=prfC PE=1 SV=2	0.993715	1.00963
[R].TLNDAFIILDESQNTTIEQMK.[M]	1xTMT6plex [K21]; 1xTMT6plex [N-Term]	P0A9K3	PhoH-like protein OS=Escherichia coli (strain K12) OX=83333 GN=ybeZ PE=1 SV=2	0.992514	1.00967
[R].WISDTESELGLGTVVAVDAR.[T]	1xTMT6plex [N-Term]	P60240	RNA polymerase-associated protein RapA OS=Escherichia coli (strain K12) OX=83333 GN=rapA PE=1 SV=2	1.00684	1.00967
[R].ISSQHIANWLR.[H]	1xTMT6plex [N-Term]	P37330	Malate synthase G OS=Escherichia coli (strain K12) OX=83333 GN=glcB PE=1 SV=3	0.992725	1.0097
[R].YSELTLTGVLQK.[S]	1xTMT6plex [K12]; 1xTMT6plex [N-Term]	P0AD68	Peptidoglycan D,D-transpeptidase FtsI OS=Escherichia coli (strain K12) OX=83333 GN=ftsI PE=1 SV=1	1.00604	1.00971
[K].GGVIVYPTDSGYALGCK.[I]	1xCarbamidomethyl [C16]; 1xTMT6plex [K17]; 1xTMT6plex [N-Term]	P0AFR4	Uncharacterized protein YciO OS=Escherichia coli (strain K12) OX=83333 GN=yciO PE=1 SV=1	0.993919	1.00972
[R].QISFVK.[S]	1xTMT6plex [K6]; 1xTMT6plex [N-Term]	P00963	Aspartate--ammonia ligase OS=Escherichia coli (strain K12) OX=83333 GN=asnA PE=1 SV=1	0.993948	1.00974
[R].SSAFEAGQFIMDYLK.[T]	1xTMT6plex [K15]; 1xTMT6plex [N-Term]	P30749	Molybdopterin synthase catalytic subunit OS=Escherichia coli (strain K12) OX=83333 GN=moaE PE=1 SV=3	0.992677	1.00979
[K].CVTNFR.[E]	1xCarbamidomethyl [C1]; 1xTMT6plex [N-Term]	P0A8E1	UPF0227 protein YcfP OS=Escherichia coli (strain K12) OX=83333 GN=ycfP PE=1 SV=1	0.996691	1.00979
[K].ADNPFDLLLPAAMAK.[V]	1xOxidation [M13]; 1xTMT6plex [K15]; 1xTMT6plex [N-Term]	P0AC23	Probable formate transporter 1 OS=Escherichia coli (strain K12) OX=83333 GN=focA PE=1 SV=1	1.00533	1.0098
[K].VAPEALTLLAR.[Q]	1xTMT6plex [N-Term]	P0AC33	Fumarate hydratase class I, aerobic OS=Escherichia coli (strain K12) OX=83333 GN=fumA PE=1 SV=2	1.00704	1.00983
[K].RWIQQR.[I]	1xTMT6plex [N-Term]	P0AFG3	2-oxoglutarate dehydrogenase E1 component OS=Escherichia coli (strain K12) OX=83333 GN=sucA PE=1 SV=1	0.992792	1.00985
[R].EIIDSR.[G]	1xTMT6plex [N-Term]	P0A6P9	Enolase OS=Escherichia coli (strain K12) OX=83333 GN=eno PE=1 SV=2	0.99272	1.00986
[K].DYGVGSDVYSVTSFTELAR.[D]	1xTMT6plex [N-Term]	P0AFG8	Pyruvate dehydrogenase E1 component OS=Escherichia coli (strain K12) OX=83333 GN=aceE PE=1 SV=2	0.99234	1.00986
[K].ASAFSDILPSWAQR.[L]	1xTMT6plex [N-Term]	P0AD99	Branched-chain amino acid transport system 2 carrier protein OS=Escherichia coli (strain K12) OX=83333 GN=brnQ PE=1 SV=1	0.991424	1.00988
[R].IIVSAWNVGELDK.[M]	1xTMT6plex [K13]; 1xTMT6plex [N-Term]	P0A884	Thymidylate synthase OS=Escherichia coli (strain K12) OX=83333 GN=thyA PE=1 SV=1	1.00627	1.00989
[R].DADLQAICSMGINLFR.[V]	1xCarbamidomethyl [C8]; 1xTMT6plex [N-Term]	P00959	Methionine--tRNA ligase OS=Escherichia coli (strain K12) OX=83333 GN=metG PE=1 SV=2	1.00703	1.00989
[K].DIALGEEFVNK.[-]	1xTMT6plex [K11]; 1xTMT6plex [N-Term]	P61889	Malate dehydrogenase OS=Escherichia coli (strain K12) OX=83333 GN=mdh PE=1 SV=1	1.04105	1.00989
[R].FAEGLETVGDNFLR.[H]	1xTMT6plex [N-Term]	P04951	3-deoxy-manno-octulosonate cytidylyltransferase OS=Escherichia coli (strain K12) OX=83333 GN=kdsB PE=1 SV=2	0.993222	1.00989
[K].HEDMYTAINELINK.[L]	1xTMT6plex [K14]; 1xTMT6plex [N-Term]	P0AD49	Ribosome-associated inhibitor A OS=Escherichia coli (strain K12) OX=83333 GN=raiA PE=1 SV=2	1.01008	1.00992
[R].YVDEFVR.[W]	1xTMT6plex [N-Term]	P0AE12	AMP nucleosidase OS=Escherichia coli (strain K12) OX=83333 GN=amn PE=1 SV=1	0.994304	1.00992
[K].VILGLSGGVDSSVTAMLLHR.[A]	1xOxidation [M16]; 1xTMT6plex [N-Term]	P04079	GMP synthase [glutamine-hydrolyzing] OS=Escherichia coli (strain K12) OX=83333 GN=guaA PE=1 SV=1	0.993886	1.00993
[K].GNVEYWVALIQPGK.[V]	1xOxidation [W/Y]; 1xTMT6plex [K14]; 1xTMT6plex [N-Term]	P0ADY7	50S ribosomal protein L16 OS=Escherichia coli (strain K12) OX=83333 GN=rplP PE=1 SV=1	0.992429	1.00993
[R].FAPPTWER.[I]	1xTMT6plex [N-Term]	P77544	Glutathione S-transferase YfcF OS=Escherichia coli (strain K12) OX=83333 GN=yfcF PE=1 SV=1	1.00447	1.00994
[K].AAFPLSLQQEAQIADSR.[K]	1xTMT6plex [N-Term]	P00888	Phospho-2-dehydro-3-deoxyheptonate aldolase, Tyr-sensitive OS=Escherichia coli (strain K12) OX=83333 GN=aroF PE=1 SV=1	0.993129	1.00995
[R].TNISTIFIR.[T]	1xTMT6plex [N-Term]	P0A8V6	Fatty acid metabolism regulator protein OS=Escherichia coli (strain K12) OX=83333 GN=fadR PE=1 SV=2	1.00755	1.00995
[R].ICLEPQACLLAATVGTAEQK.[A]	2xCarbamidomethyl [C2; C8]; 1xTMT6plex [K20]; 1xTMT6plex [N-Term]	P31475	Uncharacterized HTH-type transcriptional regulator YieP OS=Escherichia coli (strain K12) OX=83333 GN=yieP PE=4 SV=3	0.995058	1.00995
[R].QDNLLAAIWQDSK.[G]	1xTMT6plex [K13]; 1xTMT6plex [N-Term]	P23909	DNA mismatch repair protein MutS OS=Escherichia coli (strain K12) OX=83333 GN=mutS PE=1 SV=1	0.994369	1.00996
[K].LAIAHSADQQALNGGQMGWGR.[I]	1xTMT6plex [N-Term]	P0ABZ6	Chaperone SurA OS=Escherichia coli (strain K12) OX=83333 GN=surA PE=1 SV=1	0.99044	1.00996
[K].IDRPEEYADIATK.[C]	1xTMT6plex [K13]; 1xTMT6plex [N-Term]	P0A8E1	UPF0227 protein YcfP OS=Escherichia coli (strain K12) OX=83333 GN=ycfP PE=1 SV=1	0.992835	1.00997
[K].VHDDMFPLEEVAK.[L]	1xOxidation [M5]; 1xTMT6plex [K13]; 1xTMT6plex [N-Term]	P09030	Exodeoxyribonuclease III OS=Escherichia coli (strain K12) OX=83333 GN=xthA PE=1 SV=4	0.988054	1.00998
[K].VQEQLDHHNLWQLENR.[I]	1xTMT6plex [N-Term]	P43672	ABC transporter ATP-binding protein uup OS=Escherichia coli (strain K12) OX=83333 GN=uup PE=1 SV=2	0.992477	1.00999
[K].IENQEGLNNFDEILEASDGIMVAR.[G]	1xOxidation [M/L/I/N]; 1xTMT6plex [N-Term]	P0AD61	Pyruvate kinase I OS=Escherichia coli (strain K12) OX=83333 GN=pykF PE=1 SV=1	0.993139	1.00999
[K].YYDELPTEGNEHGQAFR.[D]	1xTMT6plex [N-Term]	P0AC33	Fumarate hydratase class I, aerobic OS=Escherichia coli (strain K12) OX=83333 GN=fumA PE=1 SV=2	1.0078	1.00999
[K].MFDGSSIGGWK.[G]	1xTMT6plex [K11]; 1xTMT6plex [N-Term]	P0A9C5	Glutamine synthetase OS=Escherichia coli (strain K12) OX=83333 GN=glnA PE=1 SV=2	1.00632	1.00999
[K].AWVEEHVGFVDSAVDR.[I]	1xTMT6plex [N-Term]	P09424	Mannitol-1-phosphate 5-dehydrogenase OS=Escherichia coli (strain K12) OX=83333 GN=mtlD PE=1 SV=3	0.992199	1.01
[R].FAEVVFER.[Y]	1xTMT6plex [N-Term]	Q46829	6-phospho-beta-glucosidase BglA OS=Escherichia coli (strain K12) OX=83333 GN=bglA PE=1 SV=2	1.0087	1.01
[R].LTADQTQYHFLSGFTAK.[L]	1xTMT6plex [K17]; 1xTMT6plex [N-Term]	P22259	Phosphoenolpyruvate carboxykinase (ATP) OS=Escherichia coli (strain K12) OX=83333 GN=pckA PE=1 SV=2	1.00821	1.01
[K].TELATR.[K]	1xTMT6plex [N-Term]	P77562	Uncharacterized protein YaiW OS=Escherichia coli (strain K12) OX=83333 GN=yaiW PE=4 SV=1	1.00979	1.01
[K].ADGIGSLLPAAR.[G]	1xTMT6plex [N-Term]	P21165	Xaa-Pro dipeptidase OS=Escherichia coli (strain K12) OX=83333 GN=pepQ PE=1 SV=2	0.993632	1.01
[R].DLGSLIFIDMR.[D]	1xTMT6plex [N-Term]	P21889	Aspartate--tRNA ligase OS=Escherichia coli (strain K12) OX=83333 GN=aspS PE=1 SV=1	1.00718	1.01
[R].STLDEVIER.[A]	1xTMT6plex [N-Term]	P09151	2-isopropylmalate synthase OS=Escherichia coli (strain K12) OX=83333 GN=leuA PE=1 SV=5	0.992852	1.01
[K].VYLASAAPEIR.[F]	1xTMT6plex [N-Term]	P0AG16	Amidophosphoribosyltransferase OS=Escherichia coli (strain K12) OX=83333 GN=purF PE=1 SV=2	0.993695	1.01001
[R].EAGINNCYLEGEMVQGK.[R]	1xCarbamidomethyl [C7]; 1xTMT6plex [K17]; 1xTMT6plex [N-Term]	P21507	ATP-dependent RNA helicase SrmB OS=Escherichia coli (strain K12) OX=83333 GN=srmB PE=1 SV=1	1.00445	1.01001
[R].DGISALQMDIK.[I]	1xTMT6plex [K11]; 1xTMT6plex [N-Term]	P05055	Polyribonucleotide nucleotidyltransferase OS=Escherichia coli (strain K12) OX=83333 GN=pnp PE=1 SV=3	0.993021	1.01001
[R].IVIERPAK.[S]	1xTMT6plex [K8]; 1xTMT6plex [N-Term]	P0A7V3	30S ribosomal protein S3 OS=Escherichia coli (strain K12) OX=83333 GN=rpsC PE=1 SV=2	0.979546	1.01001
[R].GAANGLMAEVLESHIR.[E]	1xTMT6plex [N-Term]	P0AAP3	Transcriptional repressor FrmR OS=Escherichia coli (strain K12) OX=83333 GN=frmR PE=1 SV=1	1.00508	1.01002
[K].EVVDWETR.[N]	1xTMT6plex [N-Term]	P68206	UPF0337 protein YjbJ OS=Escherichia coli (strain K12) OX=83333 GN=yjbJ PE=1 SV=1	1.02728	1.01002
[R].AIENFYISNNK.[I]	1xTMT6plex [K11]; 1xTMT6plex [N-Term]	P0AC38	Aspartate ammonia-lyase OS=Escherichia coli (strain K12) OX=83333 GN=aspA PE=1 SV=1	1.00618	1.01002
[K].IEVEDFPAFILVDDK.[G]	1xTMT6plex [K15]; 1xTMT6plex [N-Term]	P0AC33; P14407	Fumarate hydratase class I, aerobic OS=Escherichia coli (strain K12) OX=83333 GN=fumA PE=1 SV=2;Fumarate hydratase class I, anaerobic OS=Escherichia coli (strain K12) OX=83333 GN=fumB PE=1 SV=2	0.99012	1.01002
[K].LPTRDELAAYK.[T]	1xTMT6plex [K11]; 1xTMT6plex [N-Term]	P31660	2-methylcitrate synthase OS=Escherichia coli (strain K12) OX=83333 GN=prpC PE=1 SV=2	0.991955	1.01002
[R].FGYGYVNLK.[D]	1xTMT6plex [K9]; 1xTMT6plex [N-Term]	P33602	NADH-quinone oxidoreductase subunit G OS=Escherichia coli (strain K12) OX=83333 GN=nuoG PE=1 SV=4	0.995577	1.01003
[K].WDAVPVLDAGGLDAFQR.[F]	1xTMT6plex [N-Term]	P0AFR2	C4-dicarboxylic acid transporter DauA OS=Escherichia coli (strain K12) OX=83333 GN=dauA PE=1 SV=2	0.993989	1.01003
[R].ELMTISK.[K]	1xTMT6plex [K7]; 1xTMT6plex [N-Term]	P06959	Dihydrolipoyllysine-residue acetyltransferase component of pyruvate dehydrogenase complex OS=Escherichia coli (strain K12) OX=83333 GN=aceF PE=1 SV=3	1.02049	1.01003
[R].IVELPAGATPVDFAYAVHTDIGHACVGAR.[V]	1xCarbamidomethyl [C25]; 1xTMT6plex [N-Term]	P0AG24	Bifunctional (p)ppGpp synthase/hydrolase SpoT OS=Escherichia coli (strain K12) OX=83333 GN=spoT PE=1 SV=1	1.00554	1.01003
[K].RPFYQVVVADSR.[N]	1xTMT6plex [N-Term]	P0A7T3	30S ribosomal protein S16 OS=Escherichia coli (strain K12) OX=83333 GN=rpsP PE=1 SV=1	1.01001	1.01003
[K].SQWLQDK.[N]	1xTMT6plex [K7]; 1xTMT6plex [N-Term]	P0AE22	Class B acid phosphatase OS=Escherichia coli (strain K12) OX=83333 GN=aphA PE=1 SV=1	1.00679	1.01003
[K].ISELSEGQIDTLR.[D]	1xTMT6plex [N-Term]	P0A7S9	30S ribosomal protein S13 OS=Escherichia coli (strain K12) OX=83333 GN=rpsM PE=1 SV=2	0.985487	1.01004
[K].LVDGDELIGVDLTSGEDEVMLFSAEGK.[V]	1xTMT6plex [K27]; 1xTMT6plex [N-Term]; 1xCarbonyl [L21]	P0AES4	DNA gyrase subunit A OS=Escherichia coli (strain K12) OX=83333 GN=gyrA PE=1 SV=1	0.983914	1.01004
[R].ETDTFDTFMESSWYYAR.[Y]	1xTMT6plex [N-Term]	P07813	Leucine--tRNA ligase OS=Escherichia coli (strain K12) OX=83333 GN=leuS PE=1 SV=2	0.991846	1.01004
[R].YLEFLK.[G]	1xTMT6plex [K6]; 1xTMT6plex [N-Term]	P0ACY3	Uncharacterized protein YeaG OS=Escherichia coli (strain K12) OX=83333 GN=yeaG PE=3 SV=1	0.994447	1.01004
[R].APVSGWVTNLTTR.[I]	1xTMT6plex [N-Term]	P76185	Uncharacterized protein YdhJ OS=Escherichia coli (strain K12) OX=83333 GN=ydhJ PE=3 SV=2	1.00576	1.01005
[R].MQIDSKPEELDR.[L]	1xTMT6plex [K6]; 1xTMT6plex [N-Term]	P63284	Chaperone protein ClpB OS=Escherichia coli (strain K12) OX=83333 GN=clpB PE=1 SV=1	0.991667	1.01005
[R].TMLDTMNHGGR.[I]	1xTMT6plex [N-Term]	P07913	L-threonine 3-dehydrogenase OS=Escherichia coli (strain K12) OX=83333 GN=tdh PE=1 SV=1	1.00491	1.01005
[R].DYTPLYDELR.[H]	1xTMT6plex [N-Term]	Q46871	NADPH-dependent ferric-chelate reductase OS=Escherichia coli (strain K12) OX=83333 GN=yqjH PE=1 SV=1	1.01152	1.01005
[K].AGDIAPK.[F]	1xDioxidation [P6]; 1xTMT6plex [K7]; 1xTMT6plex [N-Term]	P0AE52	Peroxiredoxin Bcp OS=Escherichia coli (strain K12) OX=83333 GN=bcp PE=1 SV=1	1.00525	1.01005
[R].MLQEAVDALLDNGRR.[G]	1xOxidation [M1]; 1xTMT6plex [N-Term]	P0A8T7	DNA-directed RNA polymerase subunit beta' OS=Escherichia coli (strain K12) OX=83333 GN=rpoC PE=1 SV=1	0.994153	1.01006
[R].LGVIAFNLGK.[H]	1xTMT6plex [K10]; 1xTMT6plex [N-Term]	P77444	Cysteine desulfurase OS=Escherichia coli (strain K12) OX=83333 GN=sufS PE=1 SV=1	0.992347	1.01006
[R].LGFFETVDTDTQR.[V]	1xTMT6plex [N-Term]	P0A940	Outer membrane protein assembly factor BamA OS=Escherichia coli (strain K12) OX=83333 GN=bamA PE=1 SV=1	0.990847	1.01006
[R].ISIFAGQSGVGK.[S]	1xTMT6plex [K12]; 1xTMT6plex [N-Term]	P39286	Small ribosomal subunit biogenesis GTPase RsgA OS=Escherichia coli (strain K12) OX=83333 GN=rsgA PE=1 SV=2	0.995185	1.01006
[R].LNTTLCIPDPTE.[-]	1xCarbamidomethyl [C6]; 1xTMT6plex [N-Term]	P24188	UPF0176 protein YceA OS=Escherichia coli (strain K12) OX=83333 GN=yceA PE=1 SV=2	1.00717	1.01007
[K].STPFAAQVAAER.[C]	1xTMT6plex [N-Term]	P0A7R9	30S ribosomal protein S11 OS=Escherichia coli (strain K12) OX=83333 GN=rpsK PE=1 SV=2	1.02244	1.01007
[-].MNIENLK.[T]	1xTMT6plex [K7]; 1xTMT6plex [N-Term]	P77695	Protein GnsB OS=Escherichia coli (strain K12) OX=83333 GN=gnsB PE=3 SV=2	0.986101	1.01007
[R].YLQDYGMGPETPLGEPK.[N]	1xOxidation [M7]; 1xTMT6plex [K17]; 1xTMT6plex [N-Term]	P00363	Fumarate reductase flavoprotein subunit OS=Escherichia coli (strain K12) OX=83333 GN=frdA PE=1 SV=3	1.0071	1.01007
[R].ISLGVK.[Q]	1xTMT6plex [K6]; 1xTMT6plex [N-Term]	P0AG67	30S ribosomal protein S1 OS=Escherichia coli (strain K12) OX=83333 GN=rpsA PE=1 SV=1	0.974871	1.01007
[K].SDNDYAQLVK.[D]	1xTMT6plex [K10]; 1xTMT6plex [N-Term]	P21165	Xaa-Pro dipeptidase OS=Escherichia coli (strain K12) OX=83333 GN=pepQ PE=1 SV=2	1.00748	1.01007
[R].HVANMENANSTEFVPDCK.[Y]	1xCarbamidomethyl [C17]; 1xTMT6plex [K18]; 1xTMT6plex [N-Term]	P0A7E5	CTP synthase OS=Escherichia coli (strain K12) OX=83333 GN=pyrG PE=1 SV=2	0.993121	1.01007
[K].ADVGSFITALNLAIK.[M]	1xTMT6plex [K15]; 1xTMT6plex [N-Term]	P19624	4-hydroxythreonine-4-phosphate dehydrogenase OS=Escherichia coli (strain K12) OX=83333 GN=pdxA PE=1 SV=1	1.00705	1.01008
[R].FLSALAGENDPEAK.[R]	1xTMT6plex [K14]; 1xTMT6plex [N-Term]	P04079	GMP synthase [glutamine-hydrolyzing] OS=Escherichia coli (strain K12) OX=83333 GN=guaA PE=1 SV=1	1.00808	1.01008
[R].SFTTSGCFAR.[F]	1xCarbamidomethyl [C7]; 1xTMT6plex [N-Term]	P0AEJ2	Isochorismate synthase EntC OS=Escherichia coli (strain K12) OX=83333 GN=entC PE=1 SV=1	0.993184	1.01008
[K].DKQDLIFGCEQGVDFVAASFIR.[K]	1xCarbamidomethyl [C9]; 1xTMT6plex [K2]; 1xTMT6plex [N-Term]	P0AD61	Pyruvate kinase I OS=Escherichia coli (strain K12) OX=83333 GN=pykF PE=1 SV=1	0.981432	1.01008
[K].MLEVLDIPR.[E]	1xTMT6plex [N-Term]	P0A6F3	Glycerol kinase OS=Escherichia coli (strain K12) OX=83333 GN=glpK PE=1 SV=2	1.00714	1.01008
[R].WLEANNIDYR.[F]	1xTMT6plex [N-Term]	P24178	Protein YffB OS=Escherichia coli (strain K12) OX=83333 GN=yffB PE=1 SV=1	1.00826	1.01008
[R].LAPGSPFTGER.[T]	1xTMT6plex [N-Term]	P0AFH2	Oligopeptide transport system permease protein OppB OS=Escherichia coli (strain K12) OX=83333 GN=oppB PE=1 SV=1	1.00782	1.01008
[R].GIEGSSLDVPENIVHSGK.[T]	1xTMT6plex [K18]; 1xTMT6plex [N-Term]	P0A8E7	UPF0234 protein YajQ OS=Escherichia coli (strain K12) OX=83333 GN=yajQ PE=1 SV=2	0.991591	1.01009
[R].YIFTVHALDIER.[I]	1xTMT6plex [N-Term]	P12994	UPF0098 protein YbhB OS=Escherichia coli (strain K12) OX=83333 GN=ybhB PE=1 SV=2	0.98926	1.01009
[K].DNQDGFQQLFSELGIANR.[F]	1xTMT6plex [N-Term]	P0AEW9	1-phosphofructokinase OS=Escherichia coli (strain K12) OX=83333 GN=fruK PE=3 SV=1	1.00509	1.01009
[R].VIGEGWNRPIGR.[H]	1xTMT6plex [N-Term]	P68398	tRNA-specific adenosine deaminase OS=Escherichia coli (strain K12) OX=83333 GN=tadA PE=1 SV=2	1.00718	1.01009
[R].RLYPENNEAR.[K]	1xTMT6plex [N-Term]	P69805	PTS system mannose-specific EIID component OS=Escherichia coli (strain K12) OX=83333 GN=manZ PE=1 SV=2	1.00631	1.01009
[K].LSGEALQGTEGFGIDASILDR.[M]	1xTMT6plex [N-Term]	P0A7E9	Uridylate kinase OS=Escherichia coli (strain K12) OX=83333 GN=pyrH PE=1 SV=2	0.992999	1.01009
[R].LVAAIDGIDR.[I]	1xTMT6plex [N-Term]	P0AEI1	tRNA-2-methylthio-N(6)-dimethylallyladenosine synthase OS=Escherichia coli (strain K12) OX=83333 GN=miaB PE=1 SV=1	0.99295	1.01009
[K].KPIIYDVETLR.[D]	1xTMT6plex [K1]; 1xTMT6plex [N-Term]	P0AGG2	Acyl-CoA thioesterase 2 OS=Escherichia coli (strain K12) OX=83333 GN=tesB PE=1 SV=2	1.00815	1.0101
[R].AEGPTAFVSIMEGCNK.[Y]	1xCarbamidomethyl [C14]; 1xTMT6plex [K16]; 1xTMT6plex [N-Term]	P0AEI1	tRNA-2-methylthio-N(6)-dimethylallyladenosine synthase OS=Escherichia coli (strain K12) OX=83333 GN=miaB PE=1 SV=1	0.991743	1.0101
[R].VGAGPFPTELFDETGEFLCK.[Q]	1xCarbamidomethyl [C19]; 1xOxidation [E/L]; 1xTMT6plex [K20]; 1xTMT6plex [N-Term]	P0A7D4	Adenylosuccinate synthetase OS=Escherichia coli (strain K12) OX=83333 GN=purA PE=1 SV=2	0.992663	1.0101
[R].GFGALSLADMAEAVLQQAPDK.[A]	1xTMT6plex [K21]; 1xTMT6plex [N-Term]	P13001	Pimeloyl-[acyl-carrier protein] methyl ester esterase OS=Escherichia coli (strain K12) OX=83333 GN=bioH PE=1 SV=1	1.009	1.0101
[-].MESIEQQLTELR.[T]	1xTMT6plex [N-Term]	P15042	DNA ligase OS=Escherichia coli (strain K12) OX=83333 GN=ligA PE=1 SV=2	1.00796	1.01011
[K].DADAIYANPLLAHLPAVQNK.[Q]	1xTMT6plex [K20]; 1xTMT6plex [N-Term]	P0AEL6	Ferrienterobactin-binding periplasmic protein OS=Escherichia coli (strain K12) OX=83333 GN=fepB PE=1 SV=1	0.992255	1.01011
[K].DLANAIR.[A]	1xTMT6plex [N-Term]	P33570	Transketolase 2 OS=Escherichia coli (strain K12) OX=83333 GN=tktB PE=1 SV=1	0.995216	1.01011
[R].ISNEESISAMFEH.[-]	1xOxidation [M10]; 1xTMT6plex [N-Term]	P0A717	Ribose-phosphate pyrophosphokinase OS=Escherichia coli (strain K12) OX=83333 GN=prs PE=1 SV=2	0.993571	1.01011
[R].VDYEAIPK.[L]	1xTMT6plex [K8]; 1xTMT6plex [N-Term]	P16456	Selenide, water dikinase OS=Escherichia coli (strain K12) OX=83333 GN=selD PE=1 SV=1	0.993108	1.01011
[R].IATSYPHLLK.[R]	1xTMT6plex [K10]; 1xTMT6plex [N-Term]	P60757	ATP phosphoribosyltransferase OS=Escherichia coli (strain K12) OX=83333 GN=hisG PE=1 SV=1	1.00654	1.01011
[K].DAEVVLVEGLVPTR.[K]	1xTMT6plex [N-Term]	P0A9M8	Phosphate acetyltransferase OS=Escherichia coli (strain K12) OX=83333 GN=pta PE=1 SV=2	1.00919	1.01011
[K].TLLYVEGVGR.[Q]	1xTMT6plex [N-Term]	P0A6A0	Probable protein kinase UbiB OS=Escherichia coli (strain K12) OX=83333 GN=ubiB PE=1 SV=1	1.00686	1.01011
[K].RLESGYLYLGSPVK.[Q]	1xTMT6plex [K14]; 1xTMT6plex [N-Term]	P0A9W9	Protein YrdA OS=Escherichia coli (strain K12) OX=83333 GN=yrdA PE=1 SV=1	0.993569	1.01012
[K].AASQLVNPGESVVINCGSTAFLLGR.[E]	1xCarbamidomethyl [C16]; 1xTMT6plex [N-Term]	P0A9W0	HTH-type transcriptional regulator UlaR OS=Escherichia coli (strain K12) OX=83333 GN=ulaR PE=1 SV=1	0.99291	1.01012
[R].MQDYTLEADEGRDMMLLDALIQLK.[E]	1xDioxidation [M15]; 1xTMT6plex [K24]; 1xTMT6plex [N-Term]	P07014	Succinate dehydrogenase iron-sulfur subunit OS=Escherichia coli (strain K12) OX=83333 GN=sdhB PE=1 SV=1	0.988663	1.01012
[R].KFQLAENIHVR.[G]	1xTMT6plex [K1]; 1xTMT6plex [N-Term]	P0C054	Small heat shock protein IbpA OS=Escherichia coli (strain K12) OX=83333 GN=ibpA PE=1 SV=1	0.987194	1.01012
[R].GQFAAVPLNILGDK.[T]	1xTMT6plex [K14]; 1xTMT6plex [N-Term]	P23721	Phosphoserine aminotransferase OS=Escherichia coli (strain K12) OX=83333 GN=serC PE=1 SV=4	1.00826	1.01012
[K].DLEHPIEVPVGK.[A]	1xTMT6plex [K12]; 1xTMT6plex [N-Term]	P0ABB4	ATP synthase subunit beta OS=Escherichia coli (strain K12) OX=83333 GN=atpD PE=1 SV=2	0.9924	1.01012
[R].DQNEDIDREDFAQR.[F]	1xTMT6plex [N-Term]	P36767	Recombination-associated protein RdgC OS=Escherichia coli (strain K12) OX=83333 GN=rdgC PE=1 SV=1	0.984624	1.01012
[K].LMPSPVK.[V]	1xOxidation [M2]; 1xTMT6plex [K7]; 1xTMT6plex [N-Term]	P23882	Methionyl-tRNA formyltransferase OS=Escherichia coli (strain K12) OX=83333 GN=fmt PE=1 SV=4	0.994367	1.01012
[-].MHDANIR.[V]	1xTMT6plex [N-Term]	P04036	4-hydroxy-tetrahydrodipicolinate reductase OS=Escherichia coli (strain K12) OX=83333 GN=dapB PE=1 SV=1	0.993515	1.01012
[K].YIGAYTALMDGR.[L]	1xTMT6plex [N-Term]	P0A6A3	Acetate kinase OS=Escherichia coli (strain K12) OX=83333 GN=ackA PE=1 SV=1	1.0078	1.01012
[K].VDLLPYLNFDVEK.[C]	1xTMT6plex [K13]; 1xTMT6plex [N-Term]	P0AAN3	Hydrogenase maturation factor HypB OS=Escherichia coli (strain K12) OX=83333 GN=hypB PE=1 SV=1	0.991698	1.01012
[K].QAEGDFFVCTPEEGSK.[A]	1xCarbamidomethyl [C9]; 1xTMT6plex [K16]; 1xTMT6plex [N-Term]	P06149	Quinone-dependent D-lactate dehydrogenase OS=Escherichia coli (strain K12) OX=83333 GN=dld PE=1 SV=3	0.995403	1.01013
[K].AANILIANNPHVFEK.[R]	1xTMT6plex [K15]; 1xTMT6plex [N-Term]	P09980	ATP-dependent DNA helicase Rep OS=Escherichia coli (strain K12) OX=83333 GN=rep PE=1 SV=3	1.00896	1.01013
[R].INAEDPNTFLPSPGK.[I]	1xTMT6plex [K15]; 1xTMT6plex [N-Term]	P24182	Biotin carboxylase OS=Escherichia coli (strain K12) OX=83333 GN=accC PE=1 SV=2	0.993721	1.01013
[R].YPIVRPQDVQVEEQR.[E]	1xTMT6plex [N-Term]	P21513	Ribonuclease E OS=Escherichia coli (strain K12) OX=83333 GN=rne PE=1 SV=6	0.989558	1.01013
[K].HIEVIVR.[Q]	1xTMT6plex [N-Term]	P0A8T7	DNA-directed RNA polymerase subunit beta' OS=Escherichia coli (strain K12) OX=83333 GN=rpoC PE=1 SV=1	1.00535	1.01013
[R].EHALAWK.[A]	1xTMT6plex [K7]; 1xTMT6plex [N-Term]	P15640	Phosphoribosylamine--glycine ligase OS=Escherichia coli (strain K12) OX=83333 GN=purD PE=1 SV=2	1.00887	1.01014
[K].NLTDYGAFVDLGGVDGLLHITDMAWK.[R]	1xOxidation [M23]; 1xTMT6plex [K26]; 1xTMT6plex [N-Term]	P0AG67	30S ribosomal protein S1 OS=Escherichia coli (strain K12) OX=83333 GN=rpsA PE=1 SV=1	0.985009	1.01014
[K].GTQAQFIMEK.[Y]	1xOxidation [M8]; 1xTMT6plex [K10]; 1xTMT6plex [N-Term]	P69441	Adenylate kinase OS=Escherichia coli (strain K12) OX=83333 GN=adk PE=1 SV=1	1.00793	1.01014
[R].VYPGNYDEYMTAATQAR.[E]	1xOxidation [M/T]; 1xTMT6plex [N-Term]	P0A9U3	Uncharacterized ABC transporter ATP-binding protein YbiT OS=Escherichia coli (strain K12) OX=83333 GN=ybiT PE=1 SV=1	0.99278	1.01014
[R].FAVEVVR.[A]	1xTMT6plex [N-Term]	P42593	2,4-dienoyl-CoA reductase OS=Escherichia coli (strain K12) OX=83333 GN=fadH PE=1 SV=3	0.990345	1.01014
[R].VLTVWQQLR.[A]	1xTMT6plex [N-Term]	P29012	Alanine racemase, catabolic OS=Escherichia coli (strain K12) OX=83333 GN=dadX PE=2 SV=2	0.993631	1.01014
[R].TLIVPPDAPMRPK.[R]	1xOxidation [M/P]; 1xTMT6plex [K13]; 1xTMT6plex [N-Term]	P0A9P6	ATP-dependent RNA helicase DeaD OS=Escherichia coli (strain K12) OX=83333 GN=deaD PE=1 SV=2	0.993546	1.01014
[K].RGESLPAFVPAGPDNPMGLYAIYIGR.[L]	1xTMT6plex [N-Term]	P39176	Probable L,D-transpeptidase ErfK/SrfK OS=Escherichia coli (strain K12) OX=83333 GN=erfK PE=1 SV=2	0.994366	1.01014
[K].YSPVEGADANALPDQVPEEVK.[E]	1xTMT6plex [K21]; 1xTMT6plex [N-Term]	P0AEI4	Ribosomal protein S12 methylthiotransferase RimO OS=Escherichia coli (strain K12) OX=83333 GN=rimO PE=1 SV=1	1.00892	1.01014
[K].YSMPVPMMNIINGGEHADNNVDIQEFMIQPVGAK.[T]	1xTMT6plex [K34]; 1xTMT6plex [N-Term]	P0A6P9	Enolase OS=Escherichia coli (strain K12) OX=83333 GN=eno PE=1 SV=2	0.989614	1.01014
[R].YAADLSYLPLMQELEK.[R]	1xTMT6plex [K16]; 1xTMT6plex [N-Term]	P28861	Flavodoxin/ferredoxin--NADP reductase OS=Escherichia coli (strain K12) OX=83333 GN=fpr PE=1 SV=4	0.993711	1.01014
[R].VLFVDQGDEQALR.[A]	1xTMT6plex [N-Term]	P00935	Cystathionine gamma-synthase OS=Escherichia coli (strain K12) OX=83333 GN=metB PE=1 SV=1	1.00737	1.01014
[K].YSYEASLMALHDRDVIR.[T]	1xOxidation [M8]; 1xTMT6plex [N-Term]	P09373	Formate acetyltransferase 1 OS=Escherichia coli (strain K12) OX=83333 GN=pflB PE=1 SV=2	0.992159	1.01014
[R].DDHVLDAVLPPDIPIPSIAEVQR.[A]	1xTMT6plex [N-Term]	P0AE12	AMP nucleosidase OS=Escherichia coli (strain K12) OX=83333 GN=amn PE=1 SV=1	0.992675	1.01014
[R].FFSMDFSR.[A]	1xTMT6plex [N-Term]	P0AE37	Arginine N-succinyltransferase OS=Escherichia coli (strain K12) OX=83333 GN=astA PE=2 SV=1	0.992309	1.01014
[R].TFIGIK.[E]	1xTMT6plex [K6]; 1xTMT6plex [N-Term]	P0AC19	Dihydroneopterin triphosphate 2'-epimerase OS=Escherichia coli (strain K12) OX=83333 GN=folX PE=1 SV=2	0.988744	1.01014
[K].FDISVTPQLAAK.[A]	1xTMT6plex [K12]; 1xTMT6plex [N-Term]	P0AC75	3-deoxy-D-manno-octulosonic acid transferase OS=Escherichia coli (strain K12) OX=83333 GN=waaA PE=1 SV=1	0.993563	1.01014
[K].IAFPPIDSPVVITEGEWLK.[S]	1xTMT6plex [K19]; 1xTMT6plex [N-Term]	P27296	ATP-dependent DNA helicase DinG OS=Escherichia coli (strain K12) OX=83333 GN=dinG PE=1 SV=3	1.00729	1.01015
[R].AAYDNELVEAVK.[R]	1xTMT6plex [K12]; 1xTMT6plex [N-Term]	P22525	Probable L,D-transpeptidase YcbB OS=Escherichia coli (strain K12) OX=83333 GN=ycbB PE=3 SV=2	0.990725	1.01015
[R].QYVQELSR.[I]	1xTMT6plex [N-Term]	P13009	Methionine synthase OS=Escherichia coli (strain K12) OX=83333 GN=metH PE=1 SV=5	1.00512	1.01015
[K].GGLGLAEDTSDAAISCQQVGPIELSDR.[I]	1xCarbamidomethyl [C16]; 1xTMT6plex [N-Term]	P0AE91	Protein CreA OS=Escherichia coli (strain K12) OX=83333 GN=creA PE=3 SV=1	1.00634	1.01015
[R].GLVQMIELAR.[A]	1xTMT6plex [N-Term]	P37617	Zinc/cadmium/lead-transporting P-type ATPase OS=Escherichia coli (strain K12) OX=83333 GN=zntA PE=1 SV=1	0.992435	1.01015
[K].ETLAAAIVMR.[S]	1xOxidation [M9]; 1xTMT6plex [N-Term]	P75864	Ribosomal RNA large subunit methyltransferase K/L OS=Escherichia coli (strain K12) OX=83333 GN=rlmL PE=1 SV=1	1.00552	1.01015
[K].FMQEAVPEGTGAMAAIIGLDDASIAK.[A]	2xOxidation [F1; I16]; 1xTMT6plex [K26]; 1xTMT6plex [N-Term]	P0AAI9	Malonyl CoA-acyl carrier protein transacylase OS=Escherichia coli (strain K12) OX=83333 GN=fabD PE=1 SV=2	0.992798	1.01015
[R].YPADVPTEINPDR.[Y]	1xTMT6plex [N-Term]	P69451	Long-chain-fatty-acid--CoA ligase OS=Escherichia coli (strain K12) OX=83333 GN=fadD PE=1 SV=1	0.98912	1.01015
[K].KGTHNPNFVR.[K]	1xTMT6plex [K1]; 1xTMT6plex [N-Term]	P0AF18	N-acetylglucosamine-6-phosphate deacetylase OS=Escherichia coli (strain K12) OX=83333 GN=nagA PE=1 SV=1	1.00797	1.01015
[R].YLSLLPYTDR.[H]	1xTMT6plex [N-Term]	P0A7T7	30S ribosomal protein S18 OS=Escherichia coli (strain K12) OX=83333 GN=rpsR PE=1 SV=2	1.01341	1.01015
[K].VEEQLVGENPEGLVDLIHK.[L]	1xTMT6plex [K19]; 1xTMT6plex [N-Term]	P0AEC5	Signal transduction histidine-protein kinase BarA OS=Escherichia coli (strain K12) OX=83333 GN=barA PE=1 SV=1	1.00769	1.01015
[R].QAFLDFFHSK.[G]	1xTMT6plex [K10]; 1xTMT6plex [N-Term]	P00957	Alanine--tRNA ligase OS=Escherichia coli (strain K12) OX=83333 GN=alaS PE=1 SV=2	1.00548	1.01015
[K].TAAYGLLR.[F]	1xTMT6plex [N-Term]	P0AFE8	NADH-quinone oxidoreductase subunit M OS=Escherichia coli (strain K12) OX=83333 GN=nuoM PE=1 SV=1	1.00627	1.01015
[R].KLTPGCLFVALK.[G]	1xCarbamidomethyl [C6]; 2xTMT6plex [K1; K12]; 1xTMT6plex [N-Term]	P11880	UDP-N-acetylmuramoyl-tripeptide--D-alanyl-D-alanine ligase OS=Escherichia coli (strain K12) OX=83333 GN=murF PE=1 SV=2	0.988644	1.01015
[K].TLFSQVTPGTK.[V]	1xTMT6plex [K11]; 1xTMT6plex [N-Term]	P75954	Probable L,D-transpeptidase YcfS OS=Escherichia coli (strain K12) OX=83333 GN=ycfS PE=1 SV=1	1.00678	1.01015
[R].ELLPGFTAEADQLELLSR.[S]	1xTMT6plex [N-Term]	P77739	Putative kinase YniA OS=Escherichia coli (strain K12) OX=83333 GN=yniA PE=3 SV=1	1.01079	1.01016
[K].VVGEASCGEDAVK.[W]	1xCarbamidomethyl [C7]; 1xTMT6plex [K13]; 1xTMT6plex [N-Term]	P0AED5	Response regulator UvrY OS=Escherichia coli (strain K12) OX=83333 GN=uvrY PE=1 SV=1	0.993164	1.01016
[K].TDGSSTLASFGER.[V]	1xTMT6plex [N-Term]	P77804	Protein YdgA OS=Escherichia coli (strain K12) OX=83333 GN=ydgA PE=1 SV=1	1.00831	1.01016
[R].ELIPFLDIAYQGFGAGMEEDAYAIR.[A]	1xTMT6plex [N-Term]	P04693	Aromatic-amino-acid aminotransferase OS=Escherichia coli (strain K12) OX=83333 GN=tyrB PE=1 SV=1	1.00993	1.01016
[K].DPQQIQQIFNQY.[-]	1xTMT6plex [N-Term]	P00805	L-asparaginase 2 OS=Escherichia coli (strain K12) OX=83333 GN=ansB PE=1 SV=2	0.992729	1.01016
[R].GLVNATGPWVK.[Q]	1xTMT6plex [K11]; 1xTMT6plex [N-Term]	P13035	Aerobic glycerol-3-phosphate dehydrogenase OS=Escherichia coli (strain K12) OX=83333 GN=glpD PE=1 SV=3	0.994117	1.01016
[R].EDGLVAR.[M]	1xTMT6plex [N-Term]	P0ACB2	Delta-aminolevulinic acid dehydratase OS=Escherichia coli (strain K12) OX=83333 GN=hemB PE=1 SV=2	1.00967	1.01016
[R].LGMLEMVFAK.[A]	1xTMT6plex [K10]; 1xTMT6plex [N-Term]	P00864	Phosphoenolpyruvate carboxylase OS=Escherichia coli (strain K12) OX=83333 GN=ppc PE=1 SV=1	1.00784	1.01016
[R].ENEPFDVALR.[R]	1xTMT6plex [N-Term]	P68679	30S ribosomal protein S21 OS=Escherichia coli (strain K12) OX=83333 GN=rpsU PE=1 SV=2	0.986672	1.01016
[K].FAIIDAVNGEEYLSGLAECFHLPEAR.[I]	1xCarbamidomethyl [C19]; 1xOxidation [E/L]; 1xTMT6plex [N-Term]	P0A6A3	Acetate kinase OS=Escherichia coli (strain K12) OX=83333 GN=ackA PE=1 SV=1	1.01054	1.01017
[R].GFDFDGQEALK.[D]	1xTMT6plex [K11]; 1xTMT6plex [N-Term]	P12282	Molybdopterin-synthase adenylyltransferase OS=Escherichia coli (strain K12) OX=83333 GN=moeB PE=1 SV=1	0.9894	1.01017
[R].DANGINSNATSASLQLTQSIFDMSK.[W]	1xTMT6plex [K25]; 1xTMT6plex [N-Term]	P02930	Outer membrane protein TolC OS=Escherichia coli (strain K12) OX=83333 GN=tolC PE=1 SV=3	1.00905	1.01017
[K].DPIQPYIDGEWVK.[A]	1xTMT6plex [K13]; 1xTMT6plex [N-Term]	P15288	Cytosol non-specific dipeptidase OS=Escherichia coli (strain K12) OX=83333 GN=pepD PE=1 SV=3	1.00911	1.01017
[K].TNVDLQIR.[I]	1xTMT6plex [N-Term]	P24182	Biotin carboxylase OS=Escherichia coli (strain K12) OX=83333 GN=accC PE=1 SV=2	0.995367	1.01017
[R].SDIEIVAINDLLDADYMAYMLK.[Y]	1xOxidation [M20]; 1xTMT6plex [K22]; 1xTMT6plex [N-Term]	P0A9B2	Glyceraldehyde-3-phosphate dehydrogenase A OS=Escherichia coli (strain K12) OX=83333 GN=gapA PE=1 SV=2	0.990968	1.01017
[R].IEPGDVLVTDMTDPDWEPIMK.[K]	1xOxidation [M20]; 1xTMT6plex [K21]; 1xTMT6plex [N-Term]	P23538	Phosphoenolpyruvate synthase OS=Escherichia coli (strain K12) OX=83333 GN=ppsA PE=1 SV=5	1.01222	1.01018
[R].NELGQEVLEAGPSIPVEILGLSGVPAAGDEVTVVRDEK.[K]	1xTMT6plex [K38]; 1xTMT6plex [N-Term]	P0A705	Translation initiation factor IF-2 OS=Escherichia coli (strain K12) OX=83333 GN=infB PE=1 SV=1	0.991513	1.01018
[R].AYHAFPPLTNSAGEPTGAMYGVLNMLR.[S]	1xTMT6plex [N-Term]	P00582	DNA polymerase I OS=Escherichia coli (strain K12) OX=83333 GN=polA PE=1 SV=1	0.988391	1.01018
[R].SEFMTMTSGTGLLYSTFSHYDDVRPGEVGQR.[Q]	1xTMT6plex [N-Term]	P32132	GTP-binding protein TypA/BipA OS=Escherichia coli (strain K12) OX=83333 GN=typA PE=1 SV=2	0.992238	1.01018
[K].VMEGVK.[L]	1xOxidation [M2]; 1xTMT6plex [K6]; 1xTMT6plex [N-Term]	P09373	Formate acetyltransferase 1 OS=Escherichia coli (strain K12) OX=83333 GN=pflB PE=1 SV=2	0.992284	1.01018
[K].SLYEADLVDEAKR.[L]	1xTMT6plex [K12]; 1xTMT6plex [N-Term]	P0A799	Phosphoglycerate kinase OS=Escherichia coli (strain K12) OX=83333 GN=pgk PE=1 SV=2	1.0221	1.01019
[K].CGGNLGTDGSVAYLFSK.[K]	1xCarbamidomethyl [C1]; 1xTMT6plex [K17]; 1xTMT6plex [N-Term]	P0A8A0	Probable transcriptional regulatory protein YebC OS=Escherichia coli (strain K12) OX=83333 GN=yebC PE=1 SV=1	1.00812	1.01019
[R].QNLAQQER.[T]	1xTMT6plex [N-Term]	P27302	Transketolase 1 OS=Escherichia coli (strain K12) OX=83333 GN=tktA PE=1 SV=5	0.987301	1.01019
[K].GEVADAVSGMLTELQER.[Y]	1xTMT6plex [N-Term]	P00954	Tryptophan--tRNA ligase OS=Escherichia coli (strain K12) OX=83333 GN=trpS PE=1 SV=3	0.99107	1.01019
[K].IAEAAVVGIPHNIK.[G]	1xTMT6plex [K14]; 1xTMT6plex [N-Term]	P27550	Acetyl-coenzyme A synthetase OS=Escherichia coli (strain K12) OX=83333 GN=acs PE=1 SV=2	0.994199	1.01019
[R].DMATGEIEVLASSLTIINR.[A]	1xOxidation [M2]; 1xTMT6plex [N-Term]	P21889	Aspartate--tRNA ligase OS=Escherichia coli (strain K12) OX=83333 GN=aspS PE=1 SV=1	1.01152	1.01019
[R].CPLVIDYLIDLATR.[S]	1xCarbamidomethyl [C1]; 1xTMT6plex [N-Term]	P09546	Bifunctional protein PutA OS=Escherichia coli (strain K12) OX=83333 GN=putA PE=1 SV=3	1.00729	1.01019
[R].NDLSYAGNFLNMMFSTPCEPYEVNPILER.[A]	1xCarbamidomethyl [C18]; 1xOxidation [M12]; 1xTMT6plex [N-Term]	P0ABH7	Citrate synthase OS=Escherichia coli (strain K12) OX=83333 GN=gltA PE=1 SV=1	0.98802	1.01019
[K].QLLLDK.[S]	1xTMT6plex [K6]; 1xTMT6plex [N-Term]	P0A9M0	Lon protease OS=Escherichia coli (strain K12) OX=83333 GN=lon PE=1 SV=1	1.01535	1.01019
[R].WLGGMLTNWK.[T]	1xTMT6plex [K10]; 1xTMT6plex [N-Term]	P0A7V0	30S ribosomal protein S2 OS=Escherichia coli (strain K12) OX=83333 GN=rpsB PE=1 SV=2	1.0061	1.01019
[R].FYEHHGVDPVGIFR.[A]	1xTMT6plex [N-Term]	P02918	Penicillin-binding protein 1A OS=Escherichia coli (strain K12) OX=83333 GN=mrcA PE=1 SV=1	1.00924	1.01019
[R].ILVEGTSR.[K]	1xTMT6plex [N-Term]	P0AEI1	tRNA-2-methylthio-N(6)-dimethylallyladenosine synthase OS=Escherichia coli (strain K12) OX=83333 GN=miaB PE=1 SV=1	0.994056	1.0102
[K].ASTQELEDMASALFASDFSSVSSDK.[A]	1xTMT6plex [K25]; 1xTMT6plex [N-Term]	P13024	Protein FdhE OS=Escherichia coli (strain K12) OX=83333 GN=fdhE PE=1 SV=2	0.991833	1.0102
[K].YETIDAPQIDDLMAR.[R]	1xOxidation [L12]; 1xTMT6plex [N-Term]	P0AAI3	ATP-dependent zinc metalloprotease FtsH OS=Escherichia coli (strain K12) OX=83333 GN=ftsH PE=1 SV=1	0.994444	1.0102
[K].DSLFWGEQTIER.[K]	1xTMT6plex [N-Term]	P0AB14	Uncharacterized protein YccJ OS=Escherichia coli (strain K12) OX=83333 GN=yccJ PE=1 SV=1	0.984491	1.0102
[K].VAIVGFSTPNVMRPYVER.[G]	1xTMT6plex [N-Term]	P76142	Autoinducer 2-binding protein LsrB OS=Escherichia coli (strain K12) OX=83333 GN=lsrB PE=1 SV=1	1.00591	1.0102
[R].ASINTDDPGVQGVDIIHEYTVAAPAAGLSR.[E]	1xTMT6plex [N-Term]	P22333	Adenosine deaminase OS=Escherichia coli (strain K12) OX=83333 GN=add PE=3 SV=2	1.00885	1.0102
[R].LEEGLNPNAILVPQQGVTR.[T]	1xTMT6plex [N-Term]	P0AE06	Multidrug efflux pump subunit AcrA OS=Escherichia coli (strain K12) OX=83333 GN=acrA PE=1 SV=1	1.01109	1.01021
[K].DFLWGGAVAAHQVEGGWNK.[G]	1xTMT6plex [K19]; 1xTMT6plex [N-Term]	Q46829	6-phospho-beta-glucosidase BglA OS=Escherichia coli (strain K12) OX=83333 GN=bglA PE=1 SV=2	1.00662	1.01021
[R].ALNVMLK.[N]	1xTMT6plex [K7]; 1xTMT6plex [N-Term]	P0AFG8	Pyruvate dehydrogenase E1 component OS=Escherichia coli (strain K12) OX=83333 GN=aceE PE=1 SV=2	1.03801	1.01021
[K].VALLQK.[V]	1xTMT6plex [K6]; 1xTMT6plex [N-Term]	P36928	Uncharacterized chaperone protein YegD OS=Escherichia coli (strain K12) OX=83333 GN=yegD PE=3 SV=2	1.00527	1.01021
[R].IDGHLISVR.[E]	1xTMT6plex [N-Term]	P37765	Ribosomal large subunit pseudouridine synthase B OS=Escherichia coli (strain K12) OX=83333 GN=rluB PE=1 SV=2	0.986014	1.01021
[R].FATMSDEDK.[A]	1xTMT6plex [K9]; 1xTMT6plex [N-Term]	P24215	Mannonate dehydratase OS=Escherichia coli (strain K12) OX=83333 GN=uxuA PE=1 SV=2	0.993056	1.01021
[R].IFNADGSEVAQCGNGAR.[C]	1xCarbamidomethyl [C12]; 1xTMT6plex [N-Term]	P0A6K1	Diaminopimelate epimerase OS=Escherichia coli (strain K12) OX=83333 GN=dapF PE=1 SV=1	1.01119	1.01021
[K].MLSSQEVATLITALGCGIGRDEYNPDK.[L]	1xCarbamidomethyl [C16]; 1xOxidation [Q/M/S]; 1xTMT6plex [K27]; 1xTMT6plex [N-Term]	P0AES6	DNA gyrase subunit B OS=Escherichia coli (strain K12) OX=83333 GN=gyrB PE=1 SV=2	1.00698	1.01021
[R].EYGYVIER.[G]	1xTMT6plex [N-Term]	P14175	Glycine betaine/proline betaine transport system ATP-binding protein ProV OS=Escherichia coli (strain K12) OX=83333 GN=proV PE=1 SV=1	1.01031	1.01021
[R].ALGHDR.[K]	1xTMT6plex [N-Term]	P0A9L8	Pyrroline-5-carboxylate reductase OS=Escherichia coli (strain K12) OX=83333 GN=proC PE=1 SV=1	1.01375	1.01021
[R].QQALINGEWLDANNGEAIDVTNPANGDK.[L]	1xTMT6plex [K28]; 1xTMT6plex [N-Term]	P25526	Succinate-semialdehyde dehydrogenase [NADP(+)] GabD OS=Escherichia coli (strain K12) OX=83333 GN=gabD PE=1 SV=1	1.01007	1.01022
[R].DDRPVGECLVEVLK.[E]	1xCarbamidomethyl [C8]; 1xTMT6plex [K14]; 1xTMT6plex [N-Term]	P39334	HTH-type transcriptional repressor BdcR OS=Escherichia coli (strain K12) OX=83333 GN=bdcR PE=1 SV=2	1.01007	1.01022
[R].NMVGAVVGVQPFGGEGLSGTGPK.[A]	1xOxidation [M2]; 1xTMT6plex [K23]; 1xTMT6plex [N-Term]	P09546	Bifunctional protein PutA OS=Escherichia coli (strain K12) OX=83333 GN=putA PE=1 SV=3	0.993599	1.01022
[R].ISYNLLR.[V]	1xTMT6plex [N-Term]	P76558	NADP-dependent malic enzyme OS=Escherichia coli (strain K12) OX=83333 GN=maeB PE=1 SV=1	0.994711	1.01022
[K].GPAAGNVTSL.[-]	1xTMT6plex [N-Term]	P0A9X9	Cold shock protein CspA OS=Escherichia coli (strain K12) OX=83333 GN=cspA PE=1 SV=2	1.00648	1.01022
[R].YAFIDEADHK.[T]	1xTMT6plex [K10]; 1xTMT6plex [N-Term]	P0CK95	Putative lipoprotein AcfD homolog OS=Escherichia coli (strain K12) OX=83333 GN=yghJ PE=3 SV=1	1.01043	1.01022
[R].IALTMR.[L]	1xTMT6plex [N-Term]	P46837	Protein YhgF OS=Escherichia coli (strain K12) OX=83333 GN=yhgF PE=1 SV=3	0.994306	1.01022
[K].RYLDQK.[G]	1xTMT6plex [K6]; 1xTMT6plex [N-Term]	P60757	ATP phosphoribosyltransferase OS=Escherichia coli (strain K12) OX=83333 GN=hisG PE=1 SV=1	0.99577	1.01022
[K].DIDIQSPTAR.[G]	1xTMT6plex [N-Term]	P0A6N8	Elongation factor P-like protein OS=Escherichia coli (strain K12) OX=83333 GN=yeiP PE=1 SV=1	0.990283	1.01022
[R].LDAALGQHQIK.[W]	1xTMT6plex [K11]; 1xTMT6plex [N-Term]	P0A7Y4	Ribonuclease HI OS=Escherichia coli (strain K12) OX=83333 GN=rnhA PE=1 SV=1	1.00908	1.01022
[K].VTIEGWNGPVEIDQIK.[G]	1xTMT6plex [K16]; 1xTMT6plex [N-Term]	P0A8F0	Uracil phosphoribosyltransferase OS=Escherichia coli (strain K12) OX=83333 GN=upp PE=1 SV=1	1.01027	1.01022
[R].AEFQIIISPEYQGK.[G]	1xTMT6plex [K14]; 1xTMT6plex [N-Term]	P0A951	Spermidine N(1)-acetyltransferase OS=Escherichia coli (strain K12) OX=83333 GN=speG PE=1 SV=2	1.00542	1.01022
[R].FNVDYTK.[V]	1xTMT6plex [K7]; 1xTMT6plex [N-Term]	P31554	LPS-assembly protein LptD OS=Escherichia coli (strain K12) OX=83333 GN=lptD PE=1 SV=2	0.99355	1.01023
[K].RLFVVDAFCGANPDTR.[L]	1xCarbamidomethyl [C9]; 1xTMT6plex [N-Term]	P22259	Phosphoenolpyruvate carboxykinase (ATP) OS=Escherichia coli (strain K12) OX=83333 GN=pckA PE=1 SV=2	0.994696	1.01023
[R].LDGRPVMIIGHQK.[G]	1xTMT6plex [K13]; 1xTMT6plex [N-Term]	P0ABD5	Acetyl-coenzyme A carboxylase carboxyl transferase subunit alpha OS=Escherichia coli (strain K12) OX=83333 GN=accA PE=1 SV=2	1.00636	1.01023
[K].AIPEGAVDNGQLR.[D]	1xTMT6plex [N-Term]	P05793	Ketol-acid reductoisomerase (NADP(+)) OS=Escherichia coli (strain K12) OX=83333 GN=ilvC PE=1 SV=4	1.00736	1.01023
[K].TLWMQLGVINEQAAVLAR.[D]	1xTMT6plex [N-Term]	P75874	Uncharacterized protein YccU OS=Escherichia coli (strain K12) OX=83333 GN=yccU PE=1 SV=2	0.993284	1.01023
[R].ELIPGGVNSPVR.[A]	1xTMT6plex [N-Term]	P23893	Glutamate-1-semialdehyde 2,1-aminomutase OS=Escherichia coli (strain K12) OX=83333 GN=hemL PE=1 SV=2	1.00781	1.01023
[K].LDTTGLIDRK.[V]	1xTMT6plex [K10]; 1xTMT6plex [N-Term]	P0A953	3-oxoacyl-[acyl-carrier-protein] synthase 1 OS=Escherichia coli (strain K12) OX=83333 GN=fabB PE=1 SV=1	0.99036	1.01023
[R].AAGIAIVTGDTK.[V]	1xTMT6plex [K12]; 1xTMT6plex [N-Term]	P24193	Carbamoyl dehydratase HypE OS=Escherichia coli (strain K12) OX=83333 GN=hypE PE=1 SV=2	1.00818	1.01023
[R].NPEQVSVALR.[G]	1xTMT6plex [N-Term]	P0ACP5	HTH-type transcriptional regulator GntR OS=Escherichia coli (strain K12) OX=83333 GN=gntR PE=1 SV=1	1.00702	1.01023
[K].ITEQEAQEMVDHLVMK.[L]	1xTMT6plex [K16]; 1xTMT6plex [N-Term]	P09373	Formate acetyltransferase 1 OS=Escherichia coli (strain K12) OX=83333 GN=pflB PE=1 SV=2	0.992916	1.01024
[K].LQVAAGMANPSPPVGPALGQQGVNIMEFCK.[A]	1xCarbamidomethyl [C29]; 1xOxidation [M/E/V]; 1xDioxidation [F/P/L]; 1xTMT6plex [K30]; 1xTMT6plex [N-Term]; 1xCarbonyl [E/A/L/V]	P0A7J7	50S ribosomal protein L11 OS=Escherichia coli (strain K12) OX=83333 GN=rplK PE=1 SV=2	0.983617	1.01024
[R].INLILK.[D]	1xTMT6plex [K6]; 1xTMT6plex [N-Term]	P0C093	Nucleoid occlusion factor SlmA OS=Escherichia coli (strain K12) OX=83333 GN=slmA PE=1 SV=1	0.99218	1.01024
[R].LDAVVFTGGIGENAAMVR.[E]	1xTMT6plex [N-Term]	P0A6A3	Acetate kinase OS=Escherichia coli (strain K12) OX=83333 GN=ackA PE=1 SV=1	0.992008	1.01024
[R].EQGIAFPNDFR.[R]	1xTMT6plex [N-Term]	P0A8N3	Lysine--tRNA ligase OS=Escherichia coli (strain K12) OX=83333 GN=lysS PE=1 SV=2	1.01034	1.01024
[R].TEVDELTR.[A]	1xTMT6plex [N-Term]	P0AAT9	Uncharacterized protein YbeL OS=Escherichia coli (strain K12) OX=83333 GN=ybeL PE=4 SV=1	0.953892	1.01024
[K].ISLPTPIMSGVR.[T]	1xTMT6plex [N-Term]	P00452	Ribonucleoside-diphosphate reductase 1 subunit alpha OS=Escherichia coli (strain K12) OX=83333 GN=nrdA PE=1 SV=2	1.01306	1.01024
[K].LTGEESDTLRK.[I]	1xTMT6plex [K11]; 1xTMT6plex [N-Term]	P06282	CDP-diacylglycerol pyrophosphatase OS=Escherichia coli (strain K12) OX=83333 GN=cdh PE=3 SV=1	0.992687	1.01024
[K].DYLDGVDVAEGELVVLENVR.[F]	1xTMT6plex [N-Term]	P0A799	Phosphoglycerate kinase OS=Escherichia coli (strain K12) OX=83333 GN=pgk PE=1 SV=2	1.01175	1.01024
[R].VTESAALAGYK.[W]	1xTMT6plex [K11]; 1xTMT6plex [N-Term]	P0A9C9	Fructose-1,6-bisphosphatase 1 class 2 OS=Escherichia coli (strain K12) OX=83333 GN=glpX PE=1 SV=1	1.00628	1.01025
[truncated: 21,959 more rows]

## Sheet: AllData
Peptide Groups Peptide Group ID	Checked	Confidence	Annotated Sequence	Modifications	Qvality PEP	Qvality q-value	# Protein Groups	# Proteins	# PSMs	Master Protein Accessions	Positions in Master Proteins	Modifications in Master Proteins	Master Protein Descriptions	# Missed Cleavages	Theo. MH+ [Da]	Abundance Ratio: (Sample) / (Control)	Abundance Ratio Adj. P-Value: (Sample) / (Control)	Abundances (Grouped): Control	Abundances (Grouped): Sample	Abundances (Grouped) CV [%]: Control	Abundances (Grouped) CV [%]: Sample	Abundances (Normalized): F1: 126, Control	Abundances (Normalized): F1: 127N, Control	Abundances (Normalized): F1: 127C, Control	Abundances (Normalized): F1: 128N, Control	Abundances (Normalized): F1: 128C, Control	Abundances (Normalized): F1: 129N, Sample	Abundances (Normalized): F1: 129C, Sample	Abundances (Normalized): F1: 130N, Sample	Abundances (Normalized): F1: 130C, Sample	Abundances (Normalized): F1: 131, Sample	Quan Info	Found in Sample: [S1] F1: 126, Control	Found in Sample: [S2] F1: 127N, Control	Found in Sample: [S3] F1: 127C, Control	Found in Sample: [S4] F1: 128N, Control	Found in Sample: [S5] F1: 128C, Control	Found in Sample: [S6] F1: 129N, Sample	Found in Sample: [S7] F1: 129C, Sample	Found in Sample: [S8] F1: 130N, Sample	Found in Sample: [S9] F1: 130C, Sample	Found in Sample: [S10] F1: 131, Sample	Confidence (by Search Engine): Sequest HT	Percolator q-Value (by Search Engine): Sequest HT	Percolator PEP (by Search Engine): Sequest HT	XCorr (by Search Engine): Sequest HT
12	FALSE	High	[K].AAAAPVTGPLADDPIQETITFDDFAK.[V]	1xTMT6plex [K26]; 1xTMT6plex [N-Term]	8.11238e-07	0.000124923	1	1	3	P00959	P00959 [553-578]		Methionine--tRNA ligase OS=Escherichia coli (strain K12) OX=83333 GN=metG PE=1 SV=2	0	3132.65	0.931	0.999851	89.4	83.3	15.18	11.33	78.7	88.9	89.4	93	116.9	81.1	92	83.3	104.7	81.7		High	High	High	High	High	High	High	High	High	High	High	6.564e-05	3.162e-08	6.81
38953	FALSE	High	[R].ILFYTGVNHK.[I]	1xTMT6plex [K10]; 1xTMT6plex [N-Term]	2.45965e-05	0.000124923	1	1	7	P0A6M8	P0A6M8 [30-39]		Elongation factor G OS=Escherichia coli (strain K12) OX=83333 GN=fusA PE=1 SV=2	0	1649.98	1.092	0.999851	1819.6	1986.8	11.99	10.2	1775.9	1713.8	1819.6	2215.9	2156.7	2205.8	2000.9	1652.3	1986.8	1922.3		High	High	High	High	High	High	High	High	High	High	High	6.564e-05	1.902e-06	5.03
38954	FALSE	High	[R].ILFYTGVNHK.[I]	1xOxidation [Y4]; 1xTMT6plex [K10]; 1xTMT6plex [N-Term]	0.000357455	0.000124923	1	1	1	P0A6M8	P0A6M8 [30-39]	P0A6M8 1xOxidation [Y33]	Elongation factor G OS=Escherichia coli (strain K12) OX=83333 GN=fusA PE=1 SV=2	0	1665.97	1.172	0.999851	246.5	288.8	12.88	8.18	246.5	228.3	242.8	293.1	305.5	309.4	266.5	249.8	288.8	288.9		High	High	High	High	High	High	High	High	High	High	High	6.564e-05	4.708e-05	5.34
38958	FALSE	High	[K].IIGALPYLYEINLR.[R]	1xTMT6plex [N-Term]	0.000153145	0.000124923	1	1	2	P23830	P23830 [316-329]		CDP-diacylglycerol--serine O-phosphatidyltransferase OS=Escherichia coli (strain K12) OX=83333 GN=pssA PE=1 SV=2	0	1877.11	0.936	0.999851	161.9	151.5	13.62	13.48	135.9	161.9	138.1	182.6	177.6	181.3	151.5	136.8	149.7	187		High	High	High	High	High	High	High	High	High	High	High	6.564e-05	1.713e-05	4.59
38962	FALSE	High	[R].LIGAPPGYVGFDQGGLLTDAVIK.[H]	1xTMT6plex [K23]; 1xTMT6plex [N-Term]	4.10793e-05	0.000124923	1	1	4	P0ABH9	P0ABH9 [533-555]		ATP-dependent Clp protease ATP-binding subunit ClpA OS=Escherichia coli (strain K12) OX=83333 GN=clpA PE=1 SV=1	0	2759.57	1	0.999851	524.4	524.2	8.96	9.35	490.5	524.4	502.1	558.5	609.5	551.8	524.2	477.4	607.9	504.5		High	High	High	High	High	High	High	High	High	High	High	6.564e-05	3.507e-06	6.77
38968	FALSE	High	[R].LIGDDEHGWDDDGVFNFEGGCYAK.[T]	1xCarbamidomethyl [C21]; 1xTMT6plex [K24]; 1xTMT6plex [N-Term]	6.38211e-06	0.000124923	1	1	3	P22259	P22259 [265-288]		Phosphoenolpyruvate carboxykinase (ATP) OS=Escherichia coli (strain K12) OX=83333 GN=pckA PE=1 SV=2	0	3174.45	1.134	0.999851	216.3	245.2	5.06	19.9	216.3	209.9	217	215.3	238.7	257.4	245.2	155.1	248.1	194.7		High	High	High	High	High	High	High	High	High	High	High	6.564e-05	3.789e-07	5.73
38973	FALSE	High	[R].LLGDNTDGVGLLSDLER.[L]	1xTMT6plex [N-Term]	1.21191e-06	0.000124923	1	1	4	P15770	P15770 [96-112]		Shikimate dehydrogenase (NADP(+)) OS=Escherichia coli (strain K12) OX=83333 GN=aroE PE=1 SV=1	0	2016.08	1.013	0.999851	392.2	397.4	11.94	12.43	306	362.2	396.4	392.2	424	407.2	397.4	304.9	407.1	341.7		High	High	High	High	High	High	High	High	High	High	High	6.564e-05	5.163e-08	5.11
74344	FALSE	High	[K].VLPAVAMLEER.[A]	1xTMT6plex [N-Term]	2.01239e-05	0.000124923	1	1	3	P0A799	P0A799 [374-384]		Phosphoglycerate kinase OS=Escherichia coli (strain K12) OX=83333 GN=pgk PE=1 SV=2	0	1456.84	1.001	0.999851	1347.1	1348.8	10.12	13.82	1178.8	1334	1417.5	1347.1	1559.9	1348.8	1518.2	1154.7	1505.6	1134.4		High	High	High	High	High	High	High	High	High	High	High	6.564e-05	1.493e-06	3.54
38994	FALSE	High	[K].IIGEQLGVK.[Q]	1xTMT6plex [K9]; 1xTMT6plex [N-Term]	0.000432077	0.000124923	1	1	7	P0A6A8	P0A6A8 [11-19]		Acyl carrier protein OS=Escherichia coli (strain K12) OX=83333 GN=acpP PE=1 SV=2	0	1414.9	1.134	0.999851	4413.5	5002.7	11.64	18.38	4271.2	5177.5	4413.5	5185.7	4020.9	6451.2	7208.6	4943	5002.7	4980.5		High	High	High	High	High	High	High	High	High	High	High	6.564e-05	5.959e-05	3.38
39013	FALSE	High	[K].ILGGDLEPTLGNVSLDPNER.[I]	1xTMT6plex [N-Term]	2.79665e-06	0.000124923	1	1	3	P0A9U3	P0A9U3 [46-65]		Uncharacterized ABC transporter ATP-binding protein YbiT OS=Escherichia coli (strain K12) OX=83333 GN=ybiT PE=1 SV=1	0	2338.25	0.95	0.999851	606.4	576.1	11.02	10.69	522	606.4	559.4	644.8	689.7	576.9	576.1	522.3	692.4	570.9		High	High	High	High	High	High	High	High	High	High	High	6.564e-05	1.397e-07	5.5
39015	FALSE	High	[K].IIGGGMPVGAFGGR.[R]	1xTMT6plex [N-Term]	2.04671e-06	0.000124923	1	1	2	P23893	P23893 [266-279]		Glutamate-1-semialdehyde 2,1-aminomutase OS=Escherichia coli (strain K12) OX=83333 GN=hemL PE=1 SV=2	0	1517.85	0.948	0.999851	1173.9	1112.4	9.37	18.26	993.6	1120.1	1173.9	1215.1	1280.5	1112.4	1300.8	901.1	1361.9	947.9		High	High	High	High	High	High	High	High	High	High	High	6.564e-05	9.615e-08	5.18
39023	FALSE	High	[K].LLGGPQAGIIVGK.[K]	1xTMT6plex [K13]; 1xTMT6plex [N-Term]	6.5992e-06	0.000124923	1	1	2	P0A821	P0A821 [296-308]		L-seryl-tRNA(Sec) selenium transferase OS=Escherichia coli (strain K12) OX=83333 GN=selA PE=1 SV=1	0	1681.08	1.008	0.999851	996.3	1004.8	10.52	9.79	895.2	977	996.3	1061.6	1183.1	1061	1004.8	916.6	1188.7	993.9		High	High	High	High	High	High	High	High	High	High	High	6.564e-05	3.929e-07	5.62
74342	FALSE	High	[K].VIPATILGIQSDR.[V]	1xTMT6plex [N-Term]	1.04237e-05	0.000124923	1	1	6	P00961	P00961 [172-184]		Glycine--tRNA ligase beta subunit OS=Escherichia coli (strain K12) OX=83333 GN=glyS PE=1 SV=4	0	1611.96	1.011	0.999851	2078.3	2102.1	8.25	11.41	1884.7	2077.3	2078.3	2128.2	2370.4	2151.8	2102.1	1768.7	2352.4	1863.9		High	High	High	High	High	High	High	High	High	High	High	6.564e-05	6.833e-07	4.56
39029	FALSE	High	[R].LIGHHIADEQVTDILR.[R]	1xTMT6plex [N-Term]	4.64399e-05	0.000124923	1	1	4	P07395	P07395 [416-431]		Phenylalanine--tRNA ligase beta subunit OS=Escherichia coli (strain K12) OX=83333 GN=pheT PE=1 SV=2	0	2059.15	0.993	0.999851	105	104.3	19.15	19.66	78.8	105	99.3	122	131.7	119.4	103.2	73.8	128.4	104.3		High	High	High	High	High	High	High	High	High	High	High	6.564e-05	4.061e-06	5.62
39031	FALSE	High	[R].LIGHHIADEQVTDILRR.[L]	1xTMT6plex [N-Term]	0.000292439	0.000124923	1	1	1	P07395	P07395 [416-432]		Phenylalanine--tRNA ligase beta subunit OS=Escherichia coli (strain K12) OX=83333 GN=pheT PE=1 SV=2	1	2215.25	0.868	0.999851	58.4	50.7	11.06	13.87	53.9	60	53.7	58.4	69.8	50.7	48.1	48.6	66.1	54.2		High	High	High	High	High	High	High	High	High	High	High	6.564e-05	3.719e-05	2.69
39043	FALSE	High	[K].IIGIDLGTTNSCVAIMDGTTPR.[V]	1xCarbamidomethyl [C12]; 1xTMT6plex [N-Term]	2.03568e-07	0.000124923	1	1	6	P0A6Y8	P0A6Y8 [4-25]		Chaperone protein DnaK OS=Escherichia coli (strain K12) OX=83333 GN=dnaK PE=1 SV=2	0	2534.32	1.189	0.999851	842.1	1001	13.04	14.39	764.3	810.9	950.3	842.1	1049	1012.5	1001	733.2	1039.5	838.1		High	High	High	High	High	High	High	High	High	High	High	6.564e-05	6.071e-09	5.91
39044	FALSE	High	[K].IIGIDLGTTNSCVAIMDGTTPR.[V]	1xCarbamidomethyl [C12]; 1xOxidation [I/M/S]; 1xTMT6plex [N-Term]	8.06587e-06	0.000124923	1	1	7	P0A6Y8	P0A6Y8 [4-25]		Chaperone protein DnaK OS=Escherichia coli (strain K12) OX=83333 GN=dnaK PE=1 SV=2	0	2550.31	1.151	0.999851	670.5	771.6	13.41	11.56	621.8	669.1	708.8	670.5	868.3	792.2	771.6	620.6	831.9	686.3		High	High	High	High	High	High	High	High	High	High	High	6.564e-05	5.019e-07	6.65
39047	FALSE	High	[K].LLGLDYPGGPLLSK.[M]	1xTMT6plex [K14]; 1xTMT6plex [N-Term]	1.13349e-06	0.000124923	1	1	3	P05852	P05852 [172-185]		tRNA N6-adenosine threonylcarbamoyltransferase OS=Escherichia coli (strain K12) OX=83333 GN=tsaD PE=1 SV=2	0	1901.15	1.007	0.999851	1127.6	1136	11.75	7.85	1092.1	1127.6	1107.4	1239.2	1428.9	1080.7	1236.3	1122.3	1305.9	1136		High	High	High	High	High	High	High	High	High	High	High	6.564e-05	4.741e-08	6.27
74337	FALSE	High	[K].VLNTEAATLTSQFNQR.[L]	1xTMT6plex [N-Term]	4.91187e-07	0.000124923	1	1	4	P24171	P24171 [160-175]		Dipeptidyl carboxypeptidase OS=Escherichia coli (strain K12) OX=83333 GN=dcp PE=1 SV=4	0	2022.08	0.952	0.999851	508.4	484.1	12	10.75	445.4	508.5	459.4	508.4	599.8	536.8	484.1	425.7	543.5	447.7		High	High	High	High	High	High	High	High	High	High	High	6.564e-05	1.74e-08	6.6
39067	FALSE	High	[R].LLGLNDPLIQISSFDRPNIR.[Y]	1xTMT6plex [N-Term]	7.17398e-05	0.000124923	1	1	2	P15043	P15043 [195-214]		ATP-dependent DNA helicase RecQ OS=Escherichia coli (strain K12) OX=83333 GN=recQ PE=1 SV=5	0	2510.43	1.023	0.999851	210.1	214.8	11.44	8.24	188	207.1	210.1	230.5	253.3	240.4	214.8	208.7	248.4	210.2		High	High	High	High	High	High	High	High	High	High	High	6.564e-05	6.882e-06	6.49
39072	FALSE	High	[R].ILGISLAQLR.[Q]	1xTMT6plex [N-Term]	0.000195732	0.000124923	1	1	1	P39356	P39356 [272-281]		Uncharacterized transcriptional regulator YjhU OS=Escherichia coli (strain K12) OX=83333 GN=yjhU PE=3 SV=2	0	1312.85	1.053	0.999851	593.4	625.1	9.61	9.22	581.1	528.2	593.4	593.6	687.2	702.9	625.1	551.5	677.5	619.3		High	High	High	High	High	High	High	High	High	High	High	6.564e-05	2.306e-05	3.55
39081	FALSE	High	[R].ILGMGDVLSLIEDIESK.[V]	1xOxidation [M/D]; 1xTMT6plex [K17]; 1xTMT6plex [N-Term]	1.25991e-05	0.000124923	1	1	4	P0AGD7	P0AGD7 [294-310]	P0AGD7 1xOxidation [D]	Signal recognition particle protein OS=Escherichia coli (strain K12) OX=83333 GN=ffh PE=1 SV=1	0	2306.29	0.999	0.999851	355	354.5	8.95	7.88	326.6	355	321	366.9	398.8	354.5	357.7	317.3	383.6	322.6		High	High	High	High	High	High	High	High	High	High	High	6.564e-05	8.594e-07	5.11
74330	FALSE	High	[K].VINQLTGGLAGMAK.[G]	1xOxidation [M12]; 1xTMT6plex [K14]; 1xTMT6plex [N-Term]	1.37004e-06	0.000124923	1	1	6	P0A9P0	P0A9P0 [93-106]		Dihydrolipoyl dehydrogenase OS=Escherichia coli (strain K12) OX=83333 GN=lpdA PE=1 SV=2	0	1847.08	0.954	0.999851	1512.4	1442.2	11.38	7.69	1324.7	1546.2	1323.3	1512.4	1726.1	1433.5	1489.5	1388.3	1681.2	1442.2		High	High	High	High	High	High	High	High	High	High	High	6.564e-05	5.932e-08	5.05
39085	FALSE	High	[K].LLGNELVAINQYFLHAR.[M]	1xTMT6plex [N-Term]	1.25313e-06	0.000124923	1	1	1	P0ABD3	P0ABD3 [14-30]		Bacterioferritin OS=Escherichia coli (strain K12) OX=83333 GN=bfr PE=1 SV=1	0	2200.24	1	0.999851	51.1	51.1	6.32	13.01	50.8	53.2	49.8	51.1	58.1	51.5	51.1	43.7	59.7	44.3		High	High	High	High	High	High	High	High	High	High	High	6.564e-05	5.361e-08	6.88
39090	FALSE	High	[K].IIGNGHLHK.[G]	1xTMT6plex [K9]; 1xTMT6plex [N-Term]	0.000151446	0.000124923	1	1	1	P00956	P00956 [172-180]		Isoleucine--tRNA ligase OS=Escherichia coli (strain K12) OX=83333 GN=ileS PE=1 SV=5	0	1446.89	0.827	0.999851	290.4	240.2	14.35	28.86	206.9	294.7	259.7	300	290.4	223.9	240.2	120.4	286.9	276.7		High	High	High	High	High	High	High	High	High	High	High	6.564e-05	1.682e-05	3.85
39104	FALSE	High	[K].LLGPIVPGTVVPNGVR.[V]	1xTMT6plex [N-Term]	0.000218826	0.000124923	1	1	2	P77243	P77243 [60-75]		2-methylcitrate dehydratase OS=Escherichia coli (strain K12) OX=83333 GN=prpD PE=1 SV=3	0	1817.12	1.011	0.999851	494.1	499.7	14.28	13	375.3	494.1	402.2	512.3	513	430.6	499.7	393	547.4	501		High	High	High	High	High	High	High	High	High	High	High	6.564e-05	2.636e-05	4.72
39129	FALSE	High	[K].LIGSDDQSDIALLQIQNPSK.[L]	1xTMT6plex [K20]; 1xTMT6plex [N-Term]	6.03606e-06	0.000124923	1	1	1	P39099	P39099 [131-150]		Periplasmic pH-dependent serine endoprotease DegQ OS=Escherichia coli (strain K12) OX=83333 GN=degQ PE=1 SV=1	0	2613.45	1.034	0.999851	76.5	79.1	17.08	11.83	69.1	76.5	74.7	85.8	104.9	82.9	74.1	70	94.7	79.1		High	High	High	High	High	High	High	High	High	High	High	6.564e-05	3.551e-07	5.65
39134	FALSE	High	[K].IIGSGVGGITETDATLAAASNAILVGFNVR.[A]	1xTMT6plex [N-Term]	1.16612e-09	0.000124923	1	1	14	P0A705	P0A705 [720-749]		Translation initiation factor IF-2 OS=Escherichia coli (strain K12) OX=83333 GN=infB PE=1 SV=1	0	3116.72	0.991	0.999851	207	205.1	10.1	10.89	225.4	200.9	202.7	207	253.1	200.1	205.1	186.1	247	206.7		High	High	High	High	High	High	High	High	High	High	High	6.564e-05	1.239e-11	8.66
74352	FALSE	High	[R].VLPCCIVGGALTGAISMAIGAK.[L]	2xCarbamidomethyl [C4; C5]; 1xTMT6plex [K22]; 1xTMT6plex [N-Term]	2.68913e-05	0.000124923	1	1	1	P20966	P20966 [489-510]		PTS system fructose-specific EIIB'BC component OS=Escherichia coli (strain K12) OX=83333 GN=fruA PE=1 SV=1	0	2617.46	1.124	0.999851	23.5	26.4	21.6	5.47	21.9	26.6	20.1	23.5	34	24.9	26.4	23.6	27	26.5		High	High	High	High	High	High	High	High	High	High	High	6.564e-05	2.133e-06	4.19
38933	FALSE	High	[K].LIFTGGVAK.[T]	1xTMT6plex [K9]; 1xTMT6plex [N-Term]	0.000422546	0.000124923	1	1	1	P0AB01	P0AB01 [124-132]		Envelope biogenesis factor ElyC OS=Escherichia coli (strain K12) OX=83333 GN=elyC PE=4 SV=1	0	1363.87	1.119	0.999851	163.4	182.8	15.8	6.33	132.6	158.2	163.4	178.2	204.4	182.8	166.1	169.7	189.8	190.7		High	High	High	High	High	High	High	High	High	High	High	6.564e-05	5.746e-05	3.43
38914	FALSE	High	[R].LIFNTQTGPAIVASLIDLGDR.[Y]	1xTMT6plex [N-Term]	8.20118e-05	0.000124923	1	1	1	P08202	P08202 [382-402]		L-arabinose isomerase OS=Escherichia coli (strain K12) OX=83333 GN=araA PE=1 SV=3	0	2443.38	1.259	0.999851	114.1	143.7	22.11	32.94	147.8	94.7	114.1	96.1	148.3	176	178.7	79.2	143.7	100.4		High	High	High	High	High	High	High	High	High	High	High	6.564e-05	8.087e-06	5.33
38904	FALSE	High	[R].ILFLEGLPNLQDLGK.[L]	1xTMT6plex [K15]; 1xTMT6plex [N-Term]	1.69331e-06	0.000124923	1	1	6	P0ABD3	P0ABD3 [62-76]		Bacterioferritin OS=Escherichia coli (strain K12) OX=83333 GN=bfr PE=1 SV=1	0	2128.28	1.176	0.999851	1528.3	1797.6	13.62	12.92	1452.6	1478.9	1924.3	1528.3	1858.3	2174.1	1934.8	1623.8	1797.6	1606.6		High	High	High	High	High	High	High	High	High	High	High	6.564e-05	7.706e-08	4.8
38756	FALSE	High	[R].LLELTFTEQTTK.[Q]	1xTMT6plex [K12]; 1xTMT6plex [N-Term]	3.43671e-05	0.000124923	1	1	3	P76621	P76621 [32-43]		Protein CsiD OS=Escherichia coli (strain K12) OX=83333 GN=csiD PE=1 SV=2	0	1882.09	0.959	0.999851	753.1	722.2	10.94	13.71	627.8	772.2	753.1	663.2	820.1	796	722.2	590.2	748.7	589.7		High	High	High	High	High	High	High	High	High	High	High	6.564e-05	2.861e-06	5.94
38758	FALSE	High	[K].LIELVEESGISELEISEGEESVR.[I]	1xTMT6plex [N-Term]	9.42849e-06	0.000124923	1	1	2	P0ABD8	P0ABD8 [9-31]		Biotin carboxyl carrier protein of acetyl-CoA carboxylase OS=Escherichia coli (strain K12) OX=83333 GN=accB PE=1 SV=1	0	2775.43	1.023	0.999851	18.6	19	16.2	11.37	14.2	18.6	18.2	20.8	22.2	19	17.1	17.2	22.3	19.9		High	High	High	High	High	High	High	High	High	High	High	6.564e-05	6.061e-07	6.99
38770	FALSE	High	[R].LLENGANTSFVNR.[I]	1xTMT6plex [N-Term]	2.28812e-06	0.000124923	1	1	2	P09546	P09546 [557-569]		Bifunctional protein PutA OS=Escherichia coli (strain K12) OX=83333 GN=putA PE=1 SV=3	0	1663.9	0.97	0.999851	1326.2	1286.9	7.71	11.66	1224.7	1416.9	1232	1447.4	1326.2	1372.9	1286.9	1148.5	1489.4	1137		High	High	High	High	High	High	High	High	High	High	High	6.564e-05	1.099e-07	5.03
38773	FALSE	High	[R].ILENGEVKPLDVK.[V]	2xTMT6plex [K8; K13]; 1xTMT6plex [N-Term]	0.000136983	0.000124923	1	1	1	P0A6F9	P0A6F9 [48-60]		10 kDa chaperonin OS=Escherichia coli (strain K12) OX=83333 GN=groS PE=1 SV=1	0	2141.31	0.909	0.999851	1398.8	1271.7	22.95	30.98	1919.1	1634.5	1085.9	1216.8	1398.8	1797.3	1271.7	1093.5	1792	854.5		High	High	High	High	High	High	High	High	High	High	High	6.564e-05	1.494e-05	4.91
38776	FALSE	High	[K].LLENLNADDEHYK.[I]	1xTMT6plex [K13]; 1xTMT6plex [N-Term]	8.29532e-07	0.000124923	1	1	2	P36667	P36667 [18-30]		Rhamnosyltransferase WbbL OS=Escherichia coli (strain K12) OX=83333 GN=wbbL PE=1 SV=1	0	2032.08	0.871	0.999851	288.1	250.9	10.15	8.61	270.2	288.1	240.8	308.5	309.2	255.6	250.9	223.1	273.8	226.4		High	High	High	High	High	High	High	High	High	High	High	6.564e-05	3.277e-08	5.45
38781	FALSE	High	[K].LIENSSSEVKPK.[A]	2xTMT6plex [K10; K12]; 1xTMT6plex [N-Term]	1.23213e-05	0.000124923	1	1	1	P32684	P32684 [235-246]		23S rRNA pseudouridine(2604) synthase OS=Escherichia coli (strain K12) OX=83333 GN=rluF PE=1 SV=1	0	2018.21	0.916	0.999851	249	228	21.69	21.08	282.4	289.9	159.4	249	227.9	206.7	168.2	262.1	294.7	228		High	High	High	High	High	High	High	High	High	High	High	6.564e-05	8.365e-07	5.21
74376	FALSE	High	[R].VLPGMQAAFVDIGLDK.[A]	1xTMT6plex [K16]; 1xTMT6plex [N-Term]	3.39861e-05	0.000124923	1	1	2	P0A9J0	P0A9J0 [49-64]		Ribonuclease G OS=Escherichia coli (strain K12) OX=83333 GN=rng PE=1 SV=2	0	2132.22	1.08	0.999851	454.2	490.5	9.41	13.42	434	444	454.2	468	544.6	557.1	490.5	403	562.3	466		High	High	High	High	High	High	High	High	High	High	High	6.564e-05	2.791e-06	5.87
38796	FALSE	High	[K].LLEQEMVNFLFEGK.[E]	1xTMT6plex [K14]; 1xTMT6plex [N-Term]	5.96913e-06	0.000124923	1	1	4	P0A8P3	P0A8P3 [65-78]		Probable Fe(2+)-trafficking protein OS=Escherichia coli (strain K12) OX=83333 GN=yggX PE=1 SV=2	0	2155.19	0.952	0.999851	1619.6	1541.5	33.77	20.03	1217.1	1588.2	2158.4	1619.6	2858.5	1852.4	1956.5	1230.3	1541.5	1331		High	High	High	High	High	High	High	High	High	High	High	6.564e-05	3.484e-07	5.68
38799	FALSE	High	[R].ILEQHDWDR.[A]	1xTMT6plex [N-Term]	0.000422546	0.000124923	1	1	1	P07023	P07023 [127-135]		T-protein OS=Escherichia coli (strain K12) OX=83333 GN=tyrA PE=1 SV=1	0	1440.74	0.922	0.999851	183.6	169.2	10.23	5.83	152.7	183.6	166.4	193.1	195.1	176.7	162.3	169.2	187.3	165.3		High	High	High	High	High	High	High	High	High	High	High	6.564e-05	5.769e-05	4.23
38800	FALSE	High	[K].IIEQHINEPEK.[M]	1xTMT6plex [K11]; 1xTMT6plex [N-Term]	0.000141644	0.000124923	1	1	3	P0A877	P0A877 [240-250]		Tryptophan synthase alpha chain OS=Escherichia coli (strain K12) OX=83333 GN=trpA PE=1 SV=1	0	1808.03	1.025	0.999851	712.1	730.1	8.03	14.03	622.3	712.1	670.9	745.7	760.2	746.5	749.4	602.9	730.1	544.7		High	High	High	High	High	High	High	High	High	High	High	6.564e-05	1.563e-05	4.34
38810	FALSE	High	[K].IIEQPQLSVDAVANTLAGWSR.[E]	1xTMT6plex [N-Term]	1.25313e-06	0.000124923	1	1	1	P17443	P17443 [303-323]		UDP-N-acetylglucosamine--N-acetylmuramyl-(pentapeptide) pyrophosphoryl-undecaprenol N-acetylglucosamine transferase OS=Escherichia coli (strain K12) OX=83333 GN=murG PE=1 SV=3	0	2497.36	0.918	0.999851	45.9	42.1	7.16	12.63	51.9	45	46.9	43	45.9	50.5	40.7	42.1	52.9	41.2		High	High	High	High	High	High	High	High	High	High	High	6.564e-05	5.375e-08	7.18
74371	FALSE	High	[R].VIPGFMIQGGGFTEQMQQK.[K]	1xOxidation [M]; 1xTMT6plex [K19]; 1xTMT6plex [N-Term]	1.76038e-05	0.000124923	1	1	3	P0AFL3	P0AFL3 [73-91]		Peptidyl-prolyl cis-trans isomerase A OS=Escherichia coli (strain K12) OX=83333 GN=ppiA PE=1 SV=1	0	2570.35	1.161	0.999851	294.3	341.7	8.46	16.59	269.1	283.5	294.3	321.4	329.1	385.7	341.7	258.6	372.7	287.8		High	High	High	High	High	High	High	High	High	High	High	6.564e-05	1.283e-06	5.56
74370	FALSE	High	[R].VIPGFMIQGGGFTEQMQQK.[K]	1xTMT6plex [K19]; 1xTMT6plex [N-Term]	2.20014e-05	0.000124923	1	1	2	P0AFL3	P0AFL3 [73-91]		Peptidyl-prolyl cis-trans isomerase A OS=Escherichia coli (strain K12) OX=83333 GN=ppiA PE=1 SV=1	0	2554.36	1.085	0.999851	158.3	171.8	14.35	11.29	125.9	158.3	156.4	167.9	189.3	182.8	171.8	144.7	171.9	141.4		High	High	High	High	High	High	High	High	High	High	High	6.564e-05	1.663e-06	5.37
39138	FALSE	High	[R].ILGSVGEPINPEAWEWYWK.[K]	1xTMT6plex [K19]; 1xTMT6plex [N-Term]	0.000149766	0.000124923	1	1	2	P27550	P27550 [382-400]		Acetyl-coenzyme A synthetase OS=Escherichia coli (strain K12) OX=83333 GN=acs PE=1 SV=2	0	2732.45	1.087	0.999851	138.2	150.3	11.08	19.19	139.4	113.3	138.2	126.5	152.7	164.1	150.3	112.6	175.7	118.8		High	High	High	High	High	High	High	High	High	High	High	6.564e-05	1.654e-05	4.96
38819	FALSE	High	[R].ILEQVQLALDNAQEKPDVIYLTGGSAR.[S]	1xTMT6plex [K15]; 1xTMT6plex [N-Term]	4.51861e-08	0.000124923	1	1	3	P36928	P36928 [385-411]		Uncharacterized chaperone protein YegD OS=Escherichia coli (strain K12) OX=83333 GN=yegD PE=3 SV=2	0	3399.89	1.066	0.999851	250.4	267	11.6	17.57	247.4	250.4	271.5	242.4	317.2	328.4	267	222.2	329	243.7		High	High	High	High	High	High	High	High	High	High	High	6.564e-05	9.95e-10	8.43
38833	FALSE	High	[K].LIESGDWLDRDK.[-]	1xTMT6plex [K12]; 1xTMT6plex [N-Term]	5.67623e-05	0.000124923	1	1	1	P0AE48	P0AE48 [102-113]		Gamma-glutamylcyclotransferase family protein YtfP OS=Escherichia coli (strain K12) OX=83333 GN=ytfP PE=1 SV=1	1	1905.05	1.076	0.999851	801.7	862.4	12.79	14.61	708.3	782.1	824	801.7	993.1	862.4	944.2	698.9	874	672.7		High	High	High	High	High	High	High	High	High	High	High	6.564e-05	5.171e-06	4.56
74363	FALSE	High	[K].VLPENWWQHPAALGATDSDIEIIK.[R]	1xTMT6plex [K24]; 1xTMT6plex [N-Term]	7.62852e-06	0.000124923	1	1	1	P0ADI7	P0ADI7 [78-101]		Isochorismatase family protein YecD OS=Escherichia coli (strain K12) OX=83333 GN=yecD PE=1 SV=2	0	3161.7	0.978	0.999851	115.2	112.6	17.84	9.36	75	115.9	98.6	120.6	115.2	112.6	128.3	101.5	121.3	107.7		High	High	High	High	High	High	High	High	High	High	High	6.564e-05	4.689e-07	5.75
38851	FALSE	High	[K].LIEVPVEYIAGK.[V]	1xTMT6plex [K12]; 1xTMT6plex [N-Term]	1.06588e-05	0.000124923	1	1	5	P0A8V2	P0A8V2 [284-295]		DNA-directed RNA polymerase subunit beta OS=Escherichia coli (strain K12) OX=83333 GN=rpoB PE=1 SV=1	0	1789.09	1.683	0.999851	2615.9	4401.8	53.39	45.21	5074.7	2153.7	6462.4	2139.9	2615.9	4135.8	4401.8	8487	2406.1	5372.8		High	High	High	High	High	High	High	High	High	High	High	6.564e-05	6.944e-07	4.67
74356	FALSE	High	[R].VLPDRIETGTFLVAAAISR.[G]	1xTMT6plex [N-Term]	4.22476e-06	0.000124923	1	1	3	P0A749	P0A749 [228-246]		UDP-N-acetylglucosamine 1-carboxyvinyltransferase OS=Escherichia coli (strain K12) OX=83333 GN=murA PE=1 SV=1	1	2258.31	0.969	0.999851	433.4	420	10.85	20.66	528	433.4	401.9	423.2	461.3	513.5	420	378.1	549.1	333.4		High	High	High	High	High	High	High	High	High	High	High	6.564e-05	2.316e-07	7.23
38867	FALSE	High	[R].ILEYLAVQSR.[V]	1xTMT6plex [N-Term]	7.75642e-05	0.000124923	1	1	4	P0A9M0	P0A9M0 [334-343]		Lon protease OS=Escherichia coli (strain K12) OX=83333 GN=lon PE=1 SV=1	0	1420.84	1.075	0.999851	904.4	972.2	13.02	7.05	835.8	904.4	821.3	1036.2	1095.8	868	906.2	982.4	1039.2	972.2		High	High	High	High	High	High	High	High	High	High	High	6.564e-05	7.516e-06	3.76
38869	FALSE	High	[R].LIEYPGALQVVNFAEGK.[V]	1xTMT6plex [K17]; 1xTMT6plex [N-Term]	2.65931e-05	0.000124923	1	1	1	P0AGI8	P0AGI8 [136-152]		Trk system potassium uptake protein TrkA OS=Escherichia coli (strain K12) OX=83333 GN=trkA PE=1 SV=1	0	2306.32	1.075	0.999851	318.7	342.7	16.77	13.83	253.3	290.6	330.9	318.7	397.3	348.7	342.7	262.4	384	311.8		High	High	High	High	High	High	High	High	High	High	High	6.564e-05	2.097e-06	5.86
38872	FALSE	High	[R].ILFAGDLQDDLPAR.[L]	1xTMT6plex [N-Term]	2.50159e-06	0.000124923	1	1	3	P39406	P39406 [23-36]		Ribosomal RNA small subunit methyltransferase C OS=Escherichia coli (strain K12) OX=83333 GN=rsmC PE=1 SV=3	0	1772.97	0.935	0.999851	463.6	433.7	13.39	7.57	360.6	463.6	399.6	474.1	505.3	471.4	433.7	422.4	499	422.5		High	High	High	High	High	High	High	High	High	High	High	6.564e-05	1.236e-07	5.06
38876	FALSE	High	[R].IIFAGTPDFAAR.[H]	1xTMT6plex [N-Term]	2.4054e-05	0.000124923	1	1	2	P23882	P23882 [7-18]		Methionyl-tRNA formyltransferase OS=Escherichia coli (strain K12) OX=83333 GN=fmt PE=1 SV=4	0	1507.85	1.172	0.999851	1703.1	1996.2	29.35	10.17	1703.1	1987.8	1985.3	850.8	1483.4	2040	1996.2	1725.4	2198.3	1764.6		High	High	High	High	High	High	High	High	High	High	High	6.564e-05	1.85e-06	4.19
74355	FALSE	High	[R].VLPDIAAAIDVIHAQVSGGGR.[L]	1xTMT6plex [N-Term]	5.5528e-07	0.000124923	1	1	2	P76535	P76535 [44-64]		N-acetylmuramic acid 6-phosphate etherase OS=Escherichia coli (strain K12) OX=83333 GN=murQ PE=1 SV=1	0	2288.29	0.851	0.999851	56.7	48.2	8.76	15.97	47.6	53.4	56.7	58.4	59.7	61.9	41.2	48.2	55.9	46.9		High	High	High	High	High	High	High	High	High	High	High	6.564e-05	2.026e-08	6.3
38884	FALSE	High	[R].ILFEGFITACQHHIAEK.[Q]	1xCarbamidomethyl [C10]; 1xTMT6plex [K17]; 1xTMT6plex [N-Term]	0.000101367	0.000124923	1	1	1	P76038	P76038 [235-251]		Gamma-glutamyl-gamma-aminobutyrate hydrolase PuuD OS=Escherichia coli (strain K12) OX=83333 GN=puuD PE=1 SV=2	0	2472.35	1.081	0.999851	113.6	122.8	14.08	10.8	112.8	105.4	113.6	130.7	148.1	138.7	121.3	110.2	143.9	122.8		High	High	High	High	High	High	High	High	High	High	High	6.564e-05	1.034e-05	4.76
38887	FALSE	High	[R].LLFEGGYPVLAK.[V]	1xTMT6plex [K12]; 1xTMT6plex [N-Term]	3.82139e-06	0.000124923	1	1	2	P0AGJ2	P0AGJ2 [186-197]		tRNA (guanosine(18)-2'-O)-methyltransferase OS=Escherichia coli (strain K12) OX=83333 GN=trmH PE=1 SV=1	0	1765.07	1.152	0.999851	706.6	814.2	10.83	13.94	648.8	706.6	703.1	759.3	859.7	828.9	814.2	635.4	864.3	656.1		High	High	High	High	High	High	High	High	High	High	High	6.564e-05	2.031e-07	5.44
38889	FALSE	High	[K].ILFENLTPLHANSR.[L]	1xTMT6plex [N-Term]	1.11449e-05	0.000124923	1	1	3	P0AG30	P0AG30 [131-144]		Transcription termination factor Rho OS=Escherichia coli (strain K12) OX=83333 GN=rho PE=1 SV=1	0	1854.04	1.016	0.999851	488.6	496.2	10.17	9.81	465.3	488.6	476.5	564.6	577	538.6	482.9	456.8	584.3	496.2		High	High	High	High	High	High	High	High	High	High	High	6.564e-05	7.369e-07	5.57
38897	FALSE	High	[K].ILFICGGAFAGLDK.[V]	1xCarbamidomethyl [C5]; 1xTMT6plex [K14]; 1xTMT6plex [N-Term]	9.02037e-08	0.000124923	1	1	2	P0A6H1	P0A6H1 [243-256]		ATP-dependent Clp protease ATP-binding subunit ClpX OS=Escherichia coli (strain K12) OX=83333 GN=clpX PE=1 SV=2	0	1940.11	1.112	0.999851	914.6	1017.4	15.16	16.44	865.5	723	984.1	914.6	1097.4	1200.4	1017.4	793.4	1127.8	897.7		High	High	High	High	High	High	High	High	High	High	High	6.564e-05	2.292e-09	5.8
38830	FALSE	High	[K].LLESAGIAYTVNQR.[L]	1xTMT6plex [N-Term]	4.22476e-06	0.000124923	1	1	2	P60906	P60906 [243-256]		Histidine--tRNA ligase OS=Escherichia coli (strain K12) OX=83333 GN=hisS PE=1 SV=2	0	1763.99	1.099	0.999851	752.9	827.3	10.71	13.33	654.7	737.1	752.9	761.1	881.3	875.8	827.3	671	884.1	679		High	High	High	High	High	High	High	High	High	High	High	6.564e-05	2.295e-07	5.68
38749	FALSE	High	[K].LLELQGIANTTLEMVAER.[V]	1xTMT6plex [N-Term]	6.20587e-05	0.000124923	1	1	2	P0ACU7	P0ACU7 [13-30]		HTH-type transcriptional regulator YjdC OS=Escherichia coli (strain K12) OX=83333 GN=yjdC PE=4 SV=1	0	2230.23	1.046	0.999851	143.1	149.6	6.26	10.97	141.9	143.1	133	147.5	157.9	152.1	149.6	139.4	179.9	138.9		High	High	High	High	High	High	High	High	High	High	High	6.564e-05	5.749e-06	4.91
39143	FALSE	High	[K].IIGTGSYLPEQVR.[T]	1xTMT6plex [N-Term]	9.96904e-06	0.000124923	1	1	3	P0A6R0	P0A6R0 [5-17]		3-oxoacyl-[acyl-carrier-protein] synthase 3 OS=Escherichia coli (strain K12) OX=83333 GN=fabH PE=1 SV=1	0	1661.94	1.086	0.999851	936	1016.8	12.22	14.86	811.4	895.7	936	974.6	1125.4	1041.2	1016.8	759.3	1070.9	827.2		High	High	High	High	High	High	High	High	High	High	High	6.564e-05	6.444e-07	4.83
39153	FALSE	High	[K].LIGVDILTMPGVAGHA.[-]	1xTMT6plex [N-Term]	3.41821e-06	0.000124923	1	1	5	P0A8W5	P0A8W5 [172-187]		UPF0301 protein YqgE OS=Escherichia coli (strain K12) OX=83333 GN=yqgE PE=1 SV=1	0	1793.02	1.224	0.999851	458.7	561.7	9.78	14.68	450.9	454.7	458.7	501.5	562.4	561.7	582.7	421.1	566.2	446.3		High	High	High	High	High	High	High	High	High	High	High	6.564e-05	1.795e-07	5.43
74304	FALSE	High	[K].VLNIFPSIDTGVCAASVR.[K]	1xTrioxidation [C13]; 1xTMT6plex [N-Term]; 1xOxidation [I8]; 1xDioxidation [V12]	2.7806e-05	0.000124923	1	1	4	P0A862	P0A862 [49-66]		Thiol peroxidase OS=Escherichia coli (strain K12) OX=83333 GN=tpx PE=1 SV=2	0	2139.13	1.047	0.999851	292.2	305.9	7.26	12.54	287.4	282.5	292.2	294.8	336.6	326.9	303.1	254.4	361.2	305.9		High	High	High	High	High	High	High	High	High	High	High	6.564e-05	2.211e-06	5.06
39437	FALSE	High	[R].IILGDAVVEVAK.[Q]	1xTMT6plex [K12]; 1xTMT6plex [N-Term]	0.000571006	0.000124923	1	2	1	P76073	P76073 [19-30]		Uncharacterized protein YnaE OS=Escherichia coli (strain K12) OX=83333 GN=ynaE PE=2 SV=2	0	1685.06	1.134	0.999851	221.2	250.9	13.38	13.67	194.4	201.4	259.4	221.2	256.7	273.6	204.5	250.9	257.7	202.2		High	High	High	High	High	High	High	High	High	High	High	6.564e-05	8.258e-05	3.12
74303	FALSE	High	[K].VLNIFPSIDTGVCAASVR.[K]	1xTMT6plex [N-Term]	0.00051648	0.000124923	1	1	1	P0A862	P0A862 [49-66]		Thiol peroxidase OS=Escherichia coli (strain K12) OX=83333 GN=tpx PE=1 SV=2	0	2091.15	1.041	0.999851	65.8	68.5	11.21	10.06	61.4	67.7	60.9	65.8	79.5	68.5	60.1	64.2	78.4	70.3		High	High	High	High	High	High	High	High	High	High	High	6.564e-05	7.338e-05	3.21
39441	FALSE	High	[K].ILIGEVTVVDESEPFAHEK.[L]	1xTMT6plex [K19]; 1xTMT6plex [N-Term]	2.2256e-07	0.000124923	1	1	3	P0A9Q7	P0A9Q7 [318-336]		Aldehyde-alcohol dehydrogenase OS=Escherichia coli (strain K12) OX=83333 GN=adhE PE=1 SV=2	0	2570.41	0.916	0.999851	460.5	421.9	12.4	6.34	379.8	460.5	372.8	471.9	486.6	404.2	367.2	431.9	424.6	421.9		High	High	High	High	High	High	High	High	High	High	High	6.564e-05	6.741e-09	7.79
39460	FALSE	High	[R].ILIGTQMLAK.[G]	1xTMT6plex [K10]; 1xTMT6plex [N-Term]	5.30889e-05	0.000124923	1	1	1	P17888	P17888 [535-544]		Primosomal protein N' OS=Escherichia coli (strain K12) OX=83333 GN=priA PE=1 SV=2	0	1545.98	0.957	0.999851	564.1	539.7	13.02	23.24	480.7	564.1	459.5	594.3	621.4	367.7	439.6	647.5	539.7	637.2		High	High	High	High	High	High	High	High	High	High	High	6.564e-05	4.789e-06	2.69
74292	FALSE	High	[R].VLNHPDETQAR.[R]	1xTMT6plex [N-Term]	0.000652759	0.000124923	1	1	1	P77485	P77485 [61-71]		Sensor histidine kinase CusS OS=Escherichia coli (strain K12) OX=83333 GN=cusS PE=1 SV=1	0	1508.8	0.807	0.999851	141	113.9	16.39	18.3	110.3	159	110.7	145.6	141	113.9	84.4	139.2	106	127.1		High	High	High	High	High	High	High	High	High	High	High	6.564e-05	9.68e-05	3.65
39482	FALSE	High	[K].LLILDEPTAGVDIELR.[R]	1xTMT6plex [N-Term]	3.26911e-06	0.000124923	1	1	2	P36879	P36879 [157-172]		Uncharacterized ABC transporter ATP-binding protein YadG OS=Escherichia coli (strain K12) OX=83333 GN=yadG PE=1 SV=1	0	1996.15	1.005	0.999851	148.1	148.8	16.15	10.45	115.4	137.8	148.1	160.3	179.2	148.8	164.8	133.3	164.6	133.8		High	High	High	High	High	High	High	High	High	High	High	6.564e-05	1.703e-07	4.77
39488	FALSE	High	[R].LLLLDESLSALDYK.[L]	1xTMT6plex [K14]; 1xTMT6plex [N-Term]	7.01777e-07	0.000124923	1	1	4	P69874	P69874 [168-181]		Spermidine/putrescine import ATP-binding protein PotA OS=Escherichia coli (strain K12) OX=83333 GN=potA PE=1 SV=1	0	2051.2	1.08	0.999851	1809.6	1955.1	10.39	13.67	1628.1	1723.4	1809.6	1859.9	2132.3	1974.6	1955.1	1578.8	2176.1	1619.9		High	High	High	High	High	High	High	High	High	High	High	6.564e-05	2.676e-08	6.42
39489	FALSE	High	[R].ILILDFGSQYTQLVAR.[R]	1xTMT6plex [N-Term]	6.34774e-07	0.000124923	1	1	2	P04079	P04079 [10-25]		GMP synthase [glutamine-hydrolyzing] OS=Escherichia coli (strain K12) OX=83333 GN=guaA PE=1 SV=1	0	2066.18	1.192	0.999851	266.2	317.2	17.05	20.47	266.2	214.9	285.9	265.1	345.2	414.1	317.2	240.5	325.1	280.2		High	High	High	High	High	High	High	High	High	High	High	6.564e-05	2.358e-08	5.38
39512	FALSE	High	[R].ILLIGAGGASR.[G]	1xTMT6plex [N-Term]	0.00030921	0.000124923	1	1	1	P15770	P15770 [122-132]		Shikimate dehydrogenase (NADP(+)) OS=Escherichia coli (strain K12) OX=83333 GN=aroE PE=1 SV=1	0	1256.79	1.102	0.999851	927.3	1021.5	14.51	13.17	761.6	815.5	927.3	961.2	1101	1081.5	1074.6	801.8	1021.5	865.9		High	High	High	High	High	High	High	High	High	High	High	6.564e-05	3.941e-05	3.64
39514	FALSE	High	[R].IILLGAPGAGK.[G]	1xTMT6plex [K11]; 1xTMT6plex [N-Term]	0.000345693	0.000124923	1	1	7	P69441	P69441 [3-13]		Adenylate kinase OS=Escherichia coli (strain K12) OX=83333 GN=adk PE=1 SV=1	0	1467.97	1.064	0.999851	1378.6	1466.9	10.08	11.33	1284	1309.9	1378.6	1443.6	1640.3	1466.9	1529	1241.9	1672.1	1354.1		High	High	High	High	High	High	High	High	High	High	High	6.564e-05	4.518e-05	4.02
39530	FALSE	High	[K].LLILGSGPAGYTAAVYAAR.[A]	1xTMT6plex [N-Term]	6.41891e-07	0.000124923	1	1	2	P0A9P4	P0A9P4 [9-27]		Thioredoxin reductase OS=Escherichia coli (strain K12) OX=83333 GN=trxB PE=1 SV=2	0	2093.2	1.12	0.999851	233.2	261.3	14.6	21.81	233.2	197.2	226.4	269.2	286.2	370.2	261.3	205.6	293.9	257.8		High	High	High	High	High	High	High	High	High	High	High	6.564e-05	2.411e-08	6.29
39532	FALSE	High	[R].ILILHADHEQNASTSTVR.[T]	1xTMT6plex [N-Term]	3.65471e-06	0.000124923	1	1	5	P0ABH7	P0ABH7 [223-240]		Citrate synthase OS=Escherichia coli (strain K12) OX=83333 GN=gltA PE=1 SV=1	0	2234.21	1.061	0.999851	856.5	908.7	12.83	13.74	832.2	856.5	820.2	970.8	1096.1	895.9	908.7	669.5	979.5	933.8		High	High	High	High	High	High	High	High	High	High	High	6.564e-05	1.942e-07	5.96
39542	FALSE	High	[K].ILLINPTDSDAVGNAVK.[M]	1xTMT6plex [K17]; 1xTMT6plex [N-Term]	5.87115e-07	0.000124923	1	1	4	P02925	P02925 [85-101]		Ribose import binding protein RbsB OS=Escherichia coli (strain K12) OX=83333 GN=rbsB PE=1 SV=1	0	2198.28	1.11	0.999851	1739.9	1931.7	9.25	19.8	1471.3	1753.4	1732.3	1739.9	1915.4	1931.7	1959.7	1358	2026.8	1347.2		High	High	High	High	High	High	High	High	High	High	High	6.564e-05	2.169e-08	5.54
39548	FALSE	High	[K].LLLISSSEVGQR.[A]	1xTMT6plex [N-Term]	2.22481e-05	0.000124923	1	1	2	P39315	P39315 [69-80]		Quinone oxidoreductase 2 OS=Escherichia coli (strain K12) OX=83333 GN=qorB PE=1 SV=1	0	1530.91	1.082	0.999851	378.3	409.2	8.27	13.75	371.1	382.3	378.3	365.6	444.7	419.7	409.2	312.5	411.6	327.2		High	High	High	High	High	High	High	High	High	High	High	6.564e-05	1.7e-06	4.31
39552	FALSE	High	[K].LILLTADRPPELIDCGANQAIR.[Q]	1xCarbamidomethyl [C15]; 1xTMT6plex [N-Term]	1.67454e-06	0.000124923	1	1	1	P17109	P17109 [100-121]		2-succinyl-5-enolpyruvyl-6-hydroxy-3-cyclohexene-1-carboxylate synthase OS=Escherichia coli (strain K12) OX=83333 GN=menD PE=1 SV=4	0	2678.49	1.084	0.999851	173.5	188.2	11.27	13.62	167.9	171.2	173.5	195.3	216.9	188.2	194.4	160.2	229.7	176.4		High	High	High	High	High	High	High	High	High	High	High	6.564e-05	7.63e-08	7.86
74288	FALSE	High	[R].VINGVVELPK.[D]	1xTMT6plex [K10]; 1xTMT6plex [N-Term]	0.000345693	0.000124923	1	1	4	P76177	P76177 [103-112]		Protein YdgH OS=Escherichia coli (strain K12) OX=83333 GN=ydgH PE=1 SV=1	0	1525.97	0.883	0.999851	2785.5	2461	9.97	9.59	2280.2	2821.5	2411.6	2838.9	2785.5	2172.9	2252.8	2611.3	2729.6	2461		High	High	High	High	High	High	High	High	High	High	High	6.564e-05	4.527e-05	4.08
39563	FALSE	High	[K].LILLVLDAAR.[V]	1xTMT6plex [N-Term]	0.000202391	0.000124923	1	1	1	P0AFX4	P0AFX4 [144-153]		Regulator of sigma D OS=Escherichia coli (strain K12) OX=83333 GN=rsd PE=1 SV=1	0	1325.87	0.973	0.999851	175.7	170.9	11.22	16.83	175.7	141.8	151.7	176.1	186.1	224.7	159.8	147.2	186.4	170.9		High	High	High	High	High	High	High	High	High	High	High	6.564e-05	2.396e-05	3.77
74286	FALSE	High	[R].VINGFMIQGGGFEPGMK.[Q]	1xOxidation [M/I]; 1xTMT6plex [K17]; 1xTMT6plex [N-Term]	8.11023e-05	0.000124923	1	1	5	P23869	P23869 [44-60]		Peptidyl-prolyl cis-trans isomerase B OS=Escherichia coli (strain K12) OX=83333 GN=ppiB PE=1 SV=2	0	2256.19	1.026	0.999851	903.6	927.1	10.76	13.74	788.4	846.3	903.6	924.7	1047.5	927.1	977.5	758.1	1093.1	852.4		High	High	High	High	High	High	High	High	High	High	High	6.564e-05	7.957e-06	5.04
74285	FALSE	High	[R].VINGFMIQGGGFEPGMK.[Q]	1xTMT6plex [K17]; 1xTMT6plex [N-Term]	1.26718e-06	0.000124923	1	1	3	P23869	P23869 [44-60]		Peptidyl-prolyl cis-trans isomerase B OS=Escherichia coli (strain K12) OX=83333 GN=ppiB PE=1 SV=2	0	2240.2	1.126	0.999851	543.2	611.8	16.08	15.37	420.6	462.9	543.2	551.6	636.8	619.5	611.8	450.9	665	511.1		High	High	High	High	High	High	High	High	High	High	High	6.564e-05	5.448e-08	6.18
74284	FALSE	High	[K].VINGDNVHQQYVVDAK.[G]	1xTMT6plex [K16]; 1xTMT6plex [N-Term]	8.81838e-06	0.000124923	1	1	1	P27829	P27829 [401-416]		UDP-N-acetyl-D-mannosamine dehydrogenase OS=Escherichia coli (strain K12) OX=83333 GN=wecC PE=1 SV=4	0	2257.23	0.916	0.999851	274.9	251.8	16.99	15.01	203.1	274.9	224.1	291.1	305.5	298.2	251.8	208.7	287.6	227.4		High	High	High	High	High	High	High	High	High	High	High	6.564e-05	5.549e-07	4.98
39584	FALSE	High	[R].ILINTPASQGGIGDLYNFK.[L]	1xTMT6plex [K19]; 1xTMT6plex [N-Term]	1.11488e-07	0.000124923	1	1	4	P0A9Q7	P0A9Q7 [394-412]		Aldehyde-alcohol dehydrogenase OS=Escherichia coli (strain K12) OX=83333 GN=adhE PE=1 SV=2	0	2479.4	1.011	0.999851	1249.9	1263.3	9.16	10.74	1176	1281	1160.3	1249.9	1450.1	1062.7	1065.5	1333.9	1289.2	1263.3		High	High	High	High	High	High	High	High	High	High	High	6.564e-05	2.932e-09	6.68
74282	FALSE	High	[R].VLNEYVGTEAIPLADILRDDRPVGECLVEVLK.[E]	1xCarbamidomethyl [C26]; 1xTMT6plex [K32]; 1xTMT6plex [N-Term]	1.04237e-05	0.000124923	1	1	1	P39334	P39334 [67-98]		HTH-type transcriptional repressor BdcR OS=Escherichia coli (strain K12) OX=83333 GN=bdcR PE=1 SV=2	1	4054.23	1.02	0.999851	107.2	109.4	17.22	13.66	148.8	104.7	99.3	107.2	123.9	111.1	85.5	109.4	113.9	87.2		High	High	High	High	High	High	High	High	High	High	High	6.564e-05	6.757e-07	8.44
74279	FALSE	High	[R].VLNEYVGTEAIPLADILR.[D]	1xTMT6plex [N-Term]	0.000216399	0.000124923	1	1	1	P39334	P39334 [67-84]		HTH-type transcriptional repressor BdcR OS=Escherichia coli (strain K12) OX=83333 GN=bdcR PE=1 SV=2	0	2215.25	1.155	0.999851	75.9	87.7	13.15	14.06	71.6	73.5	75.9	76.9	97.2	91.5	91.6	72.2	87.7	67.1		High	High	High	High	High	High	High	High	High	High	High	6.564e-05	2.6e-05	6.36
74278	FALSE	High	[K].VLNEVTHYYLTK.[E]	1xTMT6plex [K12]; 1xTMT6plex [N-Term]	2.45965e-05	0.000124923	1	1	4	P31224	P31224 [590-601]		Multidrug efflux pump subunit AcrB OS=Escherichia coli (strain K12) OX=83333 GN=acrB PE=1 SV=1	0	1938.11	1.086	0.999851	1281.7	1392.2	12.24	9.91	1263.3	1281.7	1128.2	1385.8	1563.8	1209.5	1198.9	1392.2	1486	1441.6		High	High	High	High	High	High	High	High	High	High	High	6.564e-05	1.91e-06	6.31
39627	FALSE	High	[K].ILLQCDNLCK.[R]	2xCarbamidomethyl [C5; C9]; 1xTMT6plex [K10]; 1xTMT6plex [N-Term]	0.000169314	0.000124923	1	1	2	P75957	P75957 [4-13]		Lipoprotein-releasing system ATP-binding protein LolD OS=Escherichia coli (strain K12) OX=83333 GN=lolD PE=1 SV=2	0	1734.96	1.031	0.999851	1474.9	1521.4	8.4	11.3	1290.6	1507.6	1416.9	1474.9	1625.7	1524	1521.4	1214.9	1572.6	1288.8		High	High	High	High	High	High	High	High	High	High	High	6.564e-05	1.93e-05	4.89
39647	FALSE	High	[R].ILLSAAITVNDK.[L]	1xTMT6plex [K12]; 1xTMT6plex [N-Term]	5.58287e-06	0.000124923	1	1	4	P77717	P77717 [116-127]		Uncharacterized lipoprotein YbaY OS=Escherichia coli (strain K12) OX=83333 GN=ybaY PE=1 SV=1	0	1716.07	1.085	0.999851	1561.7	1694.9	9.05	9.66	1542	1537.3	1561.7	1592.7	1883.4	1608.2	1431.7	1711.5	1694.9	1871.5		High	High	High	High	High	High	High	High	High	High	High	6.564e-05	3.219e-07	6.04
39427	FALSE	High	[K].LLIETDAPYLLPR.[D]	1xTMT6plex [N-Term]	4.72307e-06	0.000124923	1	1	2	P27859	P27859 [198-210]		3'-5' ssDNA/RNA exonuclease TatD OS=Escherichia coli (strain K12) OX=83333 GN=tatD PE=1 SV=3	0	1743.03	1.02	0.999851	273.2	278.6	13.3	13.03	242.6	283.4	238.1	273.2	327.9	307.1	278.6	244	319.1	238.8		High	High	High	High	High	High	High	High	High	High	High	6.564e-05	2.633e-07	4.89
39426	FALSE	High	[K].LILESIPFPLR.[S]	1xTMT6plex [N-Term]	6.78493e-05	0.000124923	1	1	1	P0AEC5	P0AEC5 [359-369]		Signal transduction histidine-protein kinase BarA OS=Escherichia coli (strain K12) OX=83333 GN=barA PE=1 SV=1	0	1526.95	1.047	0.999851	281.3	294.4	15.39	13.84	261.2	266.9	281.3	313.6	373.2	277.4	294.4	255.3	363	323.4		High	High	High	High	High	High	High	High	High	High	High	6.564e-05	6.429e-06	4.27
74305	FALSE	High	[K].VLNIFPSIDTGVCAASVR.[K]	1xCarbamidomethyl [C13]; 1xTMT6plex [N-Term]	7.46029e-06	0.000124923	1	1	12	P0A862	P0A862 [49-66]		Thiol peroxidase OS=Escherichia coli (strain K12) OX=83333 GN=tpx PE=1 SV=2	0	2148.17	1.141	0.999851	2592	2957.9	13.22	15	2276.4	2384.9	2887.5	2592	3121.6	2957.9	3010.5	2234.3	3098.9	2334.2		High	High	High	High	High	High	High	High	High	High	High	6.564e-05	4.575e-07	5.97
39419	FALSE	High	[R].LLIEPTGLGHPK.[Q]	1xTMT6plex [K12]; 1xTMT6plex [N-Term]	0.000183062	0.000124923	1	1	2	P33030	P33030 [88-99]		Zinc-binding GTPase YeiR OS=Escherichia coli (strain K12) OX=83333 GN=yeiR PE=1 SV=2	0	1733.07	1.036	0.999851	336.1	348.2	10.22	11.05	298.7	336.1	329.9	366.7	390.2	365.7	329.2	294.4	396.4	348.2		High	High	High	High	High	High	High	High	High	High	High	6.564e-05	2.102e-05	4.57
39154	FALSE	High	[K].LIGVDILTMPGVAGHA.[-]	1xOxidation [M9]; 1xTMT6plex [N-Term]	0.000122527	0.000124923	1	1	1	P0A8W5	P0A8W5 [172-187]		UPF0301 protein YqgE OS=Escherichia coli (strain K12) OX=83333 GN=yqgE PE=1 SV=1	0	1809.01	0.97	0.999851	266.2	258.1	13.42	11.54	239.8	266.2	206.2	266.8	297.7	220.4	209.1	258.1	274.6	260.7		High	High	High	High	High	High	High	High	High	High	High	6.564e-05	1.302e-05	2.19
74329	FALSE	High	[K].VINQLTGGLAGMAK.[G]	1xTMT6plex [K14]; 1xTMT6plex [N-Term]	1.00843e-07	0.000124923	1	1	3	P0A9P0	P0A9P0 [93-106]		Dihydrolipoyl dehydrogenase OS=Escherichia coli (strain K12) OX=83333 GN=lpdA PE=1 SV=2	0	1831.09	0.957	0.999851	449.7	430.3	15.71	8.02	395.1	449.7	406.1	485.3	575.1	417.1	430.3	424.6	495.9	481.3		High	High	High	High	High	High	High	High	High	High	High	6.564e-05	2.606e-09	5.72
74327	FALSE	High	[R].VINQGEGAIPAR.[T]	1xTMT6plex [N-Term]	2.43237e-05	0.000124923	1	1	6	P0A9L3	P0A9L3 [108-119]		FKBP-type 22 kDa peptidyl-prolyl cis-trans isomerase OS=Escherichia coli (strain K12) OX=83333 GN=fklB PE=1 SV=2	0	1453.83	0.959	0.999851	2399.2	2300.2	28.01	13.67	1906.2	2399.2	2501.7	2752.3	1226.7	2300.2	2493.2	1861.5	2328.4	1840.4		High	High	High	High	High	High	High	High	High	High	High	6.564e-05	1.87e-06	4.68
74325	FALSE	High	[R].VLNQFDDAGIVTR.[H]	1xTMT6plex [N-Term]	2.15162e-05	0.000124923	1	1	3	P0A9A9	P0A9A9 [58-70]		Ferric uptake regulation protein OS=Escherichia coli (strain K12) OX=83333 GN=fur PE=1 SV=1	0	1676.92	0.92	0.999851	1307.4	1203.4	30.47	15.18	954.5	1307.4	1500.3	1028.7	1980.1	1400.7	1424.1	993.2	1203.4	1107.5		High	High	High	High	High	High	High	High	High	High	High	6.564e-05	1.623e-06	4.94
39216	FALSE	High	[R].LIHGQVATR.[W]	1xTMT6plex [N-Term]	0.000270476	0.000124923	1	1	2	P69797	P69797 [173-181]		PTS system mannose-specific EIIAB component OS=Escherichia coli (strain K12) OX=83333 GN=manX PE=1 SV=2	0	1223.74	1.087	0.999851	513.3	557.8	7.82	6.17	509.4	571.8	504.9	513.3	596.9	584	588.6	524.5	557.8	512.8		High	High	High	High	High	High	High	High	High	High	High	6.564e-05	3.38e-05	2.81
39224	FALSE	High	[K].IIHPMGEIDAMEFLINK.[L]	1xTMT6plex [K17]; 1xTMT6plex [N-Term]	1.57465e-05	0.000124923	1	1	2	P0AG30	P0AG30 [386-402]		Transcription termination factor Rho OS=Escherichia coli (strain K12) OX=83333 GN=rho PE=1 SV=1	0	2429.33	1.065	0.999851	333.5	355.2	16.01	11.13	290.8	276.2	339.4	333.5	411.7	361.3	355.2	286.2	386.7	328		High	High	High	High	High	High	High	High	High	High	High	6.564e-05	1.112e-06	6.88
39225	FALSE	High	[K].IIHPMGEIDAMEFLINK.[L]	1xOxidation [M5]; 1xTMT6plex [K17]; 1xTMT6plex [N-Term]	4.54157e-05	0.000124923	1	1	3	P0AG30	P0AG30 [386-402]		Transcription termination factor Rho OS=Escherichia coli (strain K12) OX=83333 GN=rho PE=1 SV=1	0	2445.33	1.085	0.999851	508	551	27.5	10.6	475.9	508	506.1	509	848.6	551	565.8	450.4	578.1	483.7		High	High	High	High	High	High	High	High	High	High	High	6.564e-05	3.963e-06	6.5
39226	FALSE	High	[K].IIHPMGEIDAMEFLINK.[L]	2xOxidation [M5; M11]; 1xTMT6plex [K17]; 1xTMT6plex [N-Term]	2.74977e-05	0.000124923	1	1	2	P0AG30	P0AG30 [386-402]		Transcription termination factor Rho OS=Escherichia coli (strain K12) OX=83333 GN=rho PE=1 SV=1	0	2461.32	0.995	0.999851	285.9	284.4	11.13	10.31	244.4	288.3	269.1	285.9	330.6	313.7	277.9	259.6	336	284.4		High	High	High	High	High	High	High	High	High	High	High	6.564e-05	2.171e-06	4.6
39232	FALSE	High	[R].ILHSAETDDDLK.[S]	1xTMT6plex [K12]; 1xTMT6plex [N-Term]	7.62852e-06	0.000124923	1	1	1	P09831	P09831 [406-417]		Glutamate synthase [NADPH] large chain OS=Escherichia coli (strain K12) OX=83333 GN=gltB PE=1 SV=3	0	1814.99	0.951	0.999851	290.9	276.7	11.62	9.91	285.2	348.4	255.4	313.7	290.9	252.8	276.7	265.3	326	280.7		High	High	High	High	High	High	High	High	High	High	High	6.564e-05	4.659e-07	5.74
39239	FALSE	High	[K].IIHTQGYPMCPDDEVWVADAEGNPLPQGEVGR.[L]	1xCarbamidomethyl [C10]; 1xTMT6plex [N-Term]	4.27212e-06	0.000124923	1	1	1	P10378	P10378 [351-382]		Enterobactin synthase component E OS=Escherichia coli (strain K12) OX=83333 GN=entE PE=1 SV=3	0	3779.8	1.049	0.999851	48.6	51	14.45	16.28	38.3	45	48.6	50.6	57	51	64.6	44.5	56.4	44.6		High	High	High	High	High	High	High	High	High	High	High	6.564e-05	2.32e-07	7.26
74322	FALSE	High	[K].VLNNGDLGENK.[G]	1xTMT6plex [K11]; 1xTMT6plex [N-Term]	2.9242e-06	0.000124923	1	1	4	P0AD61	P0AD61 [146-156]		Pyruvate kinase I OS=Escherichia coli (strain K12) OX=83333 GN=pykF PE=1 SV=1	0	1630.92	1.158	0.999851	2904.7	3363.4	47.21	24.51	3117.4	461.3	2580.3	3422.7	2904.7	3363.4	3812.2	3877.1	1906.4	3259.1		High	High	High	High	High	High	High	High	High	High	High	6.564e-05	1.473e-07	4.37
39277	FALSE	High	[K].LLIADEPTTALDVTVQAQIMTLLNELK.[R]	1xOxidation [V15]; 1xTMT6plex [K27]; 1xTMT6plex [N-Term]	0.000118496	0.000124923	1	1	1	P76027	P76027 [189-215]		Oligopeptide transport ATP-binding protein OppD OS=Escherichia coli (strain K12) OX=83333 GN=oppD PE=1 SV=2	0	3427.94	1.146	0.999851	38.4	44	18.35	22.19	38.4	25.7	43.5	35.1	39.1	50.7	50	32.8	44	31.3		High	High	High	High	High	High	High	High	High	High	High	6.564e-05	1.262e-05	5.51
39279	FALSE	High	[K].LLIAEQQVITILVK.[G]	1xTMT6plex [K14]; 1xTMT6plex [N-Term]	5.33935e-06	0.000124923	1	1	4	P11880	P11880 [419-432]		UDP-N-acetylmuramoyl-tripeptide--D-alanyl-D-alanine ligase OS=Escherichia coli (strain K12) OX=83333 GN=murF PE=1 SV=2	0	2039.32	1.098	0.999851	291.1	319.5	13.64	10.52	291.1	252.1	297.8	273.5	359.4	329.6	319.5	258.1	334.4	288.4		High	High	High	High	High	High	High	High	High	High	High	6.564e-05	3.053e-07	5.3
39150	FALSE	High	[K].LIGTVGTAQK.[A]	1xTMT6plex [K10]; 1xTMT6plex [N-Term]	0.000244644	0.000124923	1	1	2	P28304	P28304 [168-177]		Quinone oxidoreductase 1 OS=Escherichia coli (strain K12) OX=83333 GN=qorA PE=1 SV=1	0	1445.91	0.895	0.999851	1724.9	1544.2	17.75	7.69	1529.2	1152.3	1734.5	1724.9	1894	1459.3	1544.2	1776.3	1606.7	1516.8		High	High	High	High	High	High	High	High	High	High	High	6.564e-05	2.979e-05	4.44
[truncated: 24,039 more rows]

## Sheet: Calcs
Annotated Sequence	Modifications	# PSMs	Master Protein Accessions	Master Protein Descriptions	Abundances (Normalized): F1: 126, Control	Abundances (Normalized): F1: 127N, Control	Abundances (Normalized): F1: 127C, Control	Abundances (Normalized): F1: 128N, Control	Abundances (Normalized): F1: 128C, Control	Abundances (Normalized): F1: 129N, Sample	Abundances (Normalized): F1: 129C, Sample	Abundances (Normalized): F1: 130N, Sample	Abundances (Normalized): F1: 130C, Sample	Abundances (Normalized): F1: 131, Sample	Fc	p	rank	adj. p
[truncated: 24,148 more rows]

[truncated: 1 more sheets: Contaminant peptides removed]
