# Supplementary material for: Physiology of Highly Radioresistant Escherichia coli After Experimental Evolution for 100 Cycles of Selection
Source: Front Microbiol. 2020 Sep 22;11:582590. doi: 10.3389/fmicb.2020.582590 (PMC7536353; doi:10.3389/fmicb.2020.582590)
Supplement: Supplementary file 12 [file Data_Sheet_4.xlsx]

## Sheet: spReport (1)
Sequencing Project Name	Sequencing Product	Sample Name	Sequencing Platform	Actual Sequencer Model	Sequencing Run Mode	Total Bases	Sequencing Project Visibility	NCBI SRA Accession ID
Escherichia coli MG1655 IR-9-2 population resequencing	Microbial Resequencing, Population	IR9-2	Illumina	HiSeq-2500 1TB	2x101	1234317566	DataAvailable	SRP113023
Escherichia coli MG1655 IR-9-6 population resequencing	Microbial Resequencing, Population	IR9-6	Illumina	HiSeq-2500 1TB	2x101	1740129404	DataAvailable	SRP113031
Escherichia coli MG1655 IR-9-4 population resequencing	Microbial Resequencing, Population	IR9-4	Illumina	HiSeq-2500 1TB	2x101	1439828932	DataAvailable	SRP113032
Escherichia coli MG1655 IR-9-8 population resequencing	Microbial Resequencing, Population	IR9-8	Illumina	HiSeq-2500 1TB	2x101	1641828528	DataAvailable	SRP113033
Escherichia coli MG1655 IR-9-14 population resequencing	Microbial Resequencing, Population	IR9-14	Illumina	HiSeq-2500 1TB	2x101	2295451846	DataAvailable	SRP113034
Escherichia coli MG1655 IR-9-12 population resequencing	Microbial Resequencing, Population	IR9-12	Illumina	HiSeq-2500 1TB	2x101	2178146406	DataAvailable	SRP113035
Escherichia coli MG1655 IR-9-20 population resequencing	Microbial Resequencing, Population	IR9-20	Illumina	HiSeq-2500 1TB	2x101	1718117060	DataAvailable	SRP113036
Escherichia coli MG1655 IR-9-16 population resequencing	Microbial Resequencing, Population	IR9-16	Illumina	HiSeq-2500 1TB	2x101	1629552988	DataAvailable	SRP113037
Escherichia coli MG1655 IR-9-22 population resequencing	Microbial Resequencing, Population	IR9-22	Illumina	HiSeq-2500 1TB	2x101	1778385578	DataAvailable	SRP113038
Escherichia coli MG1655 IR-9-18 population resequencing	Microbial Resequencing, Population	IR9-18	Illumina	HiSeq-2500 1TB	2x101	1672119640	DataAvailable	SRP113039
Escherichia coli MG1655 IR-9-30 population resequencing	Microbial Resequencing, Population	IR9-30	Illumina	HiSeq-2500 1TB	2x101	1561901774	DataAvailable	SRP113041
Escherichia coli MG1655 IR-9-28 population resequencing	Microbial Resequencing, Population	IR9-28	Illumina	HiSeq-2500 1TB	2x101	2018744166	DataAvailable	SRP113042
Escherichia coli MG1655 IR-9-26 population resequencing	Microbial Resequencing, Population	IR9-26	Illumina	HiSeq-2500 1TB	2x101	1657652602	DataAvailable	SRP113043
Escherichia coli MG1655 IR-9-38 population resequencing	Microbial Resequencing, Population	IR9-38	Illumina	HiSeq-2500 1TB	2x101	1827533996	DataAvailable	SRP113044
Escherichia coli MG1655 IR-9-36 population resequencing	Microbial Resequencing, Population	IR9-36	Illumina	HiSeq-2500 1TB	2x101	2139700554	DataAvailable	SRP113045
Escherichia coli MG1655 IR-9-34 population resequencing	Microbial Resequencing, Population	IR9-34	Illumina	HiSeq-2500 1TB	2x101	1647954178	DataAvailable	SRP113046
Escherichia coli MG1655 IR-9-24 population resequencing	Microbial Resequencing, Population	IR9-24	Illumina	HiSeq-2500 1TB	2x101	1824056768	DataAvailable	SRP113047
Escherichia coli MG1655 IR-9-32 population resequencing	Microbial Resequencing, Population	IR9-32	Illumina	HiSeq-2500 1TB	2x101	1729111112	DataAvailable	SRP113048
Escherichia coli MG1655 IR-9-42 population resequencing	Microbial Resequencing, Population	IR9-42	Illumina	HiSeq-2500 1TB	2x101	1455078518	DataAvailable	SRP113050
Escherichia coli MG1655 IR-9-44 population resequencing	Microbial Resequencing, Population	IR9-44	Illumina	HiSeq-2500 1TB	2x101	1817475608	DataAvailable	SRP113051
Escherichia coli MG1655 IR-10-44 population resequencing	Microbial Resequencing, Population	IR10-44	Illumina	HiSeq-2500 1TB	2x101	2406958068	DataAvailable	SRP113052
Escherichia coli MG1655 IR-10-32 population resequencing	Microbial Resequencing, Population	IR10-32	Illumina	HiSeq-2500 1TB	2x101	1310142912	DataAvailable	SRP113053
Escherichia coli MG1655 IR-10-36 population resequencing	Microbial Resequencing, Population	IR10-36	Illumina	HiSeq-2500 1TB	2x101	1596257934	DataAvailable	SRP113054
Escherichia coli MG1655 IR-9-40 population resequencing	Microbial Resequencing, Population	IR9-40	Illumina	HiSeq-2500 1TB	2x101	1625678830	DataAvailable	SRP113055
Escherichia coli MG1655 IR-10-42 population resequencing	Microbial Resequencing, Population	IR10-42	Illumina	HiSeq-2500 1TB	2x101	1333020220	DataAvailable	SRP113056
Escherichia coli MG1655 IR-9-46 population resequencing	Microbial Resequencing, Population	IR9-46	Illumina	HiSeq-2500 1TB	2x101	1448520790	DataAvailable	SRP113057
Escherichia coli MG1655 IR-10-34 population resequencing	Microbial Resequencing, Population	IR10-34	Illumina	HiSeq-2500 1TB	2x101	1521852648	DataAvailable	SRP113058
Escherichia coli MG1655 IR-10-46 population resequencing	Microbial Resequencing, Population	IR10-46	Illumina	HiSeq-2500 1TB	2x101	1372758266	DataAvailable	SRP113060
Escherichia coli MG1655 IR-11-8 population resequencing	Microbial Resequencing, Population	IR11-8	Illumina	HiSeq-2500 1TB	2x101	1530286350	DataAvailable	SRP113061
Escherichia coli MG1655 IR-11-6 population resequencing	Microbial Resequencing, Population	IR11-6	Illumina	HiSeq-2500 1TB	2x101	1717765782	DataAvailable	SRP113062
Escherichia coli MG1655 IR-11-12 population resequencing	Microbial Resequencing, Population	IR11-12	Illumina	HiSeq-2500 1TB	2x101	1112587518	DataAvailable	SRP113063
Escherichia coli MG1655 IR-11-10 population resequencing	Microbial Resequencing, Population	IR11-10	Illumina	HiSeq-2500 1TB	2x101	1678038846	DataAvailable	SRP113064
Escherichia coli MG1655 IR-11-4 population resequencing	Microbial Resequencing, Population	IR11-4	Illumina	HiSeq-2500 1TB	2x101	1425595002	DataAvailable	SRP113065
Escherichia coli MG1655 IR-11-14 population resequencing	Microbial Resequencing, Population	IR11-14	Illumina	HiSeq-2500 1TB	2x101	1598941706	DataAvailable	SRP113066
Escherichia coli MG1655 IR-11-16 population resequencing	Microbial Resequencing, Population	IR11-16	Illumina	HiSeq-2500 1TB	2x101	1012067470	DataAvailable	SRP113067
Escherichia coli MG1655 IR-11-2 population resequencing	Microbial Resequencing, Population	IR11-2	Illumina	HiSeq-2500 1TB	2x101	1611680836	DataAvailable	SRP113068
Escherichia coli MG1655 IR-11-26 population resequencing	Microbial Resequencing, Population	IR11-26	Illumina	HiSeq-2500 1TB	2x101	1305462168	DataAvailable	SRP113072
Escherichia coli MG1655 IR-11-18 population resequencing	Microbial Resequencing, Population	IR11-18	Illumina	HiSeq-2500 1TB	2x101	1389842820	DataAvailable	SRP113073
Escherichia coli MG1655 IR-11-20 population resequencing	Microbial Resequencing, Population	IR11-20	Illumina	HiSeq-2500 1TB	2x101	1369288714	DataAvailable	SRP113074
Escherichia coli MG1655 IR-11-34 population resequencing	Microbial Resequencing, Population	IR11-34	Illumina	HiSeq-2500 1TB	2x101	1174747160	DataAvailable	SRP113075
Escherichia coli MG1655 IR-11-32 population resequencing	Microbial Resequencing, Population	IR11-32	Illumina	HiSeq-2500 1TB	2x101	1285750402	DataAvailable	SRP113076
Escherichia coli MG1655 IR-11-30 population resequencing	Microbial Resequencing, Population	IR11-30	Illumina	HiSeq-2500 1TB	2x101	1364646754	DataAvailable	SRP113077
Escherichia coli MG1655 IR-11-22 population resequencing	Microbial Resequencing, Population	IR11-22	Illumina	HiSeq-2500 1TB	2x101	1854754102	DataAvailable	SRP113078
Escherichia coli MG1655 IR-11-28 population resequencing	Microbial Resequencing, Population	IR11-28	Illumina	HiSeq-2500 1TB	2x101	1326573390	DataAvailable	SRP113079
Escherichia coli MG1655 IR-11-24 population resequencing	Microbial Resequencing, Population	IR11-24	Illumina	HiSeq-2500 1TB	2x101	1419559646	DataAvailable	SRP113080
Escherichia coli MG1655 IR-11-36 population resequencing	Microbial Resequencing, Population	IR11-36	Illumina	HiSeq-2500 1TB	2x101	1667784316	DataAvailable	SRP113082
Escherichia coli MG1655 IR-11-38 population resequencing	Microbial Resequencing, Population	IR11-38	Illumina	HiSeq-2500 1TB	2x101	1476667066	DataAvailable	SRP113083
Escherichia coli MG1655 IR-11-40 population resequencing	Microbial Resequencing, Population	IR11-40	Illumina	HiSeq-2500 1TB	2x101	1356517870	DataAvailable	SRP113084
Escherichia coli MG1655 IR-11-42 population resequencing	Microbial Resequencing, Population	IR11-42	Illumina	HiSeq-2500 1TB	2x101	1295960290	DataAvailable	SRP113085
Escherichia coli MG1655 IR-11-44 population resequencing	Microbial Resequencing, Population	IR11-44	Illumina	HiSeq-2500 1TB	2x101	1582861294	DataAvailable	SRP113086
Escherichia coli MG1655 IR-12-2 population resequencing	Microbial Resequencing, Population	IR12-2	Illumina	HiSeq-2500 1TB	2x101	1668801184	DataAvailable	SRP113087
Escherichia coli MG1655 IR-11-46 population resequencing	Microbial Resequencing, Population	IR11-46	Illumina	HiSeq-2500 1TB	2x101	1305669016	DataAvailable	SRP113088
Escherichia coli MG1655 IR-12-4 population resequencing	Microbial Resequencing, Population	IR12-4	Illumina	HiSeq-2500 1TB	2x101	1150419694	DataAvailable	SRP113089
Escherichia coli MG1655 IR-12-6 population resequencing	Microbial Resequencing, Population	IR12-6	Illumina	HiSeq-2500 1TB	2x101	1131438562	DataAvailable	SRP113090
Escherichia coli MG1655 IR-12-24 population resequencing	Microbial Resequencing, Population	IR12-24	Illumina	HiSeq-2500 1TB	2x101	1348219710	DataAvailable	SRP113092
Escherichia coli MG1655 IR-12-20 population resequencing	Microbial Resequencing, Population	IR12-20	Illumina	HiSeq-2500 1TB	2x101	1425946482	DataAvailable	SRP113093
Escherichia coli MG1655 IR-12-18 population resequencing	Microbial Resequencing, Population	IR12-18	Illumina	HiSeq-2500 1TB	2x101	1501136134	DataAvailable	SRP113094
Escherichia coli MG1655 IR-12-16 population resequencing	Microbial Resequencing, Population	IR12-16	Illumina	HiSeq-2500 1TB	2x101	2071611202	DataAvailable	SRP113095
Escherichia coli MG1655 IR-12-22 population resequencing	Microbial Resequencing, Population	IR12-22	Illumina	HiSeq-2500 1TB	2x101	1470870070	DataAvailable	SRP113096
Escherichia coli MG1655 IR-12-14 population resequencing	Microbial Resequencing, Population	IR12-14	Illumina	HiSeq-2500 1TB	2x101	1682022084	DataAvailable	SRP113097
Escherichia coli MG1655 IR-12-10 population resequencing	Microbial Resequencing, Population	IR12-10	Illumina	HiSeq-2500 1TB	2x101	1318939810	DataAvailable	SRP113098
Escherichia coli MG1655 IR-12-12 population resequencing	Microbial Resequencing, Population	IR12-12	Illumina	HiSeq-2500 1TB	2x101	1543256366	DataAvailable	SRP113099
Escherichia coli MG1655 IR-12-8 population resequencing	Microbial Resequencing, Population	IR12-8	Illumina	HiSeq-2500 1TB	2x101	1499108660	DataAvailable	SRP113100
Escherichia coli MG1655 IR-12-38 population resequencing	Microbial Resequencing, Population	IR12-38	Illumina	HiSeq-2500 1TB	2x101	1170451832	DataAvailable	SRP113102
Escherichia coli MG1655 IR-12-42 population resequencing	Microbial Resequencing, Population	IR12-42	Illumina	HiSeq-2500 1TB	2x101	1800373480	DataAvailable	SRP113103
Escherichia coli MG1655 IR-12-40 population resequencing	Microbial Resequencing, Population	IR12-40	Illumina	HiSeq-2500 1TB	2x101	1491352264	DataAvailable	SRP113104
Escherichia coli MG1655 IR-12-30 population resequencing	Microbial Resequencing, Population	IR12-30	Illumina	HiSeq-2500 1TB	2x101	1131957500	DataAvailable	SRP113105
Escherichia coli MG1655 IR-12-32 population resequencing	Microbial Resequencing, Population	IR12-32	Illumina	HiSeq-2500 1TB	2x101	1837257468	DataAvailable	SRP113106
Escherichia coli MG1655 IR-12-26 population resequencing	Microbial Resequencing, Population	IR12-26	Illumina	HiSeq-2500 1TB	2x101	1411412380	DataAvailable	SRP113107
Escherichia coli MG1655 IR-12-34 population resequencing	Microbial Resequencing, Population	IR12-34	Illumina	HiSeq-2500 1TB	2x101	1173324474	DataAvailable	SRP113108
Escherichia coli MG1655 IR-12-36 population resequencing	Microbial Resequencing, Population	IR12-36	Illumina	HiSeq-2500 1TB	2x101	1220942540	DataAvailable	SRP113109
Escherichia coli MG1655 IR-12-28 population resequencing	Microbial Resequencing, Population	IR12-28	Illumina	HiSeq-2500 1TB	2x101	1431179898	DataAvailable	SRP113110
Escherichia coli MG1655 IR-12-44 population resequencing	Microbial Resequencing, Population	IR12-44	Illumina	HiSeq-2500 1TB	2x101	1781294782	DataAvailable	SRP113113
Escherichia coli MG1655 IR-12-46 population resequencing	Microbial Resequencing, Population	IR12-46	Illumina	HiSeq-2500 1TB	2x101	1796602342	DataAvailable	SRP113114
Escherichia coli MG1655 IR-9-50 population resequencing	Microbial Resequencing, Population	IR9-50	Illumina	HiSeq-2500 1TB	2x101	1260460002	DataAvailable	SRP113161
Escherichia coli MG1655 IR-9-48 population resequencing	Microbial Resequencing, Population	IR9-48	Illumina	HiSeq-2500 1TB	2x101	1288178240	DataAvailable	SRP113162
Escherichia coli MG1655 IR-10-48 population resequencing	Microbial Resequencing, Population	IR10-48	Illumina	HiSeq-2500 1TB	2x101	1163224474	DataAvailable	SRP113168
Escherichia coli MG1655 IR-12-50 population resequencing	Microbial Resequencing, Population	IR12-50	Illumina	HiSeq-2500 1TB	2x101	1272356994	DataAvailable	SRP113175
Escherichia coli MG1655 IR-11-50 population resequencing	Microbial Resequencing, Population	IR11-50	Illumina	HiSeq-2500 1TB	2x101	1352869346	DataAvailable	SRP113177
Escherichia coli MG1655 IR-11-48 population resequencing	Microbial Resequencing, Population	IR11-48	Illumina	HiSeq-2500 1TB	2x101	1528503700	DataAvailable	SRP113180
Escherichia coli MG1655 IR-10-50 population resequencing	Microbial Resequencing, Population	IR10-50	Illumina	HiSeq-2500 1TB	2x101	1197919186	DataAvailable	SRP113181
Escherichia coli MG1655 IR-12-48 population resequencing	Microbial Resequencing, Population	IR12-48	Illumina	HiSeq-2500 1TB	2x101	1635868922	DataAvailable	SRP113182
Escherichia coli MG1655 IR-10-38 population resequencing	Microbial Resequencing, Population	IR10-38	Illumina	HiSeq-2500 1TB	2x101	2208392472	DataAvailable	SRP116796
Escherichia coli MG1655 IR-9-10 population resequencing	Microbial Resequencing, Population	IR9-10	Illumina	HiSeq-2500 1TB	2x101	2152782074	DataAvailable	SRP129842
Escherichia coli MG1655 IR-10-40 population resequencing	Microbial Resequencing, Population	IR10-40	Illumina	HiSeq-2500 1TB	2x101	2344514414	DataAvailable	SRP129847
Escherichia coli MG1655 IR-9-52 population resequencing	Microbial Resequencing, Population	IR9-52	Illumina	HiSeq-2500 1TB	2x101	2170732400	DataAvailable	SRP140873
Escherichia coli MG1655 IR-9-54 population resequencing	Microbial Resequencing, Population	IR9-54	Illumina	HiSeq-2500 1TB	2x101	2119501564	DataAvailable	SRP140875
Escherichia coli MG1655 IR-9-56 population resequencing	Microbial Resequencing, Population	IR9-56	Illumina	HiSeq-2500 1TB	2x101	1753945396	DataAvailable	SRP140876
Escherichia coli MG1655 IR-9-60 population resequencing	Microbial Resequencing, Population	IR9-60	Illumina	HiSeq-2500 1TB	2x101	2130531976	DataAvailable	SRP140887
Escherichia coli MG1655 IR-10-54 population resequencing	Microbial Resequencing, Population	IR10-54	Illumina	HiSeq-2500 1TB	2x101	2218419752	DataAvailable	SRP140888
Escherichia coli MG1655 IR-10-52 population resequencing	Microbial Resequencing, Population	IR10-52	Illumina	HiSeq-2500 1TB	2x101	1994428618	DataAvailable	SRP140889
Escherichia coli MG1655 IR-10-56 population resequencing	Microbial Resequencing, Population	IR10-56	Illumina	HiSeq-2500 1TB	2x101	2449799238	DataAvailable	SRP140890
Escherichia coli MG1655 IR-9-58 population resequencing	Microbial Resequencing, Population	IR9-58	Illumina	HiSeq-2500 1TB	2x101	2295699296	DataAvailable	SRP140891
Escherichia coli MG1655 IR-10-58 population resequencing	Microbial Resequencing, Population	IR10-58	Illumina	HiSeq-2500 1TB	2x101	2163491306	DataAvailable	SRP140893
Escherichia coli MG1655 IR-11-54 population resequencing	Microbial Resequencing, Population	IR11-54	Illumina	HiSeq-2500 1TB	2x101	2319309864	DataAvailable	SRP140894
Escherichia coli MG1655 IR-10-60 population resequencing	Microbial Resequencing, Population	IR10-60	Illumina	HiSeq-2500 1TB	2x101	2524091404	DataAvailable	SRP140896
Escherichia coli MG1655 IR-11-52 population resequencing	Microbial Resequencing, Population	IR11-52	Illumina	HiSeq-2500 1TB	2x101	2066243052	DataAvailable	SRP140897
Escherichia coli MG1655 IR-11-56 population resequencing	Microbial Resequencing, Population	IR11-56	Illumina	HiSeq-2500 1TB	2x101	2242302616	DataAvailable	SRP140902
Escherichia coli MG1655 IR-12-54 population resequencing	Microbial Resequencing, Population	IR12-54	Illumina	HiSeq-2500 1TB	2x101	1964957020	DataAvailable	SRP140903
Escherichia coli MG1655 IR-12-52 population resequencing	Microbial Resequencing, Population	IR12-52	Illumina	HiSeq-2500 1TB	2x101	2326676804	DataAvailable	SRP140904
Escherichia coli MG1655 IR-11-60 population resequencing	Microbial Resequencing, Population	IR11-60	Illumina	HiSeq-2500 1TB	2x101	2120471972	DataAvailable	SRP140905
Escherichia coli MG1655 IR-11-58 population resequencing	Microbial Resequencing, Population	IR11-58	Illumina	HiSeq-2500 1TB	2x101	2435891740	DataAvailable	SRP140906
Escherichia coli MG1655 IR-12-56 population resequencing	Microbial Resequencing, Population	IR12-56	Illumina	HiSeq-2500 1TB	2x101	2242056580	DataAvailable	SRP140909
Escherichia coli MG1655 IR-12-58 population resequencing	Microbial Resequencing, Population	IR12-58	Illumina	HiSeq-2500 1TB	2x101	1954109216	DataAvailable	SRP140910
Escherichia coli MG1655 IR-12-60 population resequencing	Microbial Resequencing, Population	IR12-60	Illumina	HiSeq-2500 1TB	2x101	2125698116	DataAvailable	SRP140911
Escherichia coli MG1655 CB50-9000 resequencing	Microbial Resequencing, Isolate	IR9-50-1	Illumina	HiSeq-2500 1TB	2x101	2502545680	DataAvailable	SRP140913
Escherichia coli MG1655 CB50-9003 resequencing	Microbial Resequencing, Isolate	IR9-50-4	Illumina	HiSeq-2500 1TB	2x101	2319154930	DataAvailable	SRP140920
Escherichia coli MG1655 CB50-9002 resequencing	Microbial Resequencing, Isolate	IR9-50-3	Illumina	HiSeq-2500 1TB	2x101	2608986348	DataAvailable	SRP140921
Escherichia coli MG1655 CB50-9004 resequencing	Microbial Resequencing, Isolate	IR9-50-5	Illumina	HiSeq-2500 1TB	2x101	2225632970	DataAvailable	SRP140922
Escherichia coli MG1655 CB50-10002 resequencing	Microbial Resequencing, Isolate	IR10-50-3	Illumina	HiSeq-2500 1TB	2x101	2241764892	DataAvailable	SRP140923
Escherichia coli MG1655 CB50-9001 resequencing	Microbial Resequencing, Isolate	IR9-50-2	Illumina	HiSeq-2500 1TB	2x101	2881573834	DataAvailable	SRP140924
Escherichia coli MG1655 CB50-10003 resequencing	Microbial Resequencing, Isolate	IR10-50-4	Illumina	HiSeq-2500 1TB	2x101	2259344952	DataAvailable	SRP140925
Escherichia coli MG1655 CB50-10004 resequencing	Microbial Resequencing, Isolate	IR10-50-5	Illumina	HiSeq-2500 1TB	2x101	2368115892	DataAvailable	SRP140926
Escherichia coli MG1655 CB50-11003 resequencing	Microbial Resequencing, Isolate	IR11-50-4	Illumina	HiSeq-2500 1TB	2x101	2096829084	DataAvailable	SRP140927
Escherichia coli MG1655 CB50-11001 resequencing	Microbial Resequencing, Isolate	IR11-50-2	Illumina	HiSeq-2500 1TB	2x101	2170720886	DataAvailable	SRP140930
Escherichia coli MG1655 CB50-11004 resequencing	Microbial Resequencing, Isolate	IR11-50-5	Illumina	HiSeq-2500 1TB	2x101	2262833290	DataAvailable	SRP140934
Escherichia coli MG1655 CB50-12000 resequencing	Microbial Resequencing, Isolate	IR12-50-1	Illumina	HiSeq-2500 1TB	2x101	2185544252	DataAvailable	SRP140935
Escherichia coli MG1655 CB50-12004 resequencing	Microbial Resequencing, Isolate	IR12-50-5	Illumina	HiSeq-2500 1TB	2x101	2284433756	DataAvailable	SRP140936
Escherichia coli MG1655 CB50-11002 resequencing	Microbial Resequencing, Isolate	IR11-50-3	Illumina	HiSeq-2500 1TB	2x101	2155928224	DataAvailable	SRP164592
Escherichia coli MG1655 CB50-10000 resequencing	Microbial Resequencing, Isolate	IR10-50-1	Illumina	HiSeq-2500 1TB	2x101	2277273058	DataAvailable	SRP164594
Escherichia coli MG1655 CB50-10001 resequencing	Microbial Resequencing, Isolate	IR10-50-2	Illumina	HiSeq-2500 1TB	2x101	2019664478	DataAvailable	SRP164595
Escherichia coli MG1655 CB50-11000 resequencing	Microbial Resequencing, Isolate	IR11-50-1	Illumina	HiSeq-2500 1TB	2x101	2377893500	DataAvailable	SRP164596
Escherichia coli MG1655 CB50-12001 resequencing	Microbial Resequencing, Isolate	IR12-50-2	Illumina	HiSeq-2500 1TB	2x101	2443409776	DataAvailable	SRP164598
Escherichia coli MG1655 CB50-12002 resequencing	Microbial Resequencing, Isolate	IR12-50-3	Illumina	HiSeq-2500 1TB	2x101	2225911932	DataAvailable	SRP164599
Escherichia coli MG1655 CB50-12003 resequencing	Microbial Resequencing, Isolate	IR12-50-4	Illumina	HiSeq-2500 1TB	2x101	2321027268	DataAvailable	SRP164605
Escherichia coli MG1655 IR-9-68 population resequencing	Microbial Resequencing, Population	IR9-68	Illumina	HiSeq-2500 1TB	2x101	1703317732	DataAvailable	SRP172427
Escherichia coli MG1655 IR-9-62 population resequencing	Microbial Resequencing, Population	IR9-62	Illumina	HiSeq-2500 1TB	2x101	1241019724	DataAvailable	SRP172429
Escherichia coli MG1655 IR-9-64 population resequencing	Microbial Resequencing, Population	IR9-64	Illumina	HiSeq-2500 1TB	2x101	1522654184	DataAvailable	SRP172430
Escherichia coli MG1655 IR-9-66 population resequencing	Microbial Resequencing, Population	IR9-66	Illumina	HiSeq-2500 1TB	2x101	1537823778	DataAvailable	SRP172431
Escherichia coli MG1655 IR-9-70 population resequencing	Microbial Resequencing, Population	IR9-70	Illumina	HiSeq-2500 1TB	2x101	1766836026	DataAvailable	SRP172433
Escherichia coli MG1655 IR-9-72 population resequencing	Microbial Resequencing, Population	IR9-72	Illumina	HiSeq-2000 1TB	2x101	2151252328	DataAvailable	SRP172434
Escherichia coli MG1655 IR-9-74 population resequencing	Microbial Resequencing, Population	IR9-74	Illumina	HiSeq-2500 1TB	2x101	1693010884	DataAvailable	SRP172452
Escherichia coli MG1655 IR-9-78 population resequencing	Microbial Resequencing, Population	IR9-78	Illumina	HiSeq-2500 1TB	2x101	1725473698	DataAvailable	SRP172455
Escherichia coli MG1655 IR-9-80 population resequencing	Microbial Resequencing, Population	IR9-80	Illumina	HiSeq-2500 1TB	2x101	1368567372	DataAvailable	SRP172456
Escherichia coli MG1655 IR-9-76 population resequencing	Microbial Resequencing, Population	IR9-76	Illumina	HiSeq-2500 1TB	2x101	1717280982	DataAvailable	SRP172457
Escherichia coli MG1655 IR-10-62 population resequencing	Microbial Resequencing, Population	IR10-62	Illumina	HiSeq-2000 1TB	2x101	1669231242	DataAvailable	SRP172458
Escherichia coli MG1655 IR-10-64 population resequencing	Microbial Resequencing, Population	IR10-64	Illumina	HiSeq-2500 1TB	2x101	1141893476	DataAvailable	SRP172459
Escherichia coli MG1655 IR-10-66 population resequencing	Microbial Resequencing, Population	IR10-66	Illumina	HiSeq-2500 1TB	2x101	1603924844	DataAvailable	SRP172463
Escherichia coli MG1655 IR-10-68 population resequencing	Microbial Resequencing, Population	IR10-68	Illumina	HiSeq-2500 1TB	2x101	1376626768	DataAvailable	SRP172466
Escherichia coli MG1655 IR-10-70 population resequencing	Microbial Resequencing, Population	IR10-70	Illumina	HiSeq-2500 1TB	2x101	1098888888	DataAvailable	SRP172469
Escherichia coli MG1655 IR-10-76 population resequencing	Microbial Resequencing, Population	IR-10-76 v2	Illumina	HiSeq-2000 1TB	2x101	1736021734	DataAvailable	SRP172481
Escherichia coli MG1655 IR-10-76 population resequencing	Microbial Resequencing, Population	IR-10-76 v2	Illumina	NovaSeq S4	2x151	4301883092	DataAvailable	SRP172481
Escherichia coli MG1655 IR-11-62 population resequencing	Microbial Resequencing, Population	IR11-62	Illumina	HiSeq-2500 1TB	2x101	1568815830	DataAvailable	SRP172482
Escherichia coli MG1655 IR-10-74 population resequencing	Microbial Resequencing, Population	IR10-74	Illumina	HiSeq-2500 1TB	2x101	1250518976	DataAvailable	SRP172491
Escherichia coli MG1655 IR-10-78 population resequencing	Microbial Resequencing, Population	IR-10-78 v2	Illumina	HiSeq-2000 1TB	2x101	1912396418	DataAvailable	SRP172492
Escherichia coli MG1655 IR-10-78 population resequencing	Microbial Resequencing, Population	IR-10-78 v2	Illumina	NovaSeq S4	2x151	3293692332	DataAvailable	SRP172492
Escherichia coli MG1655 IR-10-72 population resequencing	Microbial Resequencing, Population	IR10-72	Illumina	HiSeq-2000 1TB	2x101	1813469342	DataAvailable	SRP172493
Escherichia coli MG1655 IR-11-66 population resequencing	Microbial Resequencing, Population	IR11-66	Illumina	HiSeq-2500 1TB	2x101	1655863690	DataAvailable	SRP172494
Escherichia coli MG1655 IR-10-80 population resequencing	Microbial Resequencing, Population	IR-10-80 v2	Illumina	HiSeq-2000 1TB	2x101	1641968918	DataAvailable	SRP172495
Escherichia coli MG1655 IR-10-80 population resequencing	Microbial Resequencing, Population	IR-10-80 v2	Illumina	NovaSeq S4	2x151	3466189296	DataAvailable	SRP172495
Escherichia coli MG1655 IR-11-64 population resequencing	Microbial Resequencing, Population	IR11-64	Illumina	HiSeq-2500 1TB	2x101	1554807736	DataAvailable	SRP172496
Escherichia coli MG1655 IR-11-68 population resequencing	Microbial Resequencing, Population	IR11-68	Illumina	HiSeq-2500 1TB	2x101	1516902032	DataAvailable	SRP172845
Escherichia coli MG1655 IR-11-74 population resequencing	Microbial Resequencing, Population	IR11-74	Illumina	HiSeq-2500 1TB	2x101	1233701264	DataAvailable	SRP172847
Escherichia coli MG1655 IR-11-76 population resequencing	Microbial Resequencing, Population	IR11-76	Illumina	HiSeq-2500 1TB	2x101	1840934878	DataAvailable	SRP172848
Escherichia coli MG1655 IR-11-72 population resequencing	Microbial Resequencing, Population	IR11-72	Illumina	HiSeq-2500 1TB	2x101	1225266350	DataAvailable	SRP172850
Escherichia coli MG1655 IR-11-80 population resequencing	Microbial Resequencing, Population	IR11-80	Illumina	HiSeq-2500 1TB	2x101	1533632682	DataAvailable	SRP172851
Escherichia coli MG1655 IR-11-70 population resequencing	Microbial Resequencing, Population	IR11-70	Illumina	HiSeq-2500 1TB	2x101	1577160450	DataAvailable	SRP172852
Escherichia coli MG1655 IR-11-78 population resequencing	Microbial Resequencing, Population	IR11-78	Illumina	HiSeq-2500 1TB	2x101	1405345512	DataAvailable	SRP172853
Escherichia coli MG1655 IR-12-62 population resequencing	Microbial Resequencing, Population	IR12-62	Illumina	HiSeq-2500 1TB	2x101	2101442158	DataAvailable	SRP172856
Escherichia coli MG1655 IR-12-74 population resequencing	Microbial Resequencing, Population	IR12-74	Illumina	HiSeq-2500 1TB	2x101	1481662728	DataAvailable	SRP175121
Escherichia coli MG1655 IR-12-70 population resequencing	Microbial Resequencing, Population	IR12-70	Illumina	HiSeq-2500 1TB	2x101	1474660600	DataAvailable	SRP175122
Escherichia coli MG1655 IR-12-64 population resequencing	Microbial Resequencing, Population	IR12-64	Illumina	HiSeq-2500 1TB	2x101	1355240422	DataAvailable	SRP175123
Escherichia coli MG1655 IR-12-72 population resequencing	Microbial Resequencing, Population	IR12-72	Illumina	HiSeq-2500 1TB	2x101	1677629998	DataAvailable	SRP175124
Escherichia coli MG1655 IR-12-80 population resequencing	Microbial Resequencing, Population	IR12-80	Illumina	HiSeq-2500 1TB	2x101	1368671604	DataAvailable	SRP175125
Escherichia coli MG1655 IR-12-76 population resequencing	Microbial Resequencing, Population	IR12-76	Illumina	HiSeq-2500 1TB	2x101	1537193740	DataAvailable	SRP175126
Escherichia coli MG1655 IR-12-78 population resequencing	Microbial Resequencing, Population	IR12-78	Illumina	HiSeq-2500 1TB	2x101	1305883338	DataAvailable	SRP175127
Escherichia coli MG1655 IR-12-68 population resequencing	Microbial Resequencing, Population	IR12-68	Illumina	HiSeq-2500 1TB	2x101	814758112	DataAvailable	SRP175128
Escherichia coli MG1655 IR-12-66 population resequencing	Microbial Resequencing, Population	IR12-66	Illumina	HiSeq-2500 1TB	2x101	1689081984	DataAvailable	SRP175129
Escherichia coli MG1655 IR-9-82 population resequencing	Microbial Resequencing, Population	IR9-82	Illumina	HiSeq-2000 1TB	2x101	2204814042	DataAvailable	SRP180777
Escherichia coli MG1655 IR-9-86 population resequencing	Microbial Resequencing, Population	IR9-86	Illumina	HiSeq-2000 1TB	2x101	2140993354	DataAvailable	SRP180780
Escherichia coli MG1655 IR-9-88 population resequencing	Microbial Resequencing, Population	IR9-88	Illumina	HiSeq-2000 1TB	2x101	2162981458	DataAvailable	SRP180781
Escherichia coli MG1655 IR-9-92 population resequencing	Microbial Resequencing, Population	IR9-92	Illumina	HiSeq-2000 1TB	2x101	2100175416	DataAvailable	SRP180782
Escherichia coli MG1655 IR-9-84 population resequencing	Microbial Resequencing, Population	IR9-84	Illumina	HiSeq-2000 1TB	2x101	1934644698	DataAvailable	SRP180784
Escherichia coli MG1655 IR-9-98 population resequencing	Microbial Resequencing, Population	IR9-98	Illumina	HiSeq-2000 1TB	2x101	2402119360	DataAvailable	SRP180785
Escherichia coli MG1655 IR-9-90 population resequencing	Microbial Resequencing, Population	IR9-90	Illumina	HiSeq-2000 1TB	2x101	2072652916	DataAvailable	SRP180786
Escherichia coli MG1655 IR-9-96 population resequencing	Microbial Resequencing, Population	IR9-96	Illumina	HiSeq-2000 1TB	2x101	2458193954	DataAvailable	SRP180787
Escherichia coli MG1655 IR-9-94 population resequencing	Microbial Resequencing, Population	IR9-94	Illumina	HiSeq-2000 1TB	2x101	1755560588	DataAvailable	SRP180788
Escherichia coli MG1655 IR-10-84 population resequencing	Microbial Resequencing, Population	IR-10-84	Illumina	HiSeq-2000 1TB	2x101	2328535608	DataAvailable	SRP180789
Escherichia coli MG1655 IR-10-84 population resequencing	Microbial Resequencing, Population	IR-10-84	Illumina	NovaSeq S4	2x151	3488769534	DataAvailable	SRP180789
Escherichia coli MG1655 IR-10-88 population resequencing	Microbial Resequencing, Population	IR-10-88	Illumina	HiSeq-2000 1TB	2x101	2107947770	DataAvailable	SRP180790
Escherichia coli MG1655 IR-10-88 population resequencing	Microbial Resequencing, Population	IR-10-88	Illumina	NovaSeq S4	2x151	3171807548	DataAvailable	SRP180790
Escherichia coli MG1655 IR-10-92 population resequencing	Microbial Resequencing, Population	IR-10-92	Illumina	HiSeq-2000 1TB	2x101	2071545350	DataAvailable	SRP180791
Escherichia coli MG1655 IR-10-92 population resequencing	Microbial Resequencing, Population	IR-10-92	Illumina	NovaSeq S4	2x151	4725534732	DataAvailable	SRP180791
Escherichia coli MG1655 IR-10-90 population resequencing	Microbial Resequencing, Population	IR-10-90	Illumina	HiSeq-2000 1TB	2x101	1657423130	DataAvailable	SRP180792
Escherichia coli MG1655 IR-10-90 population resequencing	Microbial Resequencing, Population	IR-10-90	Illumina	NovaSeq S4	2x151	3575884454	DataAvailable	SRP180792
Escherichia coli MG1655 IR-10-82 population resequencing	Microbial Resequencing, Population	IR-10-82	Illumina	HiSeq-2000 1TB	2x101	2023210790	DataAvailable	SRP180793
Escherichia coli MG1655 IR-10-82 population resequencing	Microbial Resequencing, Population	IR-10-82	Illumina	NovaSeq S4	2x151	5008813450	DataAvailable	SRP180793
Escherichia coli MG1655 IR-10-86 population resequencing	Microbial Resequencing, Population	IR-10-86	Illumina	HiSeq-2000 1TB	2x101	2127553082	DataAvailable	SRP180794
Escherichia coli MG1655 IR-10-86 population resequencing	Microbial Resequencing, Population	IR-10-86	Illumina	NovaSeq S4	2x151	3453488384	DataAvailable	SRP180794
Escherichia coli MG1655 IR-9-100 population resequencing	Microbial Resequencing, Population	IR9-100	Illumina	HiSeq-2000 1TB	2x101	2442971234	DataAvailable	SRP180795
Escherichia coli MG1655 IR-10-94 population resequencing	Microbial Resequencing, Population	IR-10-94	Illumina	HiSeq-2000 1TB	2x101	2321134934	DataAvailable	SRP180796
Escherichia coli MG1655 IR-10-94 population resequencing	Microbial Resequencing, Population	IR-10-94	Illumina	NovaSeq S4	2x151	4569694276	DataAvailable	SRP180796
Escherichia coli MG1655 IR-11-88 population resequencing	Microbial Resequencing, Population	IR11-88	Illumina	HiSeq-2000 1TB	2x101	2108697796	DataAvailable	SRP180802
Escherichia coli MG1655 IR-11-86 population resequencing	Microbial Resequencing, Population	IR11-86	Illumina	HiSeq-2000 1TB	2x101	1550423528	DataAvailable	SRP180803
Escherichia coli MG1655 IR-10-98 population resequencing	Microbial Resequencing, Population	IR-10-98	Illumina	HiSeq-2000 1TB	2x101	2165217800	DataAvailable	SRP180804
Escherichia coli MG1655 IR-10-100 population resequencing	Microbial Resequencing, Population	IR-10-100	Illumina	HiSeq-2000 1TB	2x101	2623209168	DataAvailable	SRP180805
Escherichia coli MG1655 IR-11-84 population resequencing	Microbial Resequencing, Population	IR11-84	Illumina	HiSeq-2000 1TB	2x101	2087848366	DataAvailable	SRP180806
Escherichia coli MG1655 IR-11-82 population resequencing	Microbial Resequencing, Population	IR11-82	Illumina	HiSeq-2000 1TB	2x101	2102053814	DataAvailable	SRP180807
Escherichia coli MG1655 IR-11-90 population resequencing	Microbial Resequencing, Population	IR11-90	Illumina	HiSeq-2000 1TB	2x101	2126398450	DataAvailable	SRP180809
Escherichia coli MG1655 IR-11-92 population resequencing	Microbial Resequencing, Population	IR11-92	Illumina	HiSeq-2000 1TB	2x101	2388908964	DataAvailable	SRP180810
Escherichia coli MG1655 IR-11-96 population resequencing	Microbial Resequencing, Population	IR11-96	Illumina	HiSeq-2000 1TB	2x101	2354020534	DataAvailable	SRP180811
Escherichia coli MG1655 IR-12-84 population resequencing	Microbial Resequencing, Population	IR12-84	Illumina	HiSeq-2000 1TB	2x101	2153549068	DataAvailable	SRP180812
Escherichia coli MG1655 IR-12-82 population resequencing	Microbial Resequencing, Population	IR12-82	Illumina	HiSeq-2000 1TB	2x101	2743678736	DataAvailable	SRP180813
Escherichia coli MG1655 IR-11-98 population resequencing	Microbial Resequencing, Population	IR11-98	Illumina	HiSeq-2000 1TB	2x101	2066417176	DataAvailable	SRP180814
Escherichia coli MG1655 IR-11-100 population resequencing	Microbial Resequencing, Population	IR11-100	Illumina	HiSeq-2000 1TB	2x101	2593824632	DataAvailable	SRP180815
Escherichia coli MG1655 IR-11-94 population resequencing	Microbial Resequencing, Population	IR11-94	Illumina	HiSeq-2000 1TB	2x101	2586571620	DataAvailable	SRP180816
Escherichia coli MG1655 IR-12-86 population resequencing	Microbial Resequencing, Population	IR12-86	Illumina	HiSeq-2000 1TB	2x101	2302750914	DataAvailable	SRP180817
Escherichia coli MG1655 IR-12-90 population resequencing	Microbial Resequencing, Population	IR12-90	Illumina	HiSeq-2000 1TB	2x101	1360225580	DataAvailable	SRP180818
Escherichia coli MG1655 IR-12-94 population resequencing	Microbial Resequencing, Population	IR12-94	Illumina	HiSeq-2000 1TB	2x101	2452921350	DataAvailable	SRP180819
Escherichia coli MG1655 CB100-9000 resequencing	Microbial Resequencing, Isolate	IR9-100-1	Illumina	HiSeq-2000 1TB	2x101	2271536258	DataAvailable	SRP180820
Escherichia coli MG1655 CB100-9001 resequencing	Microbial Resequencing, Isolate	IR9-100-2	Illumina	HiSeq-2000 1TB	2x101	2498069158	DataAvailable	SRP180821
Escherichia coli MG1655 IR-12-98 population resequencing	Microbial Resequencing, Population	IR12-98	Illumina	HiSeq-2000 1TB	2x101	2467966310	DataAvailable	SRP180822
Escherichia coli MG1655 IR-12-100 population resequencing	Microbial Resequencing, Population	IR12-100	Illumina	HiSeq-2000 1TB	2x101	2631801036	DataAvailable	SRP180823
Escherichia coli MG1655 CB100-9002 resequencing	Microbial Resequencing, Isolate	IR9-100-3	Illumina	HiSeq-2000 1TB	2x101	2533247862	DataAvailable	SRP180824
Escherichia coli MG1655 IR-12-96 population resequencing	Microbial Resequencing, Population	IR12-96	Illumina	HiSeq-2000 1TB	2x101	2284001274	DataAvailable	SRP180825
Escherichia coli MG1655 CB100-9003 resequencing	Microbial Resequencing, Isolate	IR9-100-4	Illumina	HiSeq-2000 1TB	2x101	2284768066	DataAvailable	SRP180826
Escherichia coli MG1655 CB100-9004 resequencing	Microbial Resequencing, Isolate	IR9-100-5	Illumina	HiSeq-2000 1TB	2x101	2693997846	DataAvailable	SRP180827
Escherichia coli MG1655 CB100-11001 resequencing	Microbial Resequencing, Isolate	IR11-100-2	Illumina	HiSeq-2000 1TB	2x101	2426347240	DataAvailable	SRP180828
Escherichia coli MG1655 CB100-10001 resequencing	Microbial Resequencing, Isolate	IR10-100-2	Illumina	HiSeq-2000 1TB	2x101	2707406000	DataAvailable	SRP180829
Escherichia coli MG1655 CB100-10003 resequencing	Microbial Resequencing, Isolate	IR10-100-4	Illumina	HiSeq-2000 1TB	2x101	2491439114	DataAvailable	SRP180830
Escherichia coli MG1655 CB100-11002 resequencing	Microbial Resequencing, Isolate	IR11-100-3	Illumina	HiSeq-2000 1TB	2x101	2013362684	DataAvailable	SRP180831
Escherichia coli MG1655 CB100-10000 resequencing	Microbial Resequencing, Isolate	IR10-100-1	Illumina	HiSeq-2000 1TB	2x101	2806610422	DataAvailable	SRP180832
Escherichia coli MG1655 CB100-11000 resequencing	Microbial Resequencing, Isolate	IR11-100-1	Illumina	HiSeq-2000 1TB	2x101	2076493946	DataAvailable	SRP180833
Escherichia coli MG1655 CB100-11004 resequencing	Microbial Resequencing, Isolate	IR11-100-5	Illumina	HiSeq-2000 1TB	2x101	2281676860	DataAvailable	SRP180834
Escherichia coli MG1655 CB100-11003 resequencing	Microbial Resequencing, Isolate	IR11-100-4	Illumina	HiSeq-2000 1TB	2x101	2511289856	DataAvailable	SRP180835
Escherichia coli MG1655 CB100-12004 resequencing	Microbial Resequencing, Isolate	IR12-100-5	Illumina	HiSeq-2000 1TB	2x101	2547164854	DataAvailable	SRP180836
Escherichia coli MG1655 CB100-12002 resequencing	Microbial Resequencing, Isolate	IR12-100-3	Illumina	HiSeq-2000 1TB	2x101	2859575832	DataAvailable	SRP180837
Escherichia coli MG1655 CB100-12003 resequencing	Microbial Resequencing, Isolate	IR12-100-4	Illumina	HiSeq-2000 1TB	2x101	2583574748	DataAvailable	SRP180839
Escherichia coli MG1655 CB100-12001 resequencing	Microbial Resequencing, Isolate	IR12-100-2	Illumina	HiSeq-2000 1TB	2x101	2258401814	DataAvailable	SRP180840
Escherichia coli MG1655 CB100-10004 resequencing	Microbial Resequencing, Isolate	IR10-100-5	Illumina	MiSeq	2x151	792456758	DataAvailable	SRP228857
Escherichia coli MG1655 CB100-10002 resequencing	Microbial Resequencing, Isolate	IR10-100-3	Illumina	MiSeq	2x151	769544320	DataAvailable	SRP228858
Escherichia coli MG1655 CB100-12000 resequencing	Microbial Resequencing, Isolate	IR12-100-1	Illumina	MiSeq	2x151	787017738	DataAvailable	SRP228864
Escherichia coli MG1655 IR-10-96 population resequencing	Microbial Resequencing, Population	IR-10-96(v2)	Illumina	MiSeq	2x151	820736038	DataAvailable	SRP277548
Escherichia coli MG1655 IR-12-88 population resequencing	Microbial Resequencing, Population	IR12-88	Illumina	MiSeq	2x151	729412748	DataAvailable	SRP277549
Escherichia coli MG1655 IR-12-92 population resequencing	Microbial Resequencing, Population	IR12-92	Illumina	MiSeq	2x151	750957428	DataAvailable	SRP277550
